# Supplementary material for: Comparison of Hybrid Classifiers for Crop Classification Using Normalized Difference Vegetation Index Time Series: A Case Study for Major Crops in North Xinjiang, China
Source: PLoS One. 2015 Sep 11;10(9):e0137748. doi: 10.1371/journal.pone.0137748 (PMC4567051; doi:10.1371/journal.pone.0137748)
Supplement: S1 Dataset — (ZIP) [file pone.0137748.s001.zip]

Archive with 6 entries (5 files):
- Training and validation samples/
- Training and validation samples/BL_train.csv
- Training and validation samples/BL_vali.csv
- Training and validation samples/MNS_train_9.csv
- Training and validation samples/MNS_train_vali.csv
- Training and validation samples/readme.txt
