# Supplementary material for: Comparison of Hybrid Classifiers for Crop Classification Using Normalized Difference Vegetation Index Time Series: A Case Study for Major Crops in North Xinjiang, China
Source: PLoS One. 2015 Sep 11;10(9):e0137748. doi: 10.1371/journal.pone.0137748 (PMC4567051; doi:10.1371/journal.pone.0137748)
Supplement: S1 Dataset — (ZIP) [file pone.0137748.s001.zip › Training and validation samples/BL_train.csv]

DOY	96	112	130	144	159	192	208	228	256	270	289	Class
NDVI	0.1261	0.0727	0.0716	0.0921	0.1173	0.7113	0.7381	0.543	0.5747	0.4104	0.2634	Cotton
	0.1361	0.0618	0.0661	0.0921	0.119	0.7616	0.818	0.7488	0.6984	0.4658	0.3112	Cotton
	0.1426	0.0739	0.0528	0.1083	0.2067	0.7829	0.8383	0.8003	0.7106	0.538	0.3381	Cotton
	0.1305	0.068	0.0627	0.1083	0.1982	0.6566	0.7648	0.7457	0.5931	0.4419	0.3417	Cotton
	0.1285	0.0671	0.0537	0.087	0.1431	0.6549	0.7196	0.7392	0.5279	0.4923	0.3278	Cotton
	0.1402	0.0671	0.0627	0.1198	0.2128	0.7433	0.8147	0.809	0.6753	0.5182	0.351	Cotton
	0.1394	0.0731	0.0528	0.1085	0.2155	0.7805	0.8382	0.8104	0.6906	0.5407	0.3406	Cotton
	0.1278	0.0618	0.0563	0.0922	0.1372	0.612	0.6562	0.7294	0.5461	0.5053	0.3429	Cotton
	0.1396	0.0731	0.055	0.1081	0.1937	0.6821	0.7794	0.7316	0.6303	0.3997	0.3294	Cotton
	0.1413	0.0671	0.0592	0.1143	0.2314	0.7901	0.8397	0.8146	0.6852	0.556	0.3528	Cotton
	0.1507	0.0902	0.0973	0.132	0.145	0.3291	0.3704	0.426	0.3399	0.3624	0.2409	Cotton
	0.1501	0.0678	0.0561	0.1027	0.197	0.708	0.7807	0.7756	0.6272	0.4612	0.3439	Cotton
	0.1226	0.0671	0.0463	0.1143	0.231	0.7829	0.829	0.8247	0.6852	0.544	0.3507	Cotton
	0.1368	0.0727	0.0489	0.0811	0.1221	0.6991	0.7391	0.7181	0.6008	0.4675	0.3137	Cotton
	0.1513	0.0678	0.0627	0.1192	0.2286	0.7405	0.8176	0.8018	0.6906	0.43	0.3582	Cotton
	0.1239	0.0796	0.0537	0.1027	0.1731	0.7405	0.789	0.7469	0.6568	0.533	0.3406	Cotton
	0.1413	0.0729	0.0528	0.1138	0.2389	0.7721	0.828	0.8146	0.7004	0.5096	0.3549	Cotton
	0.1308	0.0731	0.0664	0.1192	0.2169	0.6884	0.7599	0.7399	0.6122	0.3961	0.3361	Cotton
	0.144	0.0727	0.0813	0.1083	0.1391	0.6723	0.6969	0.5405	0.5494	0.4034	0.2505	Cotton
	0.1017	0.0968	0.1292	0.1326	0.1395	0.1615	0.1924	0.2939	0.1986	0.3044	0.1931	Cotton
	0.1278	0.0668	0.0553	0.0972	0.122	0.7251	0.7916	0.7432	0.6334	0.4983	0.3435	Cotton
	0.1278	0.0665	0.0553	0.0868	0.1218	0.7027	0.7585	0.7323	0.6186	0.4871	0.3374	Cotton
	0.1216	0.068	0.06	0.1139	0.1794	0.7612	0.826	0.7988	0.6538	0.5415	0.3392	Cotton
	0.1616	0.0671	0.0517	0.1248	0.2423	0.7626	0.8217	0.7918	0.6781	0.4565	0.3515	Cotton
	0.1305	0.0737	0.0592	0.1084	0.2086	0.7709	0.8369	0.8003	0.6808	0.5425	0.3487	Cotton
	0.1513	0.0671	0.0407	0.1198	0.2354	0.7651	0.831	0.8047	0.6781	0.5196	0.3595	Cotton
	0.1157	0.0841	0.1234	0.1253	0.1519	0.2402	0.2969	0.3398	0.2512	0.3306	0.1993	Cotton
	0.1296	0.0664	0.0725	0.1027	0.1503	0.753	0.8052	0.7343	0.5835	0.4798	0.3171	Cotton
	0.1138	0.0618	0.067	0.1082	0.1614	0.6967	0.7704	0.7533	0.5906	0.5043	0.3406	Cotton
	0.1304	0.0654	0.0716	0.1138	0.1592	0.7405	0.7987	0.7084	0.5952	0.4576	0.2713	Cotton
	0.1288	0.061	0.067	0.0974	0.1537	0.6591	0.7144	0.7175	0.5457	0.5089	0.3486	Cotton
	0.1481	0.0737	0.109	0.1136	0.2071	0.6741	0.7581	0.7231	0.624	0.3897	0.3246	Cotton
	0.1296	0.0668	0.0616	0.0922	0.1598	0.7866	0.829	0.7924	0.6753	0.5202	0.3549	Cotton
	0.1416	0.0665	0.0728	0.108	0.1678	0.7083	0.7605	0.6357	0.6303	0.4514	0.2798	Cotton
	0.1305	0.0653	0.0733	0.1026	0.1765	0.8227	0.8467	0.7774	0.6951	0.4866	0.301	Cotton
	0.1111	0.0657	0.0507	0.0974	0.1466	0.6748	0.8215	0.8256	0.6544	0.563	0.3134	Cotton
	0.1308	0.0731	0.0447	0.1084	0.1842	0.7516	0.8154	0.7887	0.6272	0.5094	0.3401	Cotton
	0.1306	0.0607	0.0499	0.0971	0.1933	0.7262	0.8277	0.8243	0.6923	0.5793	0.3866	Cotton
	0.149	0.072	0.0741	0.0972	0.1649	0.773	0.8277	0.7909	0.6781	0.5165	0.371	Cotton
	0.1113	0.0589	0.0497	0.0868	0.1539	0.7246	0.8225	0.8243	0.6544	0.5754	0.337	Cotton
	0.1212	0.0599	0.0442	0.0864	0.1808	0.7182	0.8143	0.8256	0.6923	0.5983	0.3733	Cotton
	0.1304	0.0628	0.0781	0.097	0.1804	0.676	0.7595	0.7154	0.6303	0.3632	0.3295	Cotton
	0.1473	0.0657	0.0679	0.0917	0.1703	0.7901	0.8236	0.7984	0.6724	0.5327	0.3541	Cotton
	0.1389	0.0727	0.0626	0.0868	0.1526	0.7743	0.8165	0.8128	0.6632	0.5353	0.3729	Cotton
	0.1049	0.0727	0.0511	0.1026	0.1701	0.7277	0.7717	0.7877	0.636	0.5045	0.3724	Cotton
	0.1544	0.0589	0.0566	0.0862	0.1815	0.7696	0.8441	0.7679	0.716	0.5038	0.3161	Cotton
	0.1402	0.0731	0.037	0.1084	0.1758	0.7599	0.8256	0.7902	0.6509	0.5038	0.3319	Cotton
	0.1304	0.0621	0.055	0.1026	0.1724	0.7434	0.8024	0.7337	0.636	0.3465	0.3355	Cotton
	0.112	0.0544	0.051	0.1027	0.143	0.628	0.8024	0.8186	0.6315	0.5609	0.3183	Cotton
	0.1031	0.0537	0.0567	0.0972	0.1492	0.6445	0.8131	0.8173	0.6383	0.5605	0.3212	Cotton
	0.1658	0.0605	0.0624	0.0972	0.1512	0.792	0.8375	0.8049	0.7081	0.5359	0.3825	Cotton
	0.1031	0.0529	0.0509	0.0972	0.1781	0.728	0.8266	0.816	0.7083	0.5804	0.3595	Cotton
	0.1108	0.0537	0.051	0.0972	0.1455	0.6849	0.8143	0.8284	0.6767	0.5568	0.3317	Cotton
	0.1473	0.0667	0.0561	0.0919	0.1637	0.7616	0.8059	0.7951	0.6272	0.5282	0.3637	Cotton
	0.1426	0.0731	0.0379	0.1085	0.1814	0.7408	0.814	0.8133	0.624	0.4971	0.359	Cotton
	0.1406	0.0664	0.0412	0.1028	0.1553	0.5278	0.6354	0.5709	0.5047	0.4293	0.2178	Cotton
	0.119	0.05	0.0453	0.0917	0.1493	0.7083	0.815	0.8047	0.6977	0.5747	0.3234	Cotton
	0.1473	0.0664	0.0507	0.0922	0.1721	0.7491	0.8059	0.7881	0.624	0.516	0.3659	Cotton
	0.1296	0.0657	0.0454	0.0974	0.1914	0.796	0.8352	0.8189	0.7056	0.5531	0.3683	Cotton
	0.1413	0.0678	0.0595	0.1026	0.1844	0.734	0.815	0.7997	0.636	0.4462	0.3489	Cotton
	0.1199	0.0607	0.0509	0.0974	0.1641	0.7182	0.8161	0.8259	0.6906	0.5495	0.329	Cotton
	0.1193	0.0727	0.0578	0.0918	0.1454	0.6302	0.7789	0.8133	0.6353	0.5557	0.3243	Cotton
	0.1108	0.0603	0.0531	0.0861	0.1431	0.6932	0.8225	0.8019	0.6796	0.5298	0.316	Cotton
	0.1115	0.0599	0.0509	0.0868	0.1662	0.7379	0.8236	0.8079	0.6951	0.523	0.3343	Cotton
	0.137	0.0653	0.0454	0.097	0.1726	0.7629	0.8203	0.7151	0.716	0.472	0.2578	Cotton
	0.1402	0.0621	0.0575	0.1083	0.1737	0.745	0.8243	0.7591	0.666	0.3781	0.3365	Cotton
	0.1219	0.0737	0.0661	0.0974	0.1782	0.7394	0.8128	0.7862	0.6753	0.4439	0.3469	Cotton
	0.119	0.0664	0.0378	0.0919	0.1423	0.5585	0.6321	0.5709	0.5251	0.4237	0.2383	Cotton
	0.1442	0.0782	0.0443	0.0862	0.1592	0.7066	0.8002	0.7111	0.6958	0.4826	0.2531	Cotton
	0.1251	0.0678	0.0521	0.0916	0.1443	0.6984	0.815	0.8062	0.7081	0.5618	0.3142	Cotton
	0.1314	0.0621	0.0615	0.1029	0.1678	0.705	0.7775	0.784	0.6042	0.4864	0.3635	Cotton
	0.1192	0.0678	0.0577	0.0864	0.1482	0.6867	0.8058	0.816	0.6977	0.5612	0.3165	Cotton
	0.1501	0.0621	0.0624	0.097	0.168	0.715	0.7869	0.7895	0.6479	0.4791	0.3539	Cotton
	0.149	0.0601	0.0615	0.097	0.1631	0.6717	0.7334	0.767	0.6089	0.5171	0.3613	Cotton
	0.1269	0.0618	0.0541	0.0918	0.1358	0.6652	0.8	0.8004	0.6753	0.4852	0.3077	Cotton
	0.1108	0.068	0.0509	0.0813	0.1507	0.6606	0.7943	0.8119	0.6329	0.5424	0.3049	Cotton
	0.1363	0.0731	0.0561	0.1084	0.1706	0.7589	0.7727	0.7753	0.636	0.5046	0.3717	Cotton
	0.1153	0.0618	0.0561	0.1026	0.1722	0.7699	0.8182	0.7959	0.624	0.5088	0.3691	Cotton
	0.121	0.0737	0.0745	0.1027	0.1711	0.6902	0.7802	0.7052	0.6303	0.388	0.3249	Cotton
	0.1402	0.0731	0.0842	0.1027	0.1728	0.7505	0.8455	0.764	0.6834	0.426	0.3326	Cotton
	0.1389	0.0483	0.0485	0.0917	0.1731	0.6571	0.7334	0.7456	0.5457	0.5106	0.3638	Cotton
	0.1106	0.0788	0.0433	0.0972	0.1283	0.6813	0.8105	0.7958	0.6265	0.4809	0.3009	Cotton
	0.1134	0.0612	0.0551	0.1027	0.1731	0.6831	0.7317	0.7436	0.568	0.4989	0.3588	Cotton
	0.1169	0.0678	0.0588	0.0919	0.1442	0.7182	0.815	0.822	0.6933	0.5583	0.3056	Cotton
	0.1473	0.0593	0.0507	0.0868	0.1706	0.7389	0.8032	0.7704	0.624	0.5062	0.3672	Cotton
	0.1389	0.0656	0.0443	0.0974	0.1805	0.7845	0.8273	0.8005	0.6951	0.5189	0.3816	Cotton
	0.1115	0.0605	0.0507	0.0922	0.1493	0.6176	0.708	0.73	0.5642	0.4618	0.2961	Cotton
	0.1306	0.0609	0.0561	0.0919	0.1919	0.7629	0.811	0.805	0.6538	0.5256	0.3993	Cotton
	0.1013	0.068	0.0532	0.0922	0.1446	0.7066	0.815	0.8146	0.7081	0.5506	0.3112	Cotton
	0.1101	0.067	0.0577	0.0918	0.1454	0.6804	0.8116	0.8105	0.6512	0.5448	0.2928	Cotton
	0.1097	0.0605	0.0654	0.0918	0.15	0.7218	0.815	0.8146	0.703	0.5186	0.2986	Cotton
	0.1157	0.0557	0.0607	0.1138	0.1909	0.7655	0.8058	0.777	0.6176	0.4978	0.3498	Cotton
	0.1023	0.0673	0.0488	0.0868	0.1448	0.6967	0.8232	0.8004	0.6602	0.4943	0.3003	Cotton
	0.1379	0.0664	0.0496	0.0972	0.1864	0.7989	0.851	0.8049	0.7004	0.5169	0.3702	Cotton
	0.1552	0.0666	0.0615	0.0868	0.1548	0.7576	0.8058	0.7625	0.6753	0.4967	0.3417	Cotton
	0.118	0.0618	0.0663	0.0868	0.1439	0.7083	0.8128	0.822	0.7106	0.5071	0.3009	Cotton
	0.1296	0.0657	0.0615	0.097	0.1839	0.7434	0.8139	0.7802	0.6724	0.4928	0.3626	Cotton
	0.1402	0.0673	0.0725	0.1081	0.1709	0.7265	0.8323	0.781	0.688	0.4262	0.3273	Cotton
	0.1453	0.0612	0.055	0.0868	0.1493	0.6327	0.6975	0.73	0.5964	0.5007	0.3275	Cotton
	0.1037	0.0593	0.0615	0.097	0.1983	0.7506	0.8047	0.8135	0.6512	0.4919	0.3608	Cotton
	0.1554	0.0653	0.0561	0.0862	0.1823	0.752	0.8276	0.8252	0.6724	0.511	0.375	Cotton
	0.1308	0.0673	0.065	0.1084	0.1684	0.7266	0.8117	0.7786	0.6448	0.419	0.3283	Cotton
	0.1379	0.067	0.0571	0.0974	0.1674	0.7374	0.807	0.7625	0.5821	0.4969	0.3541	Cotton
	0.1473	0.0591	0.0443	0.0868	0.1904	0.7784	0.8384	0.8239	0.703	0.5051	0.3702	Cotton
	0.1222	0.0618	0.0607	0.0972	0.182	0.738	0.8117	0.7889	0.6176	0.4276	0.3421	Cotton
	0.1204	0.0729	0.0441	0.1136	0.156	0.6982	0.7699	0.7689	0.6208	0.551	0.417	Cotton
	0.1015	0.0621	0.0444	0.0868	0.1502	0.6487	0.7432	0.7455	0.6059	0.4436	0.2802	Cotton
	0.1634	0.0664	0.0561	0.0972	0.1544	0.7712	0.8393	0.7526	0.6452	0.4909	0.3363	Cotton
	0.1195	0.0657	0.0513	0.1027	0.1511	0.6148	0.7284	0.7568	0.6298	0.5428	0.3771	Cotton
	0.1029	0.0605	0.0441	0.1025	0.1482	0.5099	0.6762	0.7299	0.6329	0.5462	0.3624	Cotton
	0.1113	0.0844	0.0825	0.141	0.1335	0.6278	0.7227	0.7074	0.6056	0.5815	0.3648	Cotton
	0.1274	0.0731	0.0616	0.087	0.1536	0.685	0.7608	0.7111	0.5896	0.4981	0.3327	Cotton
	0.1028	0.072	0.067	0.108	0.1391	0.6718	0.7762	0.7468	0.6176	0.5576	0.3736	Cotton
	0.1192	0.0725	0.0644	0.1079	0.1405	0.6842	0.772	0.7759	0.6808	0.588	0.4203	Cotton
	0.1325	0.067	0.0716	0.0972	0.1935	0.8044	0.8476	0.7935	0.6573	0.4345	0.3485	Cotton
	0.0856	0.0664	0.0709	0.1184	0.1058	0.5894	0.6156	0.5152	0.5531	0.4783	0.2728	Cotton
	0.0942	0.0729	0.0634	0.1082	0.1099	0.7202	0.7664	0.6293	0.6743	0.5474	0.3001	Cotton
	0.0942	0.072	0.0649	0.1238	0.1118	0.3979	0.4074	0.4916	0.3745	0.4249	0.2733	Cotton
	0.0856	0.0612	0.0456	0.0975	0.1294	0.7273	0.812	0.7624	0.701	0.596	0.427	Cotton
	0.0941	0.0731	0.0644	0.108	0.1217	0.7982	0.8265	0.7203	0.7367	0.5695	0.3532	Cotton
	0.0856	0.067	0.047	0.0974	0.1149	0.6721	0.7766	0.744	0.701	0.6059	0.41	Cotton
	0.1106	0.0612	0.0434	0.0868	0.1625	0.6724	0.8048	0.7889	0.6042	0.461	0.2878	Cotton
	0.0941	0.0664	0.078	0.0972	0.1404	0.7624	0.8246	0.7485	0.7223	0.5814	0.4217	Cotton
	0.1544	0.067	0.052	0.0868	0.1648	0.7449	0.8246	0.7787	0.6808	0.4969	0.3503	Cotton
	0.1389	0.0587	0.0507	0.0972	0.207	0.7725	0.8315	0.8078	0.6636	0.5232	0.3731	Cotton
	0.0849	0.0656	0.0513	0.0973	0.1538	0.6448	0.7766	0.7385	0.6984	0.561	0.3897	Cotton
	0.094	0.0595	0.0525	0.1025	0.1504	0.7136	0.8109	0.7565	0.7081	0.5518	0.4018	Cotton
	0.0855	0.0666	0.0514	0.092	0.136	0.7836	0.8471	0.7659	0.7177	0.5913	0.435	Cotton
	0.0851	0.0593	0.0572	0.097	0.1467	0.7101	0.8109	0.7468	0.701	0.5528	0.3982	Cotton
	0.0944	0.0601	0.031	0.1025	0.1493	0.6317	0.7752	0.7427	0.6958	0.5606	0.3847	Cotton
	0.1306	0.0595	0.0571	0.0917	0.2046	0.7738	0.8039	0.7754	0.6509	0.5298	0.3718	Cotton
	0.0851	0.0618	0.0514	0.0919	0.1029	0.8242	0.8638	0.8126	0.7895	0.6323	0.4158	Cotton
	0.1388	0.0591	0.0507	0.1027	0.1933	0.8033	0.8441	0.8078	0.6767	0.4972	0.3599	Cotton
	0.0856	0.0546	0.0342	0.0919	0.099	0.8155	0.8608	0.7858	0.7811	0.6356	0.4252	Cotton
	0.085	0.072	0.031	0.1079	0.1457	0.7033	0.8225	0.7596	0.6933	0.5666	0.4221	Cotton
	0.1184	0.078	0.063	0.1248	0.1485	0.279	0.3256	0.5614	0.3175	0.3897	0.2807	Cotton
	0.0856	0.0666	0.0398	0.0917	0.0994	0.7799	0.8277	0.7727	0.7511	0.6111	0.417	Cotton
	0.1402	0.0666	0.065	0.1138	0.2039	0.8354	0.845	0.8366	0.6923	0.4558	0.3654	Cotton
	0.1453	0.0664	0.0573	0.0974	0.1767	0.7747	0.8479	0.805	0.6636	0.485	0.346	Cotton
	0.0852	0.0593	0.0513	0.0972	0.1457	0.7435	0.835	0.779	0.7232	0.5613	0.4269	Cotton
	0.1298	0.0715	0.0571	0.1027	0.2059	0.816	0.8475	0.802	0.6824	0.5154	0.3664	Cotton
	0.0851	0.0607	0.0413	0.0811	0.0993	0.8057	0.8711	0.8113	0.7706	0.625	0.4227	Cotton
	0.1591	0.0595	0.0507	0.0972	0.2032	0.752	0.8267	0.8078	0.6824	0.5292	0.3766	Cotton
	0.094	0.0593	0.0572	0.0973	0.1523	0.7388	0.8257	0.7707	0.6958	0.568	0.4242	Cotton
	0.1157	0.0601	0.0561	0.1083	0.2105	0.775	0.8186	0.8278	0.6895	0.4925	0.3715	Cotton
	0.0849	0.0659	0.0542	0.1079	0.148	0.7837	0.8397	0.7957	0.701	0.5789	0.4174	Cotton
	0.085	0.0657	0.0416	0.097	0.1462	0.7466	0.825	0.8051	0.6602	0.5662	0.4378	Cotton
	0.0849	0.0605	0.0388	0.0972	0.0996	0.7123	0.811	0.8051	0.6958	0.5935	0.42	Cotton
	0.068	0.0542	0.0574	0.092	0.136	0.7569	0.8229	0.7929	0.6958	0.5921	0.419	Cotton
	0.0851	0.0657	0.0475	0.0867	0.149	0.7018	0.811	0.7488	0.6667	0.5723	0.4245	Cotton
	0.137	0.0607	0.0506	0.0919	0.171	0.7319	0.8063	0.7577	0.599	0.4838	0.3238	Cotton
	0.1493	0.0531	0.056	0.097	0.1888	0.7797	0.8415	0.8154	0.6383	0.4962	0.3438	Cotton
	0.1146	0.0542	0.0541	0.1136	0.2061	0.7848	0.8186	0.838	0.6796	0.5098	0.3822	Cotton
	0.1298	0.065	0.0551	0.1026	0.2113	0.7548	0.8227	0.8194	0.6164	0.5103	0.3694	Cotton
	0.0938	0.072	0.0617	0.0972	0.1407	0.6577	0.7837	0.7507	0.6298	0.5733	0.4094	Cotton
	0.0761	0.0788	0.0459	0.0917	0.0927	0.7436	0.824	0.8263	0.7301	0.6134	0.4304	Cotton
	0.1303	0.0653	0.0669	0.1026	0.2046	0.763	0.8237	0.8167	0.6287	0.5036	0.3639	Cotton
	0.125	0.0546	0.0595	0.1084	0.2161	0.8336	0.8514	0.8447	0.6977	0.4632	0.3761	Cotton
	0.1391	0.0591	0.0605	0.0917	0.2139	0.763	0.8406	0.8181	0.6796	0.5239	0.3754	Cotton
	0.1354	0.0678	0.0506	0.0816	0.1559	0.6159	0.7248	0.7245	0.5354	0.4532	0.3168	Cotton
	0.0943	0.0537	0.0358	0.1026	0.1455	0.6926	0.8121	0.7634	0.6753	0.5623	0.4363	Cotton
	0.1396	0.0531	0.0498	0.0974	0.2063	0.7424	0.8186	0.8181	0.6796	0.5477	0.382	Cotton
	0.1415	0.0725	0.0715	0.1083	0.2062	0.8271	0.8522	0.8435	0.6951	0.4126	0.3755	Cotton
	0.1115	0.0739	0.075	0.0763	0.1429	0.5663	0.676	0.7388	0.5008	0.4427	0.3201	Cotton
	0.0942	0.0729	0.0629	0.1081	0.1056	0.79	0.8379	0.7155	0.713	0.584	0.3588	Cotton
	0.0851	0.0483	0.0403	0.0972	0.0934	0.7481	0.824	0.8211	0.7177	0.6094	0.423	Cotton
	0.0759	0.0612	0.057	0.0864	0.0988	0.7786	0.8369	0.7993	0.7223	0.6377	0.397	Cotton
	0.1306	0.0591	0.0605	0.0868	0.2143	0.7617	0.8397	0.8283	0.7135	0.5411	0.3766	Cotton
	0.1296	0.0666	0.0647	0.1027	0.1754	0.6452	0.6771	0.6468	0.531	0.3681	0.316	Cotton
	0.1298	0.0587	0.056	0.097	0.2013	0.7729	0.8347	0.8167	0.6605	0.4982	0.3665	Cotton
	0.094	0.0529	0.0299	0.1026	0.1567	0.7159	0.8028	0.7634	0.6933	0.5493	0.4232	Cotton
	0.0668	0.0557	0.0403	0.0919	0.0955	0.7177	0.834	0.8123	0.7279	0.5819	0.4142	Cotton
	0.1562	0.0653	0.0551	0.0917	0.21	0.7665	0.831	0.8384	0.6696	0.5169	0.3746	Cotton
	0.0851	0.067	0.0521	0.0919	0.0966	0.7671	0.8369	0.8304	0.7367	0.6095	0.4424	Cotton
	0.0754	0.0725	0.0416	0.097	0.1554	0.7348	0.8219	0.7781	0.6834	0.5538	0.4202	Cotton
	0.1461	0.067	0.056	0.0919	0.1671	0.7506	0.8147	0.7383	0.6385	0.4828	0.2976	Cotton
	0.0942	0.0664	0.0558	0.0871	0.1408	0.5721	0.7478	0.7384	0.624	0.5644	0.4158	Cotton
	0.1259	0.0666	0.0487	0.1081	0.209	0.8161	0.8517	0.8269	0.6951	0.4809	0.3897	Cotton
	0.1242	0.0601	0.0498	0.108	0.2112	0.7524	0.8179	0.8296	0.6753	0.5189	0.3886	Cotton
	0.0849	0.0725	0.0574	0.0919	0.1465	0.7019	0.7993	0.7792	0.6958	0.5741	0.4187	Cotton
	0.094	0.0607	0.0403	0.0867	0.1108	0.6405	0.7956	0.7916	0.6906	0.5741	0.4196	Cotton
	0.0856	0.067	0.0647	0.0974	0.1017	0.7554	0.8379	0.8038	0.7388	0.5968	0.4318	Cotton
	0.1325	0.067	0.053	0.1029	0.216	0.8234	0.8501	0.8344	0.6824	0.4441	0.3788	Cotton
	0.147	0.065	0.0551	0.097	0.209	0.7424	0.824	0.8372	0.648	0.5292	0.3734	Cotton
	0.0761	0.0561	0.0388	0.0919	0.0958	0.7001	0.8114	0.8238	0.6984	0.5905	0.4141	Cotton
	0.1404	0.067	0.0754	0.1083	0.1963	0.8415	0.8501	0.7967	0.6923	0.4088	0.3699	Cotton
	0.0761	0.067	0.0374	0.0972	0.1558	0.6259	0.7972	0.7596	0.6689	0.5525	0.4167	Cotton
	0.1029	0.0605	0.0432	0.0973	0.163	0.6946	0.8102	0.7671	0.6984	0.524	0.4335	Cotton
	0.1493	0.0653	0.057	0.1083	0.2028	0.7413	0.822	0.8271	0.6416	0.5181	0.3604	Cotton
	0.1562	0.0591	0.0498	0.0974	0.2025	0.7593	0.8391	0.8497	0.703	0.5298	0.3772	Cotton
	0.0849	0.0657	0.0475	0.1026	0.1638	0.7245	0.823	0.7201	0.7177	0.5237	0.4208	Cotton
	0.1157	0.0666	0.0487	0.1138	0.2141	0.786	0.83	0.8592	0.6781	0.505	0.3902	Cotton
	0.1712	0.0618	0.057	0.0862	0.1631	0.7478	0.8158	0.778	0.6632	0.4961	0.3194	Cotton
	0.1472	0.0659	0.0623	0.097	0.188	0.792	0.8323	0.7926	0.6737	0.5224	0.3123	Cotton
	0.1404	0.0526	0.056	0.1081	0.2023	0.7836	0.8436	0.804	0.6544	0.5303	0.3335	Cotton
	0.0944	0.0593	0.0212	0.0972	0.1734	0.7016	0.8114	0.7372	0.6781	0.535	0.3942	Cotton
	0.1307	0.0659	0.0553	0.1139	0.1822	0.7264	0.7496	0.7177	0.5642	0.3981	0.3407	Cotton
	0.1029	0.0664	0.0388	0.0864	0.1156	0.7106	0.8114	0.7706	0.7177	0.5493	0.4109	Cotton
	0.0671	0.0733	0.0338	0.0815	0.1054	0.6451	0.796	0.7947	0.6509	0.5678	0.428	Cotton
	0.0849	0.0656	0.0331	0.0922	0.11	0.7332	0.8334	0.7878	0.713	0.5496	0.4032	Cotton
	0.0852	0.0673	0.0451	0.0917	0.0982	0.7245	0.8261	0.8081	0.7059	0.5693	0.4459	Cotton
	0.0941	0.0664	0.0429	0.1025	0.1635	0.6493	0.7838	0.7302	0.6689	0.5339	0.426	Cotton
	0.0856	0.0656	0.0329	0.0972	0.1731	0.6779	0.8125	0.7341	0.7056	0.535	0.4014	Cotton
	0.1038	0.0797	0.0517	0.0922	0.1514	0.5894	0.7215	0.7729	0.5821	0.4906	0.3433	Cotton
	0.147	0.0653	0.0498	0.0974	0.2064	0.7315	0.8284	0.8384	0.6667	0.5434	0.373	Cotton
	0.0761	0.0605	0.0419	0.0917	0.1334	0.7055	0.8114	0.7529	0.6958	0.5146	0.396	Cotton
	0.11	0.0659	0.0589	0.1136	0.169	0.4472	0.4624	0.5428	0.3263	0.3542	0.2961	Cotton
	0.1307	0.0664	0.0496	0.1198	0.2053	0.7538	0.8089	0.7355	0.6208	0.3615	0.3533	Cotton
	0.1123	0.0741	0.0643	0.0871	0.154	0.645	0.7559	0.7601	0.6008	0.4916	0.3415	Cotton
	0.114	0.0607	0.0476	0.1138	0.223	0.8237	0.8521	0.8451	0.6951	0.4759	0.3985	Cotton
	0.1307	0.067	0.0519	0.1138	0.2197	0.8331	0.862	0.8269	0.6824	0.4234	0.3907	Cotton
	0.1307	0.0653	0.0506	0.1083	0.213	0.7766	0.8351	0.8271	0.6708	0.5477	0.3519	Cotton
	0.0759	0.0601	0.0361	0.1027	0.179	0.6578	0.7906	0.7215	0.6298	0.4844	0.3773	Cotton
	0.1529	0.0729	0.0517	0.0919	0.1721	0.7409	0.8469	0.7864	0.6781	0.5238	0.3376	Cotton
	0.1307	0.0654	0.0498	0.0974	0.2172	0.7524	0.8179	0.8181	0.703	0.5122	0.3907	Cotton
	0.1041	0.0683	0.057	0.1026	0.1493	0.6753	0.7652	0.7646	0.5792	0.4983	0.3538	Cotton
	0.1481	0.0591	0.0517	0.1025	0.2133	0.7778	0.8342	0.8283	0.6573	0.5677	0.3669	Cotton
	0.1493	0.0587	0.0517	0.108	0.212	0.7551	0.8224	0.8283	0.6923	0.5415	0.3448	Cotton
	0.1049	0.0664	0.0498	0.1083	0.2324	0.762	0.8194	0.8181	0.7109	0.4872	0.3838	Cotton
	0.102	0.072	0.0659	0.1081	0.1951	0.4937	0.5205	0.5788	0.4016	0.3127	0.3169	Cotton
	0.1369	0.0591	0.0517	0.1027	0.1866	0.7315	0.8183	0.8029	0.6852	0.5209	0.3351	Cotton
	0.125	0.0653	0.0487	0.1249	0.2268	0.7301	0.8048	0.8245	0.6796	0.5115	0.3868	Cotton
	0.1303	0.0659	0.0465	0.0972	0.1981	0.7427	0.8327	0.817	0.6512	0.5259	0.3451	Cotton
	0.1472	0.0587	0.0465	0.1027	0.2066	0.7742	0.8414	0.8283	0.7185	0.5557	0.3829	Cotton
	0.1643	0.0587	0.0506	0.108	0.2125	0.7607	0.8268	0.8181	0.7232	0.56	0.3889	Cotton
	0.1287	0.0535	0.0528	0.0917	0.1917	0.73	0.8278	0.817	0.6696	0.5117	0.3332	Cotton
	0.1461	0.065	0.056	0.1027	0.2111	0.7524	0.8268	0.8083	0.7106	0.5729	0.3954	Cotton
	0.1472	0.0587	0.0517	0.1025	0.2099	0.7894	0.8381	0.833	0.688	0.5404	0.3676	Cotton
	0.1643	0.0587	0.0476	0.1027	0.2046	0.7837	0.8508	0.8296	0.7361	0.5605	0.3864	Cotton
	0.1452	0.0654	0.0517	0.1026	0.1833	0.6146	0.7043	0.7114	0.572	0.4797	0.2962	Cotton
	0.121	0.0591	0.0591	0.108	0.2227	0.7331	0.8426	0.8397	0.6602	0.5266	0.3633	Cotton
	0.1203	0.0587	0.0476	0.108	0.2208	0.7233	0.8337	0.8361	0.6543	0.5074	0.3583	Cotton
	0.1388	0.0591	0.0539	0.0922	0.2059	0.7538	0.8399	0.8308	0.7232	0.548	0.3824	Cotton
	0.1552	0.0654	0.0465	0.0974	0.211	0.7634	0.8417	0.843	0.716	0.5287	0.377	Cotton
	0.0943	0.0664	0.057	0.1026	0.1788	0.5766	0.6797	0.7135	0.53	0.4662	0.3249	Cotton
	0.1295	0.065	0.058	0.1027	0.2062	0.7233	0.8308	0.7927	0.6667	0.5061	0.3336	Cotton
	0.1543	0.0653	0.0633	0.1027	0.193	0.73	0.8278	0.7465	0.6696	0.4993	0.3018	Cotton
	0.1026	0.0654	0.0462	0.0917	0.1799	0.5613	0.7026	0.7328	0.5035	0.4675	0.3082	Cotton
	0.1303	0.0591	0.0512	0.1027	0.2087	0.7345	0.8399	0.841	0.703	0.5147	0.3692	Cotton
	0.1271	0.0591	0.0577	0.0919	0.185	0.6135	0.7043	0.7192	0.5755	0.4842	0.3112	Cotton
	0.129	0.0653	0.0522	0.108	0.2247	0.7007	0.8075	0.831	0.6418	0.5134	0.362	Cotton
	0.1388	0.0581	0.0522	0.108	0.2289	0.704	0.8292	0.8398	0.6353	0.4995	0.356	Cotton
	0.1309	0.0587	0.0459	0.1133	0.222	0.7345	0.8242	0.8199	0.6667	0.4947	0.3492	Cotton
	0.1309	0.065	0.0575	0.1133	0.2241	0.7264	0.834	0.8298	0.6512	0.5104	0.3627	Cotton
	0.1543	0.065	0.0473	0.1027	0.1959	0.7249	0.8403	0.7682	0.688	0.4852	0.3186	Cotton
	0.1472	0.0601	0.0512	0.0974	0.1975	0.7428	0.8384	0.8298	0.7208	0.5311	0.3645	Cotton
	0.137	0.0654	0.0501	0.0922	0.2075	0.7399	0.8052	0.8259	0.703	0.5254	0.3832	Cotton
	0.1276	0.0549	0.0525	0.0975	0.1763	0.6071	0.7078	0.7535	0.5279	0.4625	0.3109	Cotton
	0.1388	0.0591	0.0575	0.1027	0.2242	0.7316	0.8384	0.8398	0.6824	0.5252	0.3631	Cotton
	0.1452	0.067	0.0596	0.0974	0.1715	0.7071	0.8079	0.7587	0.6796	0.4969	0.3148	Cotton
	0.1303	0.0531	0.0459	0.1027	0.2203	0.7456	0.8362	0.8298	0.6753	0.5446	0.377	Cotton
	0.0945	0.0729	0.0577	0.1136	0.1978	0.7859	0.8271	0.7892	0.6984	0.525	0.3581	Cotton
	0.1212	0.0729	0.0462	0.0921	0.1925	0.6625	0.7462	0.7989	0.6221	0.5403	0.3525	Cotton
	0.1303	0.0591	0.0577	0.1027	0.206	0.7374	0.8325	0.831	0.6667	0.5347	0.3796	Cotton
	0.1554	0.0664	0.0648	0.0922	0.1827	0.7551	0.8415	0.7922	0.6958	0.5363	0.3429	Cotton
	0.1472	0.0722	0.0535	0.0922	0.1871	0.7659	0.8328	0.8118	0.7056	0.548	0.3519	Cotton
	0.1472	0.0591	0.0627	0.0975	0.2184	0.7634	0.8493	0.841	0.7315	0.5467	0.3929	Cotton
	0.1461	0.0654	0.0473	0.0974	0.184	0.7659	0.8216	0.8004	0.701	0.5475	0.3537	Cotton
	0.1309	0.065	0.0648	0.108	0.2151	0.7697	0.856	0.8322	0.6796	0.5469	0.3773	Cotton
	0.1396	0.0581	0.0587	0.1189	0.2111	0.7564	0.8536	0.8346	0.6667	0.5404	0.3842	Cotton
	0.1398	0.0722	0.0535	0.1079	0.2028	0.779	0.8443	0.8327	0.7056	0.5623	0.373	Cotton
	0.1564	0.0581	0.0627	0.1027	0.2121	0.7634	0.8398	0.841	0.7109	0.5425	0.3896	Cotton
	0.0947	0.0601	0.062	0.1027	0.1696	0.7117	0.7749	0.7945	0.6667	0.5296	0.3326	Cotton
	0.1481	0.0594	0.0639	0.0974	0.2037	0.7837	0.8519	0.8421	0.7315	0.5236	0.3876	Cotton
	0.1472	0.0653	0.0587	0.1133	0.2156	0.7538	0.8416	0.8443	0.6753	0.5529	0.376	Cotton
	0.1452	0.0659	0.0421	0.0868	0.1683	0.7341	0.8198	0.8163	0.6834	0.5513	0.357	Cotton
	0.1554	0.0587	0.0648	0.108	0.2219	0.7564	0.8523	0.8421	0.688	0.5435	0.3836	Cotton
	0.1481	0.0722	0.0596	0.0975	0.2078	0.7469	0.8401	0.8339	0.6824	0.54	0.373	Cotton
	0.1554	0.0654	0.0596	0.0922	0.1822	0.7765	0.8505	0.8104	0.7232	0.5714	0.367	Cotton
	0.1481	0.0591	0.0648	0.1027	0.2162	0.7634	0.8505	0.8421	0.7185	0.5559	0.3686	Cotton
	0.1197	0.0537	0.0587	0.0972	0.1682	0.6204	0.7497	0.7731	0.5755	0.5012	0.3286	Cotton
	0.0948	0.0537	0.0587	0.0864	0.1669	0.6548	0.7617	0.7698	0.587	0.4955	0.3417	Cotton
	0.1398	0.0659	0.0702	0.1079	0.2168	0.7997	0.8556	0.838	0.7208	0.556	0.3953	Cotton
	0.1472	0.0715	0.0641	0.0974	0.2144	0.7564	0.8523	0.8481	0.7106	0.5679	0.3911	Cotton
	0.1205	0.0593	0.0592	0.1027	0.1834	0.5942	0.6944	0.7353	0.5334	0.4715	0.3369	Cotton
	0.1481	0.0587	0.0754	0.0974	0.2121	0.7427	0.8396	0.8355	0.7208	0.5774	0.3818	Cotton
	0.1287	0.0599	0.0601	0.1198	0.2073	0.7786	0.8369	0.7584	0.6231	0.4995	0.3469	Cotton
	0.1369	0.0665	0.0611	0.1084	0.2084	0.7613	0.8253	0.7825	0.6092	0.5208	0.354	Cotton
	0.1197	0.0665	0.0719	0.0972	0.2017	0.6529	0.7248	0.7531	0.5792	0.4716	0.3317	Cotton
	0.1287	0.067	0.0608	0.0974	0.2068	0.7305	0.8052	0.8134	0.6421	0.5534	0.3782	Cotton
	0.1481	0.0531	0.0754	0.1026	0.2096	0.7634	0.8497	0.847	0.7487	0.5664	0.3906	Cotton
	0.1472	0.0653	0.0641	0.0974	0.2132	0.792	0.8506	0.8368	0.7177	0.579	0.4064	Cotton
	0.1388	0.0605	0.065	0.0974	0.2057	0.7507	0.8263	0.8258	0.7106	0.5688	0.4007	Cotton
	0.1452	0.0657	0.0734	0.1085	0.2306	0.7762	0.8373	0.7629	0.6542	0.4991	0.3417	Cotton
	0.1472	0.0666	0.0548	0.1083	0.2123	0.7279	0.8022	0.8147	0.6567	0.543	0.384	Cotton
	0.1271	0.0678	0.0734	0.1027	0.1946	0.6001	0.6983	0.7032	0.5387	0.4679	0.3256	Cotton
	0.1461	0.0591	0.0702	0.1027	0.2078	0.7551	0.8317	0.8258	0.7423	0.5666	0.4073	Cotton
	0.1505	0.0668	0.0473	0.125	0.2202	0.7705	0.8141	0.8036	0.6293	0.527	0.3747	Cotton
	0.094	0.0733	0.0561	0.0816	0.157	0.3982	0.5734	0.6581	0.5111	0.4464	0.304	Cotton
	0.1295	0.0722	0.0804	0.1141	0.2408	0.7879	0.8467	0.8008	0.6695	0.5139	0.3566	Cotton
	0.1472	0.0476	0.0577	0.1138	0.2144	0.7574	0.8243	0.816	0.6906	0.5167	0.3693	Cotton
	0.1452	0.0668	0.0579	0.1085	0.2048	0.7451	0.7934	0.7534	0.626	0.4895	0.3017	Cotton
	0.1306	0.0549	0.0597	0.1138	0.2263	0.768	0.8145	0.8064	0.6356	0.5195	0.3638	Cotton
	0.1388	0.0599	0.0463	0.1084	0.2111	0.7574	0.8247	0.7856	0.678	0.5334	0.3608	Cotton
	0.1396	0.065	0.0548	0.1086	0.2054	0.7894	0.8453	0.8258	0.703	0.5167	0.358	Cotton
	0.1472	0.0664	0.0531	0.1085	0.2147	0.7982	0.8462	0.7882	0.6417	0.5114	0.325	Cotton
	0.1306	0.0607	0.0341	0.1138	0.2122	0.768	0.8003	0.8043	0.6239	0.5181	0.3635	Cotton
	0.1493	0.0585	0.0599	0.1141	0.2133	0.7813	0.8368	0.8173	0.7055	0.5441	0.3646	Cotton
	0.1295	0.0731	0.0463	0.0973	0.2035	0.7465	0.7838	0.7928	0.6007	0.5151	0.3633	Cotton
	0.1388	0.0463	0.0491	0.1198	0.2147	0.7561	0.8321	0.8134	0.6723	0.5337	0.3537	Cotton
	0.1295	0.0593	0.0592	0.1027	0.2118	0.7398	0.8221	0.8345	0.6448	0.5341	0.339	Cotton
	0.1406	0.0665	0.0611	0.0973	0.203	0.7642	0.7926	0.7866	0.6238	0.5336	0.3445	Cotton
	0.1006	0.0789	0.0879	0.1173	0.1018	0.2592	0.288	0.2623	0.251	0.239	0.2081	Cotton
	0.1231	0.0672	0.0746	0.0932	0.1122	0.3987	0.4932	0.4773	0.5878	0.3885	0.2835	Cotton
	0.1145	0.0738	0.0687	0.0884	0.1014	0.4501	0.5785	0.54	0.4946	0.3656	0.2525	Cotton
	0.1161	0.0682	0.0471	0.0835	0.106	0.633	0.784	0.6512	0.675	0.4339	0.2683	Cotton
	0.1245	0.0617	0.0561	0.0879	0.1239	0.6882	0.8158	0.6886	0.6873	0.3979	0.2828	Cotton
	0.1162	0.0677	0.0937	0.083	0.1278	0.6218	0.7297	0.5559	0.6168	0.3503	0.2334	Cotton
	0.1455	0.0685	0.0391	0.0876	0.1319	0.576	0.7305	0.7846	0.6533	0.5264	0.3859	Cotton
	0.1354	0.0672	0.0273	0.0819	0.1356	0.5454	0.7075	0.7746	0.5857	0.5123	0.3471	Cotton
	0.1455	0.0689	0.0362	0.0877	0.1379	0.551	0.6726	0.7615	0.5785	0.5287	0.3732	Cotton
	0.1318	0.0664	0.0391	0.1026	0.15	0.7519	0.8214	0.8105	0.6819	0.5292	0.3519	Cotton
	0.1295	0.067	0.042	0.1028	0.15	0.768	0.8246	0.8438	0.7079	0.5539	0.3785	Cotton
	0.1193	0.0672	0.0628	0.0977	0.1412	0.7254	0.8225	0.8329	0.6873	0.5209	0.395	Cotton
	0.1164	0.0678	0.0761	0.0929	0.139	0.6458	0.7485	0.7104	0.6086	0.3785	0.2935	Cotton
	0.1429	0.0593	0.0762	0.1132	0.1473	0.7912	0.8358	0.7986	0.7104	0.5277	0.3682	Cotton
	0.1455	0.067	0.0571	0.1026	0.1513	0.7684	0.8222	0.8462	0.6998	0.5129	0.3706	Cotton
	0.1518	0.0654	0.0647	0.1027	0.1583	0.79	0.8358	0.8237	0.6901	0.5276	0.3732	Cotton
	0.1481	0.0604	0.0618	0.1128	0.1515	0.7786	0.8318	0.8426	0.6998	0.543	0.398	Cotton
	0.1379	0.067	0.0625	0.1025	0.1414	0.576	0.6797	0.7366	0.6153	0.525	0.3399	Cotton
	0.1406	0.0601	0.0625	0.1028	0.1506	0.7398	0.8177	0.7953	0.6954	0.5522	0.3487	Cotton
	0.1518	0.0722	0.0536	0.1179	0.1639	0.7888	0.8324	0.8426	0.6818	0.571	0.4142	Cotton
	0.1269	0.0735	0.1096	0.0977	0.159	0.7184	0.7968	0.6985	0.7049	0.4284	0.3372	Cotton
	0.1605	0.0722	0.0625	0.1077	0.1602	0.8277	0.8382	0.8213	0.7401	0.6065	0.3608	Cotton
	0.1303	0.0782	0.1026	0.0975	0.1624	0.7538	0.8314	0.7202	0.6926	0.482	0.3614	Cotton
	0.1396	0.0546	0.0455	0.1026	0.1645	0.7993	0.8334	0.8329	0.7273	0.5889	0.4329	Cotton
	0.1388	0.0722	0.0689	0.0972	0.1469	0.6795	0.7496	0.7431	0.6595	0.5615	0.3474	Cotton
	0.1505	0.0659	0.0614	0.1027	0.1574	0.8061	0.8582	0.8334	0.7356	0.6477	0.4105	Cotton
	0.1493	0.0601	0.0562	0.1125	0.1619	0.8189	0.829	0.8163	0.725	0.5691	0.428	Cotton
	0.1495	0.0601	0.0742	0.1082	0.1544	0.703	0.7774	0.7103	0.6655	0.5591	0.3383	Cotton
	0.1605	0.0664	0.0687	0.1232	0.1669	0.8095	0.8582	0.8334	0.725	0.6432	0.4254	Cotton
	0.1493	0.0728	0.0574	0.1026	0.1635	0.8189	0.8382	0.8297	0.7317	0.6065	0.4493	Cotton
	0.1396	0.0722	0.0951	0.1026	0.1617	0.766	0.8548	0.7528	0.6948	0.4986	0.3855	Cotton
	0.1605	0.0722	0.0687	0.1076	0.1661	0.8088	0.835	0.8163	0.6948	0.5542	0.4429	Cotton
	0.1605	0.0719	0.0806	0.1182	0.1715	0.8238	0.8598	0.8518	0.7566	0.6295	0.3884	Cotton
	0.1505	0.0722	0.0624	0.1125	0.1633	0.8065	0.8379	0.8389	0.7273	0.6036	0.445	Cotton
	0.1518	0.0659	0.0941	0.1244	0.175	0.8139	0.8581	0.8271	0.7203	0.6007	0.353	Cotton
	0.1505	0.0722	0.0951	0.1124	0.1639	0.8084	0.8388	0.8425	0.7317	0.6276	0.4301	Cotton
	0.1605	0.0664	0.0879	0.1076	0.1616	0.803	0.8641	0.7402	0.7174	0.4954	0.3947	Cotton
	0.1505	0.0664	0.0741	0.1026	0.1595	0.8066	0.8498	0.7402	0.7222	0.5081	0.4049	Cotton
	0.1531	0.0659	0.0741	0.1076	0.1717	0.811	0.8397	0.8271	0.7245	0.5685	0.4218	Cotton
	0.1429	0.0719	0.0797	0.1128	0.1682	0.782	0.8394	0.7612	0.7416	0.5114	0.4083	Cotton
	0.1398	0.0664	0.108	0.1185	0.1841	0.6382	0.7369	0.573	0.62	0.4043	0.3308	Cotton
	0.144	0.0782	0.094	0.124	0.1841	0.7484	0.8159	0.7235	0.6999	0.4709	0.3561	Cotton
	0.0835	0.1449	0.1279	0.2313	0.295	0.6602	0.6977	0.714	0.494	0.4934	0.2514	Cotton
	0.113	0.0905	0.1094	0.1494	0.2349	0.7361	0.7854	0.7707	0.6343	0.5255	0.264	Cotton
	0.1125	0.0905	0.0902	0.1494	0.2266	0.7618	0.804	0.7765	0.6789	0.5453	0.3066	Cotton
	0.1031	0.0835	0.0964	0.139	0.2126	0.7827	0.8335	0.8129	0.6847	0.5466	0.3046	Cotton
	0.0934	0.1049	0.0825	0.183	0.2716	0.6316	0.6903	0.6952	0.5118	0.5015	0.2788	Cotton
	0.0934	0.084	0.1098	0.1394	0.2062	0.7722	0.8224	0.8113	0.6863	0.5464	0.3105	Cotton
	0.1036	0.0983	0.3514	0.2008	0.2265	0.4135	0.4495	0.544	0.3519	0.4327	0.3648	Cotton
	0.0706	0.0465	0.2832	0.0915	0.1662	0.524	0.6043	0.6428	0.4602	0.4775	0.3584	Cotton
	0.0864	0.0465	0.2705	0.1206	0.2166	0.8089	0.7921	0.763	0.63	0.5396	0.4132	Cotton
	0.0791	0.0779	0.3535	0.1434	0.1344	0.3535	0.4004	0.4906	0.4291	0.4295	0.3256	Cotton
	0.0654	0.0542	0.2777	0.0822	0.099	0.4058	0.5887	0.5766	0.5238	0.4489	0.3114	Cotton
	0.0557	0.0657	0.2129	0.0974	0.1385	0.5653	0.6097	0.6848	0.5009	0.4863	0.375	Cotton
	0.0721	0.0474	0.1058	0.0863	0.1235	0.5149	0.6193	0.7103	0.4982	0.4695	0.3779	Cotton
	0.0586	0.0538	0.0452	0.087	0.1116	0.4911	0.62	0.6998	0.5342	0.4713	0.3544	Cotton
	0.0791	0.0595	0.058	0.103	0.1597	0.6941	0.7446	0.7709	0.5409	0.5102	0.394	Cotton
	0.0669	0.0423	0.046	0.0769	0.0874	0.4058	0.5649	0.6715	0.5539	0.4338	0.3537	Cotton
	0.0791	0.0538	0.0592	0.114	0.2092	0.7559	0.7966	0.8224	0.5334	0.5773	0.3805	Cotton
	0.0724	0.0417	0.0464	0.1137	0.1453	0.6675	0.7138	0.7603	0.5692	0.4783	0.3933	Cotton
	0.0787	0.0593	0.0531	0.114	0.2102	0.7738	0.786	0.8224	0.5853	0.6005	0.3722	Cotton
	0.0708	0.0531	0.0438	0.1144	0.1967	0.8111	0.8213	0.8209	0.6305	0.5533	0.3746	Cotton
	0.0659	0.0482	0.0456	0.0872	0.1312	0.5516	0.6176	0.7416	0.5578	0.457	0.3805	Cotton
	0.079	0.0474	0.0503	0.114	0.1785	0.7481	0.7873	0.818	0.589	0.535	0.3997	Cotton
	0.0708	0.0474	0.0496	0.1196	0.1963	0.7882	0.8054	0.8113	0.5768	0.5643	0.3666	Cotton
	0.0617	0.0546	0.0491	0.0722	0.0837	0.3507	0.509	0.6069	0.5462	0.4021	0.3419	Cotton
	0.0868	0.0474	0.0484	0.1197	0.2003	0.7805	0.8114	0.8003	0.5768	0.5193	0.3682	Cotton
	0.1102	0.0983	0.2321	0.2053	0.158	0.5708	0.6291	0.4639	0.4199	0.3662	0.2202	Cotton
	0.0646	0.0721	0.1796	0.1085	0.167	0.7237	0.7836	0.6625	0.5619	0.4456	0.2593	Cotton
	0.071	0.0912	0.1732	0.1089	0.1769	0.715	0.7721	0.678	0.6312	0.4892	0.2716	Cotton
	0.0571	0.0647	0.1338	0.0923	0.1515	0.7233	0.7934	0.6809	0.535	0.4402	0.241	Cotton
	0.0721	0.0845	0.1264	0.0809	0.1518	0.8062	0.8406	0.8026	0.7076	0.5531	0.3295	Cotton
	0.0865	0.0767	0.175	0.1425	0.1965	0.7058	0.756	0.5907	0.5133	0.5033	0.3495	Cotton
	0.1554	0.0786	0.0497	0.1086	0.2172	0.7676	0.8203	0.8288	0.6461	0.5713	0.3796	Cotton
	0.0721	0.078	0.1134	0.0921	0.1441	0.7768	0.8399	0.784	0.616	0.5043	0.3	Cotton
	0.0646	0.0715	0.0533	0.0924	0.1315	0.7674	0.8075	0.8178	0.5619	0.4746	0.2698	Cotton
	0.0717	0.0775	0.2025	0.1326	0.2091	0.7846	0.7687	0.6561	0.6613	0.5452	0.3834	Cotton
	0.1684	0.0666	0.0363	0.1028	0.2171	0.7876	0.8295	0.7998	0.6639	0.5574	0.377	Cotton
	0.0654	0.0655	0.0198	0.0923	0.1056	0.7556	0.8165	0.8425	0.5582	0.53	0.2991	Cotton
	0.1519	0.0588	0.0606	0.1028	0.2085	0.7632	0.8274	0.8396	0.6276	0.5371	0.3691	Cotton
	0.0717	0.0643	0.1184	0.0918	0.1831	0.8278	0.8546	0.8093	0.7409	0.594	0.3931	Cotton
	0.0867	0.0984	0.1841	0.1031	0.1956	0.7927	0.8262	0.6742	0.7127	0.5409	0.3517	Cotton
	0.078	0.0838	0.1858	0.135	0.2019	0.7287	0.7241	0.6257	0.653	0.5399	0.3479	Cotton
	0.0721	0.078	0.09	0.0817	0.1638	0.8404	0.8563	0.8524	0.7528	0.6124	0.4068	Cotton
	0.0656	0.0658	0.0206	0.0819	0.0933	0.7732	0.8327	0.793	0.6214	0.4951	0.253	Cotton
	0.1573	0.0652	0.0595	0.0972	0.2107	0.7159	0.8112	0.8371	0.64	0.5289	0.367	Cotton
	0.1549	0.065	0.0583	0.1028	0.2046	0.7013	0.8	0.8383	0.64	0.5179	0.3595	Cotton
	0.0721	0.0715	0.0913	0.0766	0.1418	0.8448	0.8478	0.8645	0.7508	0.6142	0.3705	Cotton
	0.073	0.085	0.062	0.0871	0.1111	0.7889	0.8361	0.8497	0.7102	0.6011	0.3363	Cotton
	0.1258	0.0659	0.0436	0.1028	0.2047	0.7915	0.8424	0.8281	0.6759	0.5754	0.3949	Cotton
	0.0724	0.0781	0.062	0.0819	0.1336	0.8407	0.8464	0.8542	0.7444	0.6118	0.3496	Cotton
	0.0721	0.0646	0.1103	0.0862	0.1622	0.8389	0.8563	0.8457	0.7266	0.5957	0.3795	Cotton
	0.0715	0.0778	0.1174	0.0864	0.1685	0.8425	0.8672	0.8232	0.7127	0.5974	0.3824	Cotton
	0.1519	0.0588	0.0617	0.1028	0.2083	0.7741	0.8274	0.8396	0.6426	0.5459	0.3564	Cotton
	0.0717	0.0712	0.1088	0.0864	0.1798	0.8442	0.8481	0.8121	0.7341	0.585	0.3758	Cotton
	0.1607	0.0657	0.0668	0.1083	0.1985	0.7755	0.8315	0.8314	0.6551	0.5698	0.3539	Cotton
	0.0649	0.078	0.0595	0.0864	0.1493	0.8297	0.8428	0.8647	0.7322	0.6063	0.3796	Cotton
	0.073	0.0783	0.0349	0.0924	0.0913	0.7495	0.8402	0.8355	0.6496	0.5849	0.3258	Cotton
	0.1469	0.0655	0.0641	0.0972	0.2082	0.7599	0.8316	0.8283	0.6983	0.5842	0.3518	Cotton
	0.1549	0.0588	0.0657	0.0972	0.2086	0.723	0.8253	0.8296	0.6731	0.541	0.3697	Cotton
	0.0715	0.0778	0.0812	0.0913	0.1682	0.8399	0.869	0.8372	0.7547	0.6336	0.4223	Cotton
	0.0735	0.0659	0.0559	0.0768	0.1139	0.7951	0.8361	0.8377	0.7424	0.5956	0.3314	Cotton
	0.0654	0.0715	0.0497	0.076	0.1444	0.8278	0.8629	0.8473	0.7151	0.5894	0.3521	Cotton
	0.1621	0.0778	0.0606	0.1026	0.2083	0.8008	0.8478	0.8322	0.7056	0.5468	0.3639	Cotton
	0.0865	0.0712	0.1641	0.1101	0.2467	0.8269	0.8473	0.7862	0.7525	0.6367	0.4411	Cotton
	0.0724	0.0712	0.0284	0.0862	0.1482	0.8066	0.8549	0.8596	0.7175	0.5805	0.3867	Cotton
	0.0708	0.0715	0.148	0.1035	0.2173	0.8326	0.8473	0.8133	0.7486	0.6651	0.4428	Cotton
	0.138	0.0602	0.0471	0.1085	0.2018	0.8055	0.8487	0.8359	0.7251	0.5917	0.3791	Cotton
	0.1479	0.0652	0.0657	0.1026	0.2025	0.7583	0.8305	0.8322	0.6908	0.5355	0.3675	Cotton
	0.1687	0.0713	0.0657	0.0917	0.2089	0.7676	0.8305	0.8296	0.6882	0.5613	0.3643	Cotton
	0.0719	0.078	0.0527	0.092	0.149	0.8307	0.8574	0.8372	0.7127	0.6121	0.3875	Cotton
	0.078	0.0986	0.2687	0.2041	0.2975	0.7751	0.8135	0.7253	0.6969	0.4893	0.2947	Cotton
	0.0782	0.0712	0.1032	0.11	0.2219	0.819	0.8549	0.8081	0.7446	0.6258	0.4747	Cotton
	0.1288	0.0659	0.0654	0.1029	0.2059	0.8008	0.8374	0.837	0.725	0.5955	0.3785	Cotton
	0.0868	0.085	0.0686	0.0973	0.1647	0.8417	0.8541	0.8484	0.7527	0.6508	0.4331	Cotton
	0.0868	0.0784	0.045	0.0924	0.1152	0.7838	0.84	0.8127	0.687	0.5695	0.3268	Cotton
	0.0726	0.0712	0.045	0.0974	0.1488	0.8261	0.8524	0.8348	0.6999	0.5502	0.3668	Cotton
	0.0551	0.0849	0.0472	0.0829	0.0729	0.6554	0.7965	0.7767	0.7052	0.5447	0.3003	Cotton
	0.1573	0.0718	0.0665	0.1087	0.2059	0.8136	0.8245	0.8352	0.7272	0.5889	0.3987	Cotton
	0.0785	0.0911	0.0961	0.1108	0.2187	0.8572	0.859	0.8435	0.7466	0.6448	0.4487	Cotton
	0.0864	0.1135	0.1963	0.1791	0.253	0.7471	0.7798	0.7087	0.6053	0.5054	0.3437	Cotton
	0.0739	0.0725	0.0379	0.0878	0.0848	0.733	0.8075	0.8232	0.7151	0.5861	0.3229	Cotton
	0.0788	0.0842	0.1708	0.1823	0.2384	0.6968	0.7433	0.6984	0.6156	0.5428	0.3902	Cotton
	0.1529	0.0653	0.0654	0.1026	0.2083	0.802	0.847	0.8451	0.6908	0.5319	0.371	Cotton
	0.0575	0.0712	0.0464	0.0859	0.129	0.8362	0.8428	0.8462	0.687	0.6043	0.3915	Cotton
	0.0571	0.0712	0.0577	0.0743	0.1394	0.8158	0.8515	0.8484	0.7002	0.6196	0.4101	Cotton
	0.0715	0.0909	0.0704	0.1102	0.1706	0.8446	0.8541	0.8439	0.7051	0.6312	0.4142	Cotton
	0.0631	0.0769	0.2659	0.1147	0.2682	0.8348	0.8355	0.7778	0.7194	0.5429	0.328	Cotton
	0.0869	0.1044	0.0596	0.1354	0.13	0.6533	0.7352	0.7976	0.6371	0.5602	0.3205	Cotton
	0.0697	0.0765	0.1814	0.1034	0.2558	0.833	0.8464	0.8038	0.7318	0.5407	0.3129	Cotton
	0.078	0.0912	0.0772	0.1038	0.2043	0.8081	0.8391	0.817	0.7244	0.6199	0.4561	Cotton
	0.0715	0.0772	0.3037	0.132	0.2844	0.8175	0.8446	0.753	0.7217	0.5433	0.3578	Cotton
	0.0708	0.0715	0.0838	0.1164	0.2156	0.7622	0.8297	0.7883	0.6585	0.5879	0.4009	Cotton
	0.1529	0.0652	0.0717	0.1026	0.2122	0.7809	0.8158	0.851	0.6516	0.5289	0.3678	Cotton
	0.0649	0.0715	0.0481	0.0805	0.1352	0.818	0.8428	0.8439	0.6499	0.5788	0.3929	Cotton
	0.0867	0.0561	0.1577	0.0862	0.2381	0.8455	0.8455	0.8212	0.7487	0.5339	0.3086	Cotton
	0.0864	0.0913	0.1577	0.1625	0.2388	0.7803	0.8256	0.7979	0.6969	0.5232	0.3475	Cotton
	0.0938	0.0846	0.0678	0.1406	0.1557	0.8137	0.7939	0.8339	0.6755	0.5495	0.3396	Cotton
	0.0791	0.0721	0.0518	0.0915	0.146	0.832	0.8438	0.8473	0.7318	0.6225	0.4256	Cotton
	0.0743	0.0793	0.0585	0.0829	0.078	0.6318	0.7881	0.7661	0.7027	0.5344	0.2789	Cotton
	0.0938	0.0845	0.055	0.1357	0.1743	0.7943	0.8286	0.8312	0.66	0.57	0.3479	Cotton
	0.1619	0.0582	0.0709	0.0917	0.206	0.7157	0.8264	0.827	0.6516	0.559	0.3592	Cotton
	0.1398	0.0717	0.0709	0.0917	0.2083	0.723	0.8375	0.8404	0.688	0.5537	0.3643	Cotton
	0.0721	0.0783	0.0336	0.0766	0.173	0.8252	0.841	0.8271	0.6695	0.5839	0.3568	Cotton
	0.1519	0.0592	0.0644	0.1029	0.2112	0.7783	0.8274	0.8283	0.6328	0.5611	0.3629	Cotton
	0.0867	0.078	0.285	0.2293	0.387	0.8348	0.8327	0.7536	0.6869	0.5575	0.4265	Cotton
	0.0867	0.0849	0.0507	0.116	0.1636	0.8472	0.8558	0.8462	0.734	0.604	0.3966	Cotton
	0.078	0.0772	0.0781	0.1176	0.2082	0.8183	0.8401	0.8051	0.7051	0.5978	0.4198	Cotton
	0.0944	0.1048	0.0745	0.1683	0.1812	0.7643	0.7899	0.8434	0.6695	0.6003	0.3705	Cotton
	0.0744	0.0733	0.0668	0.093	0.0906	0.5997	0.7755	0.7421	0.7175	0.528	0.2612	Cotton
	0.0721	0.0772	0.1276	0.1031	0.2225	0.8357	0.8481	0.8289	0.7217	0.5608	0.3317	Cotton
	0.137	0.0657	0.0717	0.1085	0.2223	0.7662	0.8295	0.827	0.6387	0.6052	0.3648	Cotton
	0.0644	0.0648	0.2582	0.1242	0.3037	0.8384	0.8606	0.8023	0.734	0.6047	0.4189	Cotton
	0.0867	0.0911	0.0466	0.1942	0.1832	0.7804	0.7953	0.8339	0.6325	0.5898	0.387	Cotton
	0.0792	0.0911	0.0454	0.0795	0.162	0.8234	0.8638	0.8484	0.734	0.583	0.4049	Cotton
	0.1469	0.0582	0.0646	0.1084	0.2159	0.7492	0.8147	0.83	0.6361	0.557	0.3517	Cotton
	0.1619	0.065	0.0847	0.1083	0.2157	0.7478	0.8242	0.8229	0.6575	0.5471	0.3577	Cotton
	0.1529	0.0653	0.0581	0.1083	0.2214	0.7478	0.8181	0.827	0.5991	0.5537	0.3543	Cotton
	0.0715	0.0846	0.0406	0.0864	0.1668	0.8173	0.8533	0.839	0.6897	0.5659	0.3816	Cotton
	0.0786	0.0715	0.0779	0.1353	0.2178	0.7285	0.7369	0.805	0.6003	0.5707	0.3746	Cotton
	0.1487	0.0645	0.0783	0.0972	0.1989	0.7418	0.8375	0.8296	0.6876	0.5328	0.3632	Cotton
	0.0798	0.0846	0.0788	0.1342	0.1484	0.7471	0.7705	0.7976	0.7051	0.5811	0.3204	Cotton
	0.0947	0.1205	0.1199	0.2233	0.2368	0.7064	0.7485	0.8224	0.5906	0.5366	0.3489	Cotton
	0.0868	0.0911	0.0596	0.1234	0.1197	0.6405	0.7239	0.7503	0.543	0.5569	0.2878	Cotton
	0.0868	0.07	0.0986	0.103	0.2097	0.8367	0.855	0.838	0.7527	0.5312	0.3037	Cotton
	0.0791	0.0787	0.0649	0.097	0.2059	0.826	0.8541	0.8323	0.7465	0.5963	0.3591	Cotton
	0.0799	0.0643	0.0677	0.0924	0.1857	0.8339	0.8446	0.8403	0.7384	0.5832	0.3166	Cotton
	0.0715	0.0772	0.0658	0.0974	0.1919	0.833	0.855	0.8391	0.7487	0.5321	0.2752	Cotton
	0.094	0.0979	0.0825	0.1859	0.1743	0.807	0.8127	0.8352	0.6726	0.5839	0.4092	Cotton
	0.0715	0.0526	0.1409	0.1305	0.3095	0.8165	0.8455	0.8282	0.6869	0.5935	0.415	Cotton
	0.0788	0.0974	0.0572	0.097	0.1911	0.7867	0.8391	0.8336	0.695	0.5697	0.3734	Cotton
	0.0801	0.0845	0.0737	0.1451	0.132	0.6203	0.6932	0.7644	0.6057	0.5506	0.2847	Cotton
	0.0867	0.0912	0.191	0.2181	0.2989	0.7574	0.7582	0.6898	0.5698	0.537	0.3322	Cotton
	0.0749	0.0792	0.0687	0.0977	0.0969	0.5646	0.6952	0.7212	0.6435	0.5263	0.2684	Cotton
	0.0715	0.0713	0.2241	0.1366	0.3018	0.7064	0.7438	0.6747	0.5766	0.5324	0.3762	Cotton
	0.0727	0.0652	0.0918	0.0829	0.1556	0.8556	0.8558	0.8377	0.7296	0.589	0.3687	Cotton
	0.0865	0.0765	0.0855	0.0804	0.2128	0.8201	0.8597	0.8446	0.7178	0.5158	0.3037	Cotton
	0.0786	0.085	0.0518	0.1414	0.1782	0.7226	0.8028	0.8151	0.6305	0.5555	0.3777	Cotton
	0.1288	0.1274	0.2285	0.3252	0.3219	0.763	0.7554	0.6034	0.5756	0.5178	0.3368	Cotton
	0.0729	0.0712	0.095	0.0924	0.2048	0.8339	0.8355	0.8531	0.7171	0.5903	0.3483	Cotton
	0.0644	0.0538	0.2214	0.1357	0.3408	0.8099	0.8464	0.789	0.6798	0.5605	0.399	Cotton
	0.0947	0.1066	0.099	0.2218	0.2398	0.7251	0.7769	0.836	0.6236	0.5207	0.3278	Cotton
	0.0795	0.0778	0.0701	0.0874	0.1623	0.8451	0.8653	0.839	0.7507	0.5925	0.4046	Cotton
	0.069	0.079	0.0619	0.1129	0.088	0.4786	0.6588	0.7009	0.5955	0.5001	0.2624	Cotton
	0.0717	0.0595	0.1127	0.1195	0.3083	0.8024	0.8409	0.8371	0.6616	0.5907	0.4064	Cotton
	0.0793	0.0783	0.2781	0.1626	0.2848	0.8201	0.8346	0.719	0.6434	0.5146	0.3824	Cotton
	0.0717	0.0638	0.2214	0.1195	0.2731	0.8406	0.8401	0.804	0.6783	0.5634	0.372	Cotton
	0.1033	0.1201	0.0925	0.1593	0.2443	0.7703	0.8075	0.7866	0.6869	0.5828	0.3582	Cotton
	0.1032	0.0911	0.2906	0.1913	0.2907	0.7619	0.7917	0.5999	0.6188	0.4865	0.3669	Cotton
	0.0943	0.1132	0.1061	0.2178	0.2618	0.667	0.7278	0.7831	0.5498	0.5371	0.3613	Cotton
	0.0799	0.0712	0.0442	0.0871	0.1678	0.825	0.8428	0.8403	0.7362	0.6003	0.3088	Cotton
	0.0717	0.0581	0.2755	0.1302	0.2863	0.8431	0.8481	0.8009	0.6809	0.5436	0.3706	Cotton
	0.0724	0.0715	0.0871	0.0779	0.1564	0.8468	0.8774	0.8494	0.6784	0.5597	0.3622	Cotton
	0.0646	0.0581	0.1632	0.114	0.2672	0.7726	0.8083	0.8008	0.5655	0.5665	0.3877	Cotton
	0.0865	0.1051	0.0638	0.2323	0.2162	0.7208	0.7381	0.8061	0.5414	0.5413	0.3575	Cotton
	0.0717	0.0602	0.1265	0.1195	0.2947	0.799	0.8489	0.8307	0.6556	0.5772	0.3923	Cotton
	0.0795	0.0647	0.1052	0.0829	0.1634	0.8468	0.8473	0.8462	0.7025	0.5771	0.3856	Cotton
	0.0868	0.0984	0.0849	0.1655	0.1839	0.6627	0.6919	0.7696	0.554	0.5505	0.3513	Cotton
	0.0721	0.0703	0.1067	0.0854	0.1595	0.808	0.8234	0.794	0.6924	0.5792	0.3689	Cotton
	0.0792	0.0837	0.0982	0.1343	0.2106	0.7812	0.7954	0.8	0.6674	0.5381	0.3413	Cotton
	0.0708	0.0593	0.0553	0.125	0.2879	0.822	0.8529	0.8396	0.6729	0.5968	0.4106	Cotton
	0.0708	0.0589	0.0563	0.1195	0.273	0.822	0.8529	0.852	0.6756	0.631	0.4021	Cotton
	0.0717	0.0698	0.1136	0.1197	0.2275	0.8088	0.8361	0.8305	0.6842	0.5316	0.3162	Cotton
	0.0646	0.0625	0.1064	0.1157	0.1773	0.7984	0.8244	0.8	0.5812	0.5611	0.3366	Cotton
	0.0646	0.0634	0.0479	0.0817	0.1754	0.82	0.8409	0.8458	0.7177	0.5386	0.2758	Cotton
	0.0786	0.0575	0.2015	0.114	0.258	0.822	0.8374	0.6526	0.6574	0.4872	0.3598	Cotton
	0.0644	0.0542	0.0747	0.1138	0.2626	0.8099	0.8521	0.8359	0.6838	0.5738	0.3905	Cotton
	0.0719	0.051	0.1196	0.1195	0.2448	0.8492	0.8495	0.8253	0.7071	0.549	0.3817	Cotton
	0.1112	0.1212	0.1202	0.2394	0.2808	0.621	0.6742	0.7157	0.5205	0.5519	0.3593	Cotton
	0.1024	0.1058	0.113	0.2449	0.2542	0.7315	0.7725	0.7448	0.6305	0.5567	0.3475	Cotton
	0.0649	0.0773	0.0362	0.0821	0.1427	0.8099	0.8507	0.8311	0.6494	0.5755	0.373	Cotton
	0.0727	0.0779	0.0268	0.0819	0.1633	0.8172	0.8446	0.8503	0.734	0.6038	0.3189	Cotton
	0.0792	0.0838	0.1274	0.1281	0.2459	0.8068	0.8111	0.7518	0.6555	0.5396	0.336	Cotton
	0.0724	0.0713	0.0397	0.0819	0.1693	0.7798	0.8286	0.8583	0.7147	0.6073	0.3354	Cotton
	0.0724	0.0581	0.0756	0.0974	0.215	0.7672	0.7833	0.8346	0.558	0.5567	0.3617	Cotton
	0.0646	0.0623	0.0912	0.1035	0.1879	0.808	0.8317	0.7857	0.6343	0.5466	0.3155	Cotton
	0.0713	0.0505	0.0911	0.114	0.2372	0.7968	0.8494	0.7123	0.6284	0.4758	0.3335	Cotton
	0.0864	0.1306	0.1276	0.2428	0.2883	0.7333	0.7746	0.7989	0.6294	0.5212	0.3397	Cotton
	0.0627	0.0589	0.0625	0.1142	0.2661	0.8422	0.8546	0.8407	0.6825	0.5848	0.4067	Cotton
	0.1033	0.1313	0.1277	0.3031	0.3081	0.706	0.7061	0.7427	0.5748	0.5311	0.3511	Cotton
	0.0708	0.0522	0.0491	0.1251	0.2751	0.8404	0.8443	0.852	0.6904	0.6243	0.4131	Cotton
	0.0719	0.0692	0.1053	0.1095	0.2109	0.8195	0.8387	0.7968	0.6156	0.5444	0.3413	Cotton
	0.0719	0.0531	0.0625	0.1028	0.2384	0.7998	0.8168	0.8269	0.6522	0.5579	0.3894	Cotton
	0.0866	0.0522	0.0634	0.1195	0.2678	0.8317	0.8521	0.852	0.6947	0.6316	0.4057	Cotton
	0.0721	0.0501	0.0756	0.1029	0.2033	0.8341	0.8425	0.8338	0.6087	0.5297	0.338	Cotton
	0.0721	0.0701	0.0397	0.087	0.1817	0.7986	0.8397	0.8483	0.7097	0.6072	0.3374	Cotton
	0.0867	0.0984	0.1067	0.1741	0.2379	0.7703	0.7961	0.7657	0.5577	0.5337	0.3157	Cotton
	0.0646	0.0585	0.0563	0.1029	0.2236	0.8368	0.8434	0.8274	0.5579	0.4775	0.3502	Cotton
	0.0796	0.0641	0.047	0.0768	0.1205	0.8186	0.8521	0.8332	0.6755	0.6034	0.3556	Cotton
	0.0721	0.0646	0.0695	0.1135	0.2166	0.8341	0.8434	0.8287	0.5999	0.5084	0.3543	Cotton
	0.1035	0.1389	0.1351	0.3325	0.3111	0.659	0.6719	0.7787	0.5314	0.5151	0.338	Cotton
	0.0646	0.0455	0.0455	0.1247	0.2489	0.8335	0.8626	0.8388	0.7097	0.6233	0.4083	Cotton
	0.0759	0.079	0.1125	0.0787	0.0851	0.1748	0.1422	0.4092	0.1883	0.2573	0.1317	Cotton
	0.0721	0.0708	0.0568	0.0864	0.121	0.7947	0.8327	0.8213	0.7073	0.5678	0.3376	Cotton
	0.0871	0.0849	0.1014	0.0977	0.0872	0.4526	0.5126	0.6363	0.3973	0.3752	0.1948	Cotton
	0.0868	0.0504	0.0536	0.0779	0.1175	0.8434	0.8657	0.8495	0.6725	0.5955	0.3536	Cotton
	0.0724	0.0439	0.0765	0.0974	0.2013	0.7974	0.8047	0.8099	0.5653	0.5444	0.347	Cotton
	0.0721	0.0531	0.0563	0.1028	0.2204	0.7583	0.7942	0.7971	0.5801	0.5431	0.3699	Cotton
	0.0646	0.0772	0.0925	0.103	0.1969	0.8206	0.8327	0.8016	0.6343	0.5552	0.3194	Cotton
	0.0801	0.0655	0.0373	0.0783	0.0984	0.8335	0.8425	0.8379	0.5828	0.5423	0.3295	Cotton
	0.0654	0.071	0.0153	0.0819	0.1525	0.7899	0.8387	0.8368	0.7401	0.6057	0.3109	Cotton
	0.0866	0.0464	0.0563	0.1195	0.2679	0.8335	0.8555	0.8311	0.7073	0.6134	0.4113	Cotton
	0.0721	0.0646	0.0349	0.1082	0.2201	0.8368	0.8546	0.7978	0.58	0.4692	0.325	Cotton
	0.0788	0.1222	0.1493	0.2029	0.2742	0.7812	0.8162	0.8142	0.6593	0.5027	0.3269	Cotton
	0.0644	0.0703	0.0397	0.0924	0.1506	0.7986	0.8367	0.8472	0.7332	0.5555	0.2572	Cotton
	0.0724	0.0634	0.0459	0.0594	0.1147	0.7939	0.8358	0.8358	0.6494	0.5737	0.3605	Cotton
	0.0639	0.0585	0.0504	0.1138	0.2585	0.8439	0.8657	0.8286	0.6972	0.6113	0.4123	Cotton
	0.0765	0.0792	0.0739	0.0694	0.0789	0.2221	0.2091	0.3937	0.1605	0.2557	0.099	Cotton
	0.0717	0.0641	0.0516	0.1082	0.2152	0.848	0.8469	0.8248	0.6121	0.481	0.3371	Cotton
	0.0724	0.0778	0.053	0.0819	0.1089	0.8186	0.8521	0.837	0.7022	0.5843	0.3594	Cotton
	0.0667	0.0721	0.0385	0.0689	0.0909	0.8008	0.8503	0.8275	0.6071	0.5321	0.311	Cotton
	0.0717	0.0703	0.0397	0.0821	0.1486	0.7908	0.8467	0.8368	0.7284	0.5619	0.2505	Cotton
	0.0717	0.0581	0.0528	0.1247	0.2508	0.835	0.8649	0.8388	0.692	0.6166	0.4195	Cotton
	0.0795	0.078	0.0578	0.0859	0.123	0.7742	0.8262	0.8213	0.6976	0.5692	0.3394	Cotton
	0.0724	0.0779	0.0947	0.1031	0.1902	0.8512	0.8512	0.8	0.695	0.5693	0.307	Cotton
	0.0946	0.0984	0.1285	0.1901	0.2529	0.7079	0.7202	0.7787	0.5959	0.5378	0.3096	Cotton
	0.0656	0.0644	0.0571	0.0829	0.1055	0.8217	0.8503	0.8358	0.6695	0.5932	0.3603	Cotton
	0.0721	0.0842	0.0875	0.1089	0.1651	0.8247	0.8584	0.8063	0.7296	0.5754	0.3029	Cotton
	0.0868	0.073	0.063	0.0692	0.0927	0.748	0.8122	0.7736	0.6053	0.4522	0.2386	Cotton
	0.071	0.0838	0.142	0.1197	0.2489	0.7847	0.8327	0.8186	0.6654	0.506	0.3104	Cotton
	0.0646	0.0703	0.0758	0.0819	0.1869	0.8095	0.8575	0.8254	0.7073	0.5206	0.2656	Cotton
	0.0721	0.0507	0.0339	0.0976	0.1916	0.8304	0.8415	0.8368	0.7097	0.6104	0.3507	Cotton
	0.0795	0.0429	0.0695	0.0975	0.1997	0.8421	0.8406	0.8326	0.5999	0.5132	0.3315	Cotton
	0.0721	0.0568	0.0765	0.0974	0.2117	0.8557	0.8424	0.8353	0.5964	0.5013	0.3294	Cotton
	0.0639	0.0522	0.0563	0.1138	0.2572	0.8413	0.8546	0.817	0.7146	0.6004	0.4123	Cotton
	0.1031	0.0988	0.1624	0.2589	0.316	0.5844	0.6654	0.6894	0.5674	0.4854	0.3735	Cotton
	0.0726	0.0777	0.0547	0.0775	0.1116	0.8275	0.8657	0.8383	0.7074	0.6398	0.3737	Cotton
	0.0721	0.0634	0.0261	0.0821	0.1351	0.8005	0.8415	0.8381	0.7202	0.5863	0.2941	Cotton
	0.0726	0.0783	0.0503	0.0829	0.1054	0.8456	0.8641	0.8415	0.7126	0.5909	0.3387	Cotton
	0.0646	0.0779	0.0669	0.0855	0.1375	0.8143	0.8367	0.8319	0.7073	0.5737	0.3052	Cotton
	0.0726	0.0589	0.0434	0.0819	0.1135	0.8274	0.8415	0.8358	0.6784	0.5909	0.356	Cotton
	0.1196	0.1137	0.1165	0.2715	0.2775	0.6796	0.6949	0.7587	0.5446	0.5453	0.3158	Cotton
	0.0743	0.0852	0.0454	0.0839	0.1025	0.748	0.8153	0.7754	0.5579	0.4344	0.2362	Cotton
	0.0749	0.0853	0.0365	0.0791	0.0901	0.5974	0.6913	0.6845	0.5969	0.3394	0.1685	Cotton
	0.0865	0.1225	0.1727	0.2709	0.3003	0.7303	0.7463	0.8	0.588	0.5309	0.3085	Cotton
	0.0724	0.0519	0.042	0.1133	0.2325	0.8233	0.863	0.8388	0.7021	0.6148	0.3898	Cotton
	0.0646	0.0701	0.0317	0.0669	0.1464	0.7997	0.8387	0.8368	0.726	0.5666	0.2505	Cotton
	0.0656	0.0575	0.0664	0.1028	0.1952	0.8116	0.8251	0.7996	0.5729	0.5271	0.3406	Cotton
	0.0795	0.0712	0.0843	0.1133	0.2022	0.8274	0.8709	0.7925	0.7021	0.5682	0.3202	Cotton
	0.0795	0.0646	0.0729	0.0855	0.1301	0.7511	0.8047	0.8227	0.5954	0.562	0.3133	Cotton
	0.0795	0.0638	0.0783	0.0974	0.2174	0.8243	0.802	0.7788	0.5817	0.4533	0.2895	Cotton
	0.0646	0.064	0.0538	0.0871	0.1751	0.8185	0.8485	0.8381	0.7152	0.5434	0.2524	Cotton
	0.0721	0.0568	0.0664	0.1196	0.2003	0.7523	0.797	0.8055	0.5657	0.4844	0.3245	Cotton
	0.0726	0.0571	0.0664	0.0976	0.1915	0.8095	0.8293	0.807	0.5735	0.4992	0.3291	Cotton
	0.0721	0.0712	0.0843	0.1031	0.1626	0.8492	0.8537	0.8213	0.7202	0.5792	0.311	Cotton
	0.1034	0.14	0.2176	0.3076	0.3627	0.7079	0.7241	0.7329	0.6783	0.5333	0.4006	Cotton
	0.0669	0.0725	0.0367	0.0835	0.0956	0.7709	0.8272	0.8249	0.6494	0.5315	0.2965	Cotton
	0.0721	0.0715	0.0378	0.0913	0.1397	0.8107	0.8347	0.8293	0.6869	0.604	0.3047	Cotton
	0.0726	0.0634	0.0594	0.0976	0.1977	0.8203	0.8482	0.8039	0.5847	0.5089	0.3352	Cotton
	0.0646	0.0557	0.0374	0.087	0.155	0.7768	0.8393	0.8368	0.7073	0.6097	0.3325	Cotton
	0.0795	0.0585	0.0545	0.1082	0.2515	0.8331	0.863	0.8261	0.692	0.5811	0.4174	Cotton
	0.121	0.1381	0.1367	0.3325	0.2876	0.6874	0.7038	0.7606	0.5122	0.5486	0.3256	Cotton
	0.0721	0.0779	0.0858	0.1257	0.2225	0.7251	0.7746	0.7879	0.5378	0.4216	0.2881	Cotton
	0.0579	0.0712	0.042	0.0871	0.1669	0.84	0.8499	0.8381	0.7225	0.5606	0.2544	Cotton
	0.0724	0.0715	0.0492	0.0915	0.1269	0.7649	0.8197	0.8345	0.6343	0.5858	0.3304	Cotton
	0.0674	0.0483	0.1041	0.1217	0.318	0.8103	0.8289	0.7776	0.7073	0.5405	0.3853	Cotton
	0.0796	0.0522	0.0549	0.1082	0.2492	0.8452	0.8646	0.8411	0.692	0.606	0.421	Cotton
	0.0571	0.064	0.0387	0.0826	0.1426	0.8005	0.8499	0.8392	0.7332	0.5852	0.2777	Cotton
	0.0717	0.0842	0.085	0.1302	0.2193	0.782	0.815	0.7725	0.66	0.5652	0.3332	Cotton
	0.0795	0.0713	0.0434	0.0859	0.1299	0.7754	0.8208	0.8319	0.5884	0.5904	0.2991	Cotton
	0.0795	0.0779	0.1045	0.0923	0.2141	0.8444	0.8724	0.8344	0.7177	0.5455	0.2597	Cotton
	0.0799	0.0723	0.0407	0.0835	0.1359	0.843	0.8554	0.8275	0.702	0.5898	0.3671	Cotton
	0.0759	0.0552	0.1248	0.1534	0.3319	0.8014	0.8137	0.7583	0.702	0.5522	0.3913	Cotton
	0.1031	0.1398	0.1848	0.3209	0.3862	0.7635	0.7514	0.7112	0.69	0.5493	0.4157	Cotton
	0.0744	0.0851	0.0393	0.1077	0.1106	0.487	0.546	0.6665	0.4174	0.2756	0.1614	Cotton
	0.0721	0.0845	0.105	0.1143	0.2294	0.6136	0.7361	0.7131	0.5738	0.4203	0.2507	Cotton
	0.0795	0.0641	0.0926	0.1257	0.2202	0.7299	0.7688	0.7663	0.5738	0.4074	0.2584	Cotton
	0.0646	0.0703	0.0317	0.0874	0.1312	0.7907	0.8412	0.8381	0.7201	0.5915	0.3066	Cotton
	0.0721	0.0455	0.0545	0.1029	0.2386	0.8016	0.8299	0.8128	0.6769	0.5749	0.4079	Cotton
	0.1008	0.0978	0.0471	0.1334	0.1602	0.7128	0.7706	0.7857	0.6294	0.5131	0.3193	Cotton
	0.0646	0.0712	0.0492	0.0817	0.1811	0.8382	0.8614	0.8265	0.7483	0.5976	0.3279	Cotton
	0.0943	0.1123	0.0843	0.1922	0.2335	0.7413	0.77	0.7535	0.5668	0.562	0.3428	Cotton
	0.0871	0.0794	0.043	0.0977	0.1052	0.2363	0.2792	0.5249	0.2562	0.2267	0.131	Cotton
	0.0717	0.0634	0.0431	0.0976	0.1632	0.7868	0.8383	0.8381	0.7351	0.6074	0.3421	Cotton
	0.0796	0.0439	0.0431	0.1027	0.1997	0.8223	0.8499	0.8392	0.7328	0.633	0.3706	Cotton
	0.0721	0.0575	0.0474	0.1029	0.1977	0.7958	0.813	0.7933	0.558	0.5021	0.3533	Cotton
	0.0588	0.0429	0.0605	0.0976	0.195	0.829	0.8383	0.8135	0.558	0.4996	0.3365	Cotton
	0.0795	0.0843	0.0765	0.1433	0.2448	0.6981	0.7343	0.7386	0.6066	0.464	0.2402	Cotton
	0.0866	0.0723	0.0447	0.0919	0.1708	0.8096	0.8463	0.8306	0.7225	0.6229	0.3655	Cotton
	0.0509	0.0571	0.0727	0.0976	0.2073	0.7309	0.7717	0.7759	0.5258	0.4585	0.3143	Cotton
	0.1032	0.1222	0.1508	0.2806	0.2983	0.6859	0.691	0.7859	0.6049	0.5497	0.3391	Cotton
	0.087	0.091	0.0494	0.0974	0.0907	0.1935	0.2037	0.3483	0.141	0.1495	0.086	Cotton
	0.0736	0.0728	0.0419	0.1184	0.1294	0.6112	0.7062	0.7348	0.5576	0.4392	0.2583	Cotton
	0.0796	0.0638	0.0788	0.1195	0.2385	0.7982	0.8364	0.7929	0.5866	0.3759	0.2235	Cotton
	0.0796	0.0519	0.0479	0.1027	0.2401	0.8444	0.8654	0.8375	0.7097	0.6054	0.4163	Cotton
	0.0792	0.0638	0.0444	0.0768	0.1393	0.7916	0.8393	0.8392	0.7355	0.6019	0.325	Cotton
	0.0659	0.0644	0.0783	0.1251	0.2471	0.783	0.786	0.7265	0.5575	0.4064	0.2308	Cotton
	0.0792	0.0779	0.0308	0.1031	0.2061	0.8372	0.8709	0.8376	0.7483	0.6005	0.3198	Cotton
	0.0584	0.0634	0.0594	0.1142	0.2147	0.6763	0.7326	0.774	0.5378	0.445	0.304	Cotton
	0.0792	0.071	0.0492	0.1257	0.2058	0.7241	0.7833	0.8251	0.5896	0.5805	0.3313	Cotton
	0.0866	0.0779	0.0549	0.1029	0.2133	0.825	0.8424	0.7967	0.7259	0.5675	0.3397	Cotton
	0.0721	0.0845	0.0479	0.1186	0.2436	0.8538	0.8709	0.8356	0.7461	0.5506	0.2894	Cotton
	0.0795	0.0501	0.0474	0.1029	0.2081	0.7476	0.776	0.807	0.5462	0.5142	0.3687	Cotton
	0.1003	0.1171	0.0788	0.2007	0.1978	0.7641	0.8251	0.826	0.6463	0.5286	0.392	Cotton
	0.0727	0.0648	0.0261	0.0669	0.1738	0.8232	0.8605	0.8368	0.7351	0.589	0.3388	Cotton
	0.0726	0.0658	0.0617	0.114	0.2335	0.7764	0.8226	0.7718	0.6996	0.5425	0.3338	Cotton
	0.094	0.0909	0.0708	0.2168	0.2219	0.7617	0.8113	0.8208	0.7131	0.6049	0.3917	Cotton
	0.0579	0.0501	0.0534	0.1027	0.1901	0.8199	0.8373	0.7949	0.5811	0.4784	0.3423	Cotton
	0.1037	0.1288	0.0763	0.2659	0.2627	0.6653	0.7226	0.7381	0.534	0.537	0.3457	Cotton
	0.0579	0.0429	0.0474	0.1029	0.1961	0.7943	0.8075	0.79	0.5614	0.4831	0.3173	Cotton
	0.0811	0.0797	0.0494	0.0928	0.1114	0.4972	0.6401	0.6581	0.3924	0.286	0.157	Cotton
	0.074	0.0911	0.0741	0.1391	0.1637	0.7193	0.7886	0.815	0.5502	0.4811	0.312	Cotton
	0.1032	0.1215	0.1095	0.2638	0.2837	0.5647	0.6116	0.6954	0.4736	0.5174	0.3411	Cotton
	0.0867	0.0844	0.0789	0.1869	0.2487	0.7601	0.7492	0.7287	0.6109	0.5388	0.3427	Cotton
	0.0721	0.0519	0.0374	0.1028	0.217	0.8299	0.8597	0.8344	0.7176	0.5852	0.3725	Cotton
	0.0724	0.0355	0.0344	0.1083	0.1976	0.783	0.7966	0.7652	0.5778	0.4596	0.3103	Cotton
	0.0865	0.0978	0.1232	0.2377	0.2733	0.7723	0.8224	0.8065	0.6323	0.5168	0.348	Cotton
	0.0866	0.1053	0.042	0.1633	0.2441	0.8023	0.8084	0.8265	0.6721	0.5315	0.3315	Cotton
	0.0949	0.1134	0.0479	0.1825	0.238	0.7541	0.8071	0.7967	0.6904	0.5598	0.3228	Cotton
	0.0721	0.0712	0.0431	0.0923	0.2111	0.7967	0.8373	0.8331	0.7021	0.5768	0.3437	Cotton
	0.0871	0.0723	0.078	0.1028	0.1847	0.7755	0.8031	0.8274	0.6003	0.4749	0.3493	Cotton
	0.0654	0.0568	0.0522	0.1083	0.2189	0.7711	0.8323	0.8287	0.5734	0.3812	0.2332	Cotton
	0.0729	0.0708	0.0641	0.1198	0.2523	0.7842	0.838	0.8301	0.4962	0.4077	0.2385	Cotton
	0.0721	0.0585	0.042	0.1082	0.2314	0.8309	0.8421	0.8156	0.7047	0.5764	0.4114	Cotton
	0.0792	0.0913	0.0729	0.1788	0.2211	0.7399	0.7847	0.8079	0.6596	0.5534	0.3323	Cotton
	0.0796	0.0911	0.036	0.1245	0.2223	0.8023	0.8373	0.8292	0.6984	0.5556	0.3475	Cotton
	0.0797	0.0641	0.0656	0.1252	0.2383	0.8125	0.8391	0.8287	0.4891	0.3811	0.2129	Cotton
	0.0726	0.0583	0.0703	0.1028	0.2349	0.8178	0.837	0.8098	0.7268	0.5303	0.334	Cotton
	0.0795	0.0909	0.0919	0.1303	0.2213	0.7309	0.802	0.7856	0.6653	0.5545	0.3621	Cotton
	0.0949	0.1194	0.0598	0.193	0.2607	0.7886	0.8097	0.8237	0.6934	0.5234	0.3365	Cotton
	0.0817	0.0856	0.0543	0.1025	0.0943	0.3469	0.4995	0.6376	0.3269	0.2269	0.1247	Cotton
	0.0639	0.0377	0.0431	0.0975	0.2217	0.8396	0.8637	0.8368	0.728	0.6106	0.3845	Cotton
	0.0729	0.0638	0.0718	0.1196	0.2384	0.8215	0.8523	0.8273	0.5171	0.3839	0.2272	Cotton
	0.0654	0.0554	0.0402	0.114	0.2036	0.7379	0.7886	0.7975	0.5616	0.4484	0.3068	Cotton
	0.0792	0.0776	0.0905	0.1616	0.2448	0.8035	0.828	0.7597	0.6495	0.5273	0.345	Cotton
	0.0796	0.0644	0.0446	0.1028	0.2109	0.7385	0.8169	0.7988	0.6397	0.5493	0.3322	Cotton
	0.0739	0.0784	0.0788	0.0974	0.1706	0.7593	0.8363	0.8134	0.5896	0.4293	0.2914	Cotton
	0.087	0.0845	0.0843	0.1198	0.2316	0.7967	0.8404	0.8126	0.6653	0.539	0.3248	Cotton
	0.0786	0.0562	0.0374	0.1242	0.2496	0.8257	0.8353	0.8172	0.728	0.577	0.3812	Cotton
	0.0789	0.0646	0.036	0.1245	0.2529	0.851	0.8728	0.8221	0.7126	0.5993	0.3737	Cotton
	0.0726	0.0488	0.0534	0.1027	0.195	0.8157	0.833	0.8089	0.5616	0.4705	0.3197	Cotton
	0.0588	0.0711	0.0568	0.1253	0.2463	0.8054	0.8421	0.8327	0.6489	0.4759	0.2975	Cotton
	0.0865	0.0979	0.2033	0.1297	0.251	0.7401	0.8017	0.7823	0.6463	0.5085	0.3501	Cotton
	0.0656	0.0496	0.0584	0.1083	0.2193	0.8168	0.8542	0.8287	0.6102	0.3882	0.2347	Cotton
	0.1029	0.1061	0.1723	0.2758	0.2787	0.543	0.5467	0.692	0.4666	0.512	0.3412	Cotton
	0.0721	0.0496	0.0416	0.1029	0.2192	0.7664	0.8137	0.8085	0.5929	0.5389	0.3703	Cotton
	0.0796	0.0631	0.0487	0.1027	0.2047	0.8199	0.836	0.815	0.6071	0.5172	0.3304	Cotton
	0.0797	0.0708	0.0712	0.1368	0.2523	0.8068	0.8277	0.8301	0.5493	0.4095	0.2414	Cotton
	0.0949	0.0912	0.0303	0.1687	0.2523	0.76	0.7741	0.7717	0.6659	0.5804	0.3535	Cotton
	0.0865	0.0722	0.111	0.1085	0.2341	0.8168	0.8268	0.789	0.6211	0.4766	0.294	Cotton
	0.0713	0.0656	0.0981	0.087	0.2043	0.8405	0.8496	0.8302	0.6809	0.4652	0.3084	Cotton
	0.087	0.0679	0.0534	0.0878	0.1235	0.5032	0.5953	0.7115	0.3739	0.2841	0.1491	Cotton
	0.0734	0.0715	0.0715	0.0921	0.192	0.7918	0.8333	0.8306	0.6106	0.5045	0.3165	Cotton
	0.0726	0.0562	0.0522	0.0974	0.2074	0.7903	0.8118	0.8236	0.6067	0.4157	0.28	Cotton
	0.0727	0.0501	0.0718	0.0974	0.2243	0.8164	0.836	0.8258	0.5778	0.3996	0.2408	Cotton
	0.0792	0.0719	0.11	0.0873	0.2064	0.8414	0.8602	0.8302	0.7074	0.4996	0.3332	Cotton
	0.0727	0.0646	0.0599	0.1029	0.2156	0.8135	0.8666	0.8198	0.6329	0.516	0.3217	Cotton
	0.0797	0.0485	0.0487	0.1028	0.2331	0.8175	0.8468	0.8066	0.5827	0.5401	0.3297	Cotton
	0.0945	0.1134	0.165	0.2003	0.2656	0.6366	0.6567	0.7735	0.5113	0.5061	0.3437	Cotton
	0.0667	0.0708	0.078	0.1194	0.2353	0.8215	0.8459	0.8229	0.5409	0.4099	0.2391	Cotton
	0.0715	0.0557	0.0534	0.1303	0.2376	0.7711	0.7921	0.7985	0.5867	0.5487	0.3489	Cotton
	0.0737	0.072	0.0668	0.0976	0.1786	0.8058	0.8353	0.8169	0.6463	0.4824	0.3076	Cotton
	0.0727	0.0644	0.0482	0.1028	0.2273	0.8321	0.8702	0.8285	0.6749	0.5204	0.3028	Cotton
	0.0649	0.0791	0.0791	0.103	0.2465	0.8476	0.8626	0.8179	0.6586	0.506	0.3544	Cotton
	0.079	0.0784	0.0729	0.1089	0.2466	0.8286	0.835	0.7923	0.665	0.5202	0.371	Cotton
	0.0715	0.0719	0.0782	0.1267	0.2384	0.766	0.7842	0.7417	0.5847	0.5586	0.3553	Cotton
	0.0946	0.1053	0.1579	0.1859	0.2503	0.7088	0.7711	0.7899	0.6231	0.5005	0.342	Cotton
	0.0696	0.0497	0.0291	0.1028	0.1624	0.833	0.8378	0.8083	0.7112	0.6003	0.389	Cotton
	0.0867	0.072	0.0501	0.0924	0.1776	0.8346	0.845	0.8275	0.5996	0.4529	0.2739	Cotton
	0.0795	0.0767	0.0594	0.1324	0.2377	0.6658	0.7525	0.79	0.5313	0.4845	0.3386	Cotton
	0.0663	0.0646	0.0731	0.1029	0.2288	0.8401	0.859	0.8311	0.672	0.4951	0.2883	Cotton
	0.0797	0.0712	0.0659	0.1433	0.2294	0.7488	0.8247	0.7407	0.5702	0.5179	0.3289	Cotton
	0.0741	0.0784	0.0329	0.0974	0.1674	0.7879	0.8585	0.8169	0.675	0.4487	0.288	Cotton
	0.0667	0.0646	0.1045	0.1191	0.239	0.8164	0.844	0.8298	0.6523	0.455	0.2615	Cotton
	0.0656	0.0703	0.0402	0.0976	0.2168	0.7838	0.8244	0.8236	0.6197	0.3965	0.2825	Cotton
	0.0804	0.0781	0.0503	0.1029	0.1814	0.7942	0.8137	0.8184	0.6177	0.4918	0.318	Cotton
	0.0734	0.0585	0.0479	0.0972	0.1923	0.8065	0.8559	0.8139	0.5996	0.5039	0.319	Cotton
	0.0792	0.072	0.0431	0.1029	0.1992	0.8365	0.8487	0.8247	0.6266	0.4507	0.2607	Cotton
	0.0867	0.0784	0.0609	0.0972	0.2245	0.7724	0.8091	0.7997	0.5943	0.4699	0.2622	Cotton
	0.0868	0.0911	0.072	0.1533	0.2394	0.6368	0.6805	0.7332	0.4983	0.5512	0.3273	Cotton
	0.0734	0.0711	0.0877	0.1297	0.2457	0.8153	0.8547	0.8285	0.6252	0.4271	0.2458	Cotton
	0.0741	0.0719	0.0569	0.103	0.1529	0.7711	0.8532	0.8139	0.5943	0.4816	0.3013	Cotton
	0.0663	0.0634	0.0504	0.1079	0.2263	0.8195	0.8369	0.8303	0.5778	0.3798	0.2469	Cotton
	0.0719	0.072	0.0743	0.1031	0.2319	0.766	0.7863	0.7721	0.5854	0.5461	0.3557	Cotton
	0.0797	0.0843	0.0933	0.1335	0.2509	0.7211	0.6739	0.7717	0.6338	0.4539	0.3548	Cotton
	0.0659	0.071	0.0433	0.1029	0.225	0.8282	0.8464	0.8285	0.649	0.5159	0.3053	Cotton
	0.0867	0.0733	0.0426	0.0821	0.125	0.5505	0.6585	0.7294	0.4681	0.2683	0.154	Cotton
	0.0663	0.0646	0.0633	0.1027	0.2282	0.8083	0.8427	0.8271	0.6288	0.5071	0.2893	Cotton
	0.0672	0.0719	0.0419	0.1085	0.1748	0.8167	0.8379	0.8184	0.6653	0.4621	0.3161	Cotton
	0.0649	0.0728	0.0561	0.1198	0.2381	0.841	0.8407	0.8103	0.6679	0.5172	0.371	Cotton
	0.0742	0.0715	0.0469	0.1085	0.1616	0.7942	0.8329	0.8154	0.6142	0.4875	0.3007	Cotton
	0.0601	0.0579	0.0762	0.1239	0.2393	0.8282	0.8564	0.8311	0.5738	0.3956	0.261	Cotton
	0.0866	0.0703	0.0808	0.114	0.229	0.7427	0.7868	0.7877	0.5866	0.4146	0.2935	Cotton
	0.0659	0.0719	0.0823	0.1191	0.2378	0.8153	0.8427	0.8271	0.672	0.4708	0.2804	Cotton
	0.079	0.0912	0.119	0.1547	0.2523	0.841	0.8426	0.7974	0.6821	0.5418	0.3323	Cotton
	0.0802	0.0847	0.0376	0.0976	0.1565	0.7561	0.8051	0.8008	0.6462	0.3689	0.2564	Cotton
	0.094	0.1053	0.0719	0.184	0.2393	0.7411	0.7687	0.7454	0.5321	0.5115	0.328	Cotton
	0.0729	0.0772	0.0375	0.0924	0.2224	0.8195	0.8446	0.8277	0.6196	0.3874	0.2752	Cotton
	0.0789	0.0781	0.0271	0.0924	0.1964	0.8266	0.8126	0.789	0.6051	0.4592	0.2351	Cotton
	0.0724	0.0673	0.0386	0.103	0.2378	0.8481	0.8626	0.822	0.6709	0.5061	0.3522	Cotton
	0.0715	0.0912	0.1663	0.1391	0.2405	0.7838	0.8126	0.8184	0.6865	0.5016	0.3445	Cotton
	0.0715	0.078	0.0549	0.1284	0.2382	0.8498	0.8615	0.8329	0.6619	0.5564	0.3548	Cotton
	0.0729	0.0505	0.0814	0.1138	0.2338	0.7309	0.8188	0.8127	0.5778	0.399	0.2796	Cotton
	0.0797	0.0715	0.0516	0.1133	0.2345	0.8282	0.8446	0.8271	0.6523	0.464	0.3017	Cotton
	0.0796	0.0774	0.0997	0.1268	0.255	0.7333	0.7853	0.7877	0.6173	0.4376	0.3541	Cotton
	0.0677	0.0781	0.0686	0.0974	0.143	0.7951	0.836	0.8154	0.6429	0.4836	0.3052	Cotton
	0.0723	0.0715	0.0808	0.1222	0.2539	0.8594	0.8623	0.8342	0.682	0.555	0.3552	Cotton
	0.0667	0.0517	0.0643	0.1182	0.245	0.8282	0.8564	0.8298	0.5657	0.3874	0.2603	Cotton
	0.0677	0.0657	0.0537	0.1193	0.1654	0.7813	0.8339	0.7753	0.5905	0.4862	0.316	Cotton
	0.0938	0.0672	0.0591	0.1028	0.1747	0.8109	0.8216	0.746	0.6782	0.5544	0.3046	Cotton
	0.0663	0.0646	0.0516	0.1082	0.226	0.8212	0.8446	0.8271	0.6288	0.5059	0.2942	Cotton
	0.086	0.068	0.0372	0.1025	0.1723	0.8559	0.8703	0.8128	0.7308	0.5752	0.3383	Cotton
	0.0942	0.0679	0.0413	0.0977	0.1762	0.8358	0.8276	0.7968	0.6763	0.5568	0.3571	Cotton
	0.0796	0.0673	0.0386	0.1033	0.2301	0.8292	0.8623	0.8315	0.6649	0.5093	0.3062	Cotton
	0.0735	0.0783	0.0284	0.1029	0.1565	0.785	0.8275	0.8041	0.6623	0.4173	0.2761	Cotton
	0.0659	0.0777	0.0317	0.1138	0.2309	0.8407	0.8491	0.8117	0.6423	0.4854	0.3392	Cotton
	0.0789	0.0781	0.0572	0.1433	0.2187	0.7176	0.7339	0.7838	0.5616	0.4754	0.2253	Cotton
	0.0726	0.0673	0.0341	0.1031	0.2211	0.8311	0.8598	0.8089	0.6588	0.5201	0.3508	Cotton
	0.0942	0.0622	0.0413	0.1025	0.1831	0.8376	0.8615	0.8287	0.7067	0.5719	0.3484	Cotton
	0.0734	0.0644	0.0586	0.1135	0.2311	0.8112	0.8581	0.8271	0.6423	0.4934	0.3175	Cotton
	0.0727	0.0708	0.087	0.1202	0.2548	0.7153	0.7868	0.8097	0.5616	0.4454	0.3241	Cotton
	0.1096	0.1176	0.1591	0.2113	0.2576	0.7307	0.7621	0.7916	0.6141	0.4919	0.3664	Cotton
	0.0647	0.0719	0.0502	0.1099	0.2325	0.848	0.8598	0.8316	0.6365	0.5489	0.3472	Cotton
	0.0663	0.0646	0.0516	0.1081	0.2399	0.8307	0.8667	0.8285	0.6288	0.4424	0.3154	Cotton
	0.079	0.0777	0.0693	0.135	0.2535	0.7935	0.811	0.8142	0.6334	0.535	0.3455	Cotton
	0.0734	0.0641	0.0633	0.1081	0.2404	0.7629	0.8272	0.8236	0.542	0.3864	0.2628	Cotton
	0.094	0.0622	0.0546	0.0929	0.1808	0.859	0.8732	0.7968	0.7314	0.588	0.3214	Cotton
	0.087	0.072	0.0813	0.133	0.2436	0.7796	0.8025	0.8121	0.6123	0.4857	0.2724	Cotton
	0.094	0.0672	0.0591	0.1026	0.1915	0.7619	0.7783	0.7464	0.6745	0.6133	0.3188	Cotton
	0.0735	0.0641	0.0643	0.118	0.2549	0.7871	0.851	0.8263	0.5451	0.386	0.2325	Cotton
	0.1096	0.1123	0.1307	0.2594	0.2025	0.5845	0.5983	0.7544	0.5112	0.4624	0.3204	Cotton
	0.0723	0.073	0.048	0.1026	0.1933	0.8232	0.8274	0.7947	0.616	0.454	0.2349	Cotton
	0.086	0.074	0.0611	0.0978	0.1774	0.8471	0.8711	0.8083	0.718	0.5798	0.324	Cotton
	0.0793	0.0728	0.047	0.1166	0.2187	0.8279	0.8376	0.8303	0.6231	0.5696	0.3185	Cotton
	0.0735	0.0711	0.0586	0.0976	0.237	0.8307	0.8394	0.8271	0.6423	0.4728	0.3318	Cotton
	0.0867	0.0975	0.0643	0.1439	0.235	0.7324	0.7621	0.7855	0.5574	0.4824	0.2437	Cotton
	0.0729	0.0641	0.0388	0.1029	0.232	0.8278	0.8543	0.8102	0.6085	0.4577	0.3428	Cotton
	0.0669	0.0719	0.0527	0.1239	0.2523	0.8238	0.8543	0.838	0.6066	0.4071	0.2734	Cotton
	0.0858	0.0732	0.0778	0.1075	0.1868	0.7466	0.7462	0.7694	0.6845	0.5992	0.3234	Cotton
	0.0797	0.0728	0.0399	0.0911	0.2118	0.7398	0.7608	0.8059	0.5258	0.5344	0.3106	Cotton
	0.0866	0.0673	0.0456	0.1029	0.2368	0.837	0.8455	0.7939	0.6067	0.485	0.3275	Cotton
	0.0724	0.0659	0.0443	0.0976	0.1151	0.6393	0.7922	0.7342	0.5321	0.3402	0.2232	Cotton
	0.0797	0.104	0.1173	0.1126	0.2191	0.8142	0.8176	0.8041	0.6334	0.4719	0.3657	Cotton
	0.0721	0.078	0.0469	0.1208	0.2478	0.7703	0.7922	0.8001	0.5534	0.5351	0.3274	Cotton
	0.0799	0.0913	0.0798	0.1361	0.1453	0.6478	0.7303	0.6841	0.4987	0.4399	0.2805	Cotton
	0.0667	0.071	0.0458	0.1085	0.2421	0.8335	0.8518	0.8258	0.6556	0.4998	0.3231	Cotton
	0.0719	0.0726	0.0357	0.088	0.1671	0.7935	0.8325	0.8247	0.5853	0.4223	0.2816	Cotton
	0.0734	0.071	0.0516	0.1193	0.2197	0.8353	0.8523	0.8215	0.6663	0.4887	0.3394	Cotton
	0.0796	0.0737	0.0341	0.1086	0.2283	0.8191	0.8473	0.7906	0.6197	0.4603	0.3356	Cotton
	0.0734	0.0641	0.0317	0.1029	0.2249	0.8177	0.8403	0.8038	0.5699	0.4387	0.343	Cotton
	0.0944	0.1051	0.1447	0.1596	0.1664	0.5906	0.6288	0.7319	0.4404	0.428	0.2837	Cotton
	0.1025	0.074	0.0731	0.0932	0.1846	0.8376	0.8627	0.8132	0.7533	0.5881	0.3195	Cotton
	0.0797	0.0846	0.0807	0.1375	0.1269	0.4177	0.5539	0.6347	0.3397	0.3745	0.2346	Cotton
	0.0868	0.0591	0.0412	0.113	0.2427	0.8288	0.8479	0.8277	0.5444	0.3533	0.2031	Cotton
	0.0869	0.0732	0.0456	0.1033	0.2104	0.7743	0.7929	0.8089	0.6102	0.5156	0.2939	Cotton
	0.0858	0.0736	0.0557	0.1025	0.1892	0.8471	0.8612	0.8218	0.7186	0.584	0.3213	Cotton
	0.0736	0.0787	0.0558	0.0759	0.1104	0.3796	0.6217	0.6514	0.3729	0.3112	0.2135	Cotton
	0.0866	0.0732	0.0356	0.0976	0.2111	0.7368	0.7547	0.7693	0.5099	0.4757	0.3073	Cotton
	0.0942	0.0738	0.0492	0.0978	0.193	0.8559	0.8604	0.8603	0.7074	0.5759	0.3354	Cotton
	0.0942	0.074	0.0492	0.1074	0.1892	0.8463	0.8596	0.8498	0.6967	0.5805	0.3246	Cotton
	0.0802	0.0575	0.0596	0.1079	0.2666	0.8112	0.8552	0.8303	0.5738	0.3833	0.2241	Cotton
	0.0721	0.0722	0.0458	0.1153	0.2422	0.8201	0.8261	0.8263	0.6493	0.5293	0.3448	Cotton
	0.0729	0.0579	0.0527	0.1132	0.2635	0.8004	0.8325	0.8277	0.5905	0.4297	0.2717	Cotton
	0.0734	0.0579	0.0504	0.0921	0.1947	0.7524	0.7995	0.8005	0.5229	0.4153	0.3282	Cotton
	0.0736	0.0585	0.0516	0.1138	0.2134	0.8454	0.854	0.8367	0.679	0.4289	0.3297	Cotton
	0.0797	0.073	0.0285	0.116	0.2304	0.8454	0.8611	0.8303	0.702	0.5746	0.3381	Cotton
	0.0869	0.0726	0.0469	0.127	0.2503	0.8208	0.8271	0.8157	0.6429	0.539	0.348	Cotton
	0.0796	0.0794	0.0341	0.1029	0.2226	0.7756	0.7987	0.7784	0.5055	0.46	0.3295	Cotton
	0.0938	0.0685	0.0621	0.098	0.1773	0.8463	0.8513	0.8405	0.7	0.5797	0.3358	Cotton
	0.0726	0.067	0.0285	0.0972	0.2126	0.7251	0.7607	0.8028	0.4938	0.4649	0.2978	Cotton
	0.1022	0.0685	0.0611	0.0933	0.185	0.8583	0.8809	0.8527	0.7607	0.6061	0.3179	Cotton
	0.0798	0.067	0.0399	0.116	0.2093	0.8348	0.8666	0.8207	0.6231	0.5052	0.296	Cotton
	0.0669	0.0522	0.0604	0.1079	0.2379	0.7903	0.8206	0.8177	0.5534	0.3596	0.2187	Cotton
	0.1022	0.0685	0.0557	0.098	0.1814	0.848	0.8505	0.8218	0.7138	0.5793	0.3287	Cotton
	0.0727	0.073	0.0998	0.0977	0.1625	0.8211	0.8404	0.8025	0.6154	0.4127	0.3072	Cotton
	0.1022	0.074	0.0567	0.112	0.1914	0.8543	0.8505	0.8614	0.6939	0.5968	0.3408	Cotton
	0.0799	0.0646	0.0469	0.1081	0.2574	0.8362	0.8603	0.8303	0.6491	0.4132	0.2736	Cotton
	0.079	0.0912	0.0829	0.1439	0.2474	0.7633	0.8184	0.8121	0.6123	0.4796	0.2988	Cotton
	0.1022	0.0797	0.0566	0.0929	0.1658	0.7632	0.7844	0.7283	0.6605	0.5662	0.2744	Cotton
	0.0802	0.051	0.0469	0.118	0.2567	0.8331	0.8594	0.827	0.6257	0.4019	0.2705	Cotton
	0.0797	0.0794	0.0837	0.0879	0.1455	0.8288	0.8473	0.816	0.6188	0.3813	0.2973	Cotton
	0.0797	0.0786	0.0399	0.126	0.2531	0.7638	0.7806	0.8342	0.5979	0.5112	0.338	Cotton
	0.0802	0.0571	0.0596	0.1079	0.249	0.8322	0.8655	0.812	0.6049	0.3689	0.2425	Cotton
	0.0796	0.0735	0.0413	0.0928	0.1559	0.7682	0.8071	0.8401	0.542	0.398	0.2922	Cotton
	0.0797	0.0788	0.0341	0.1093	0.2328	0.8367	0.8698	0.8394	0.694	0.554	0.3553	Cotton
	0.094	0.0792	0.0643	0.1029	0.2394	0.8156	0.8355	0.8282	0.6211	0.4542	0.3242	Cotton
	0.0798	0.0667	0.0412	0.1161	0.2144	0.8366	0.8782	0.8348	0.5867	0.5039	0.3002	Cotton
	0.094	0.0845	0.0643	0.1603	0.2225	0.7171	0.7468	0.7958	0.5739	0.4609	0.2503	Cotton
	0.0719	0.085	0.0481	0.0975	0.1851	0.7449	0.7708	0.8019	0.5697	0.4375	0.2163	Cotton
	0.0942	0.0689	0.0503	0.098	0.1738	0.8647	0.8696	0.8222	0.6972	0.5779	0.33	Cotton
	0.0869	0.0667	0.0412	0.1092	0.2096	0.7729	0.7674	0.8069	0.4869	0.4636	0.2821	Cotton
	0.0726	0.0787	0.0412	0.1097	0.2309	0.8437	0.8603	0.8443	0.6912	0.5426	0.3493	Cotton
	0.1027	0.0682	0.0557	0.1074	0.1975	0.8437	0.858	0.8219	0.6643	0.5616	0.3568	Cotton
	0.0715	0.0667	0.0179	0.0779	0.1442	0.7921	0.8345	0.8069	0.6556	0.373	0.2043	Cotton
	0.079	0.0791	0.0302	0.0877	0.1354	0.6902	0.7451	0.7998	0.5463	0.3311	0.2374	Cotton
	0.0793	0.0666	0.0271	0.1035	0.2226	0.8412	0.8694	0.8231	0.6721	0.4924	0.3125	Cotton
	0.0735	0.0464	0.0559	0.1081	0.2214	0.7918	0.829	0.7128	0.4839	0.3582	0.2056	Cotton
	0.087	0.0662	0.0271	0.1153	0.2342	0.8149	0.8586	0.8284	0.643	0.5225	0.3602	Cotton
	0.0793	0.0721	0.0329	0.1198	0.248	0.7752	0.7877	0.8342	0.5658	0.4714	0.3374	Cotton
	0.0797	0.0662	0.0399	0.1035	0.235	0.8393	0.8627	0.8431	0.7235	0.5249	0.3508	Cotton
	0.086	0.068	0.0638	0.1026	0.1524	0.7451	0.7818	0.7419	0.6823	0.5512	0.2866	Cotton
	0.0721	0.0724	0.0333	0.1035	0.2078	0.8539	0.8634	0.8178	0.6995	0.4685	0.3502	Cotton
	0.086	0.068	0.0822	0.0977	0.1615	0.7537	0.773	0.74	0.6949	0.5482	0.2982	Cotton
	0.0944	0.0682	0.0534	0.098	0.1589	0.8617	0.8588	0.8324	0.7132	0.5782	0.3574	Cotton
	0.0938	0.0627	0.0534	0.1074	0.1748	0.8613	0.8521	0.8312	0.7183	0.5867	0.3536	Cotton
	0.0793	0.0662	0.0205	0.1162	0.2011	0.8426	0.8514	0.8203	0.6305	0.4564	0.3134	Cotton
	0.086	0.0682	0.0694	0.0885	0.1527	0.8632	0.8809	0.8063	0.7579	0.5827	0.2982	Cotton
	0.0862	0.0627	0.0544	0.098	0.1682	0.8575	0.8521	0.8416	0.716	0.5727	0.3633	Cotton
	0.0944	0.0794	0.0694	0.0885	0.1587	0.864	0.8588	0.8235	0.7134	0.5902	0.3082	Cotton
	0.0797	0.0726	0.0219	0.1157	0.1856	0.8166	0.8362	0.8269	0.5663	0.4134	0.2717	Cotton
	0.0793	0.0711	0.0397	0.1252	0.233	0.779	0.8152	0.8214	0.6305	0.4157	0.3156	Cotton
	0.0938	0.0622	0.0491	0.0886	0.1533	0.8518	0.8681	0.8416	0.7021	0.5601	0.3807	Cotton
	0.094	0.0624	0.0758	0.0932	0.1586	0.8551	0.8685	0.8431	0.716	0.6064	0.3132	Cotton
	0.086	0.0625	0.0638	0.0885	0.1518	0.8551	0.8604	0.8455	0.7295	0.592	0.3286	Cotton
	0.0944	0.0682	0.048	0.0932	0.1481	0.8518	0.858	0.8431	0.6967	0.5774	0.3722	Cotton
	0.0796	0.0662	0.0333	0.1164	0.1431	0.7475	0.8118	0.8166	0.6166	0.3733	0.2947	Cotton
	0.0859	0.0734	0.0829	0.1075	0.1801	0.6881	0.703	0.7499	0.6071	0.5332	0.3064	Cotton
	0.0647	0.078	0.0262	0.1216	0.1713	0.6811	0.6951	0.7369	0.4457	0.3597	0.3003	Cotton
	0.0721	0.0638	0.041	0.1135	0.2249	0.8107	0.8224	0.7948	0.6264	0.3342	0.2594	Cotton
	0.0786	0.0678	0.0544	0.1025	0.1604	0.864	0.8505	0.8428	0.7154	0.5776	0.3676	Cotton
	0.0644	0.0778	0.0527	0.132	0.2019	0.7159	0.7237	0.7693	0.5537	0.3322	0.2602	Cotton
	0.0863	0.0742	0.0702	0.0885	0.1577	0.8339	0.858	0.8324	0.7236	0.6145	0.3352	Cotton
	0.0944	0.0621	0.0766	0.0978	0.1823	0.8088	0.8081	0.7438	0.6801	0.5595	0.3289	Cotton
	0.0944	0.0784	0.0997	0.1283	0.1928	0.67	0.6865	0.7359	0.56	0.5188	0.3259	Cotton
	0.0863	0.0622	0.0491	0.0838	0.1575	0.8122	0.8374	0.8522	0.7201	0.5543	0.3183	Cotton
	0.086	0.0622	0.0544	0.0933	0.1421	0.8518	0.8612	0.8455	0.7367	0.6049	0.3735	Cotton
	0.086	0.0742	0.0647	0.0886	0.1428	0.8454	0.8707	0.8466	0.7505	0.597	0.3542	Cotton
	0.0865	0.0696	0.0172	0.1439	0.2095	0.642	0.7163	0.6491	0.4404	0.2735	0.1813	Cotton
	0.0939	0.0741	0.0494	0.0888	0.1305	0.832	0.8555	0.836	0.6933	0.5597	0.2319	Cotton
	0.0863	0.0565	0.0502	0.0932	0.1746	0.8022	0.8225	0.8428	0.6868	0.4931	0.284	Cotton
	0.1024	0.0624	0.072	0.1026	0.1676	0.867	0.8572	0.8181	0.6879	0.5989	0.3465	Cotton
	0.0859	0.0678	0.0878	0.1074	0.1822	0.8088	0.8164	0.7599	0.6606	0.554	0.3384	Cotton
	0.0862	0.0622	0.0555	0.0932	0.1412	0.8483	0.8604	0.8443	0.7366	0.5851	0.3839	Cotton
	0.0939	0.0622	0.0555	0.0885	0.1623	0.8543	0.8521	0.8443	0.7015	0.5643	0.3751	Cotton
	0.0791	0.062	0.0525	0.1026	0.1532	0.8446	0.8546	0.801	0.6787	0.4368	0.2277	Cotton
	0.111	0.091	0.1054	0.1393	0.1988	0.6714	0.7013	0.731	0.5517	0.5352	0.3437	Cotton
	0.0863	0.0682	0.0625	0.084	0.1267	0.831	0.8563	0.8451	0.7332	0.5842	0.2386	Cotton
	0.0787	0.0617	0.0565	0.0929	0.2067	0.8624	0.8563	0.8428	0.6743	0.4948	0.2985	Cotton
	0.0941	0.0679	0.0565	0.0929	0.195	0.8567	0.8588	0.8451	0.6981	0.521	0.3351	Cotton
	0.0939	0.0627	0.0572	0.0978	0.1379	0.8509	0.8563	0.8462	0.7279	0.5647	0.2418	Cotton
	0.0863	0.0627	0.0442	0.0935	0.1503	0.841	0.8461	0.8462	0.6992	0.5316	0.2381	Cotton
	0.0786	0.0559	0.0555	0.098	0.1976	0.8419	0.8555	0.8325	0.6498	0.4722	0.2692	Cotton
	0.0938	0.0624	0.0711	0.0933	0.1369	0.8535	0.858	0.8547	0.7206	0.5805	0.3913	Cotton
	0.0859	0.0678	0.0593	0.098	0.1668	0.867	0.8487	0.8078	0.6933	0.5807	0.3573	Cotton
	0.0942	0.0677	0.0603	0.0933	0.1568	0.848	0.8487	0.8407	0.7127	0.613	0.3645	Cotton
	0.0784	0.0621	0.0711	0.0886	0.1466	0.8559	0.8588	0.8431	0.7045	0.5901	0.3719	Cotton
	0.1024	0.0627	0.0657	0.0933	0.1481	0.831	0.847	0.8536	0.728	0.5717	0.3954	Cotton
	0.1024	0.0574	0.0657	0.0932	0.1694	0.8559	0.8461	0.8407	0.6738	0.5461	0.3849	Cotton
	0.0944	0.074	0.0608	0.0933	0.1887	0.8463	0.8452	0.8513	0.6872	0.5298	0.3797	Cotton
	0.086	0.0627	0.0548	0.1026	0.1536	0.8655	0.87	0.7982	0.7409	0.5637	0.3682	Cotton
	0.0861	0.0625	0.0484	0.0933	0.1467	0.8463	0.8402	0.8324	0.7362	0.6007	0.3763	Cotton
	0.1019	0.0625	0.0647	0.0978	0.1498	0.8647	0.847	0.8536	0.6799	0.561	0.3853	Cotton
	0.0863	0.0567	0.0483	0.1074	0.197	0.8348	0.8546	0.8403	0.6019	0.4406	0.2439	Cotton
	0.0784	0.0617	0.0511	0.1025	0.2171	0.8535	0.8563	0.8428	0.6315	0.4409	0.2763	Cotton
	0.1025	0.0682	0.0711	0.098	0.1975	0.8677	0.8572	0.8462	0.657	0.5002	0.363	Cotton
	0.0863	0.0567	0.0502	0.0978	0.2285	0.8647	0.8654	0.8389	0.6533	0.4186	0.2896	Cotton
	0.0941	0.0503	0.0424	0.0978	0.1961	0.8567	0.858	0.84	0.687	0.5068	0.2512	Cotton
	0.0861	0.0678	0.0382	0.1025	0.1607	0.6948	0.7488	0.7672	0.6011	0.499	0.3231	Cotton
	0.0862	0.0685	0.0647	0.098	0.1582	0.8526	0.8555	0.8393	0.6824	0.5521	0.3856	Cotton
	0.0863	0.0561	0.0733	0.1025	0.2223	0.8575	0.8555	0.8376	0.6498	0.434	0.2999	Cotton
	0.0784	0.0627	0.0448	0.1074	0.2382	0.8543	0.8654	0.8364	0.6174	0.4276	0.2827	Cotton
	0.0786	0.061	0.0446	0.1025	0.2459	0.8647	0.8546	0.8376	0.6425	0.4075	0.2947	Cotton
	0.0859	0.0622	0.0395	0.098	0.1473	0.8132	0.8266	0.7807	0.6838	0.5385	0.3471	Cotton
	0.086	0.0721	0.0851	0.1178	0.2274	0.8099	0.8474	0.7655	0.7009	0.4049	0.2539	Cotton
	0.0862	0.0733	0.0462	0.1074	0.2336	0.8559	0.8555	0.8493	0.6664	0.4555	0.258	Cotton
	0.0942	0.0632	0.0663	0.1025	0.1862	0.8471	0.8647	0.8356	0.6637	0.5085	0.3669	Cotton
	0.0862	0.0624	0.0663	0.0885	0.1653	0.864	0.8461	0.8369	0.6733	0.5383	0.3743	Cotton
	0.0859	0.0565	0.0499	0.0933	0.1307	0.8392	0.8563	0.8293	0.7175	0.5932	0.3529	Cotton
	0.0863	0.0514	0.0681	0.0978	0.2317	0.864	0.8555	0.8269	0.6252	0.4124	0.2954	Cotton
	0.0776	0.0567	0.0672	0.0886	0.136	0.8632	0.8685	0.8178	0.7225	0.5757	0.3558	Cotton
	0.0786	0.0627	0.0565	0.1076	0.2558	0.8655	0.8555	0.8364	0.6492	0.4159	0.2849	Cotton
	0.0859	0.0678	0.0446	0.084	0.1316	0.8392	0.8449	0.8383	0.6852	0.5752	0.3413	Cotton
	0.0776	0.0791	0.0709	0.1077	0.164	0.6365	0.7174	0.7534	0.5409	0.5125	0.2803	Cotton
	0.0862	0.068	0.0554	0.0885	0.16	0.8551	0.8638	0.8474	0.6732	0.547	0.3464	Cotton
	0.0941	0.0621	0.0618	0.0886	0.1496	0.8535	0.8555	0.8369	0.6775	0.5726	0.3449	Cotton
	0.0784	0.0555	0.0618	0.1025	0.2149	0.8567	0.8654	0.8356	0.6176	0.4601	0.3364	Cotton
	0.0942	0.0678	0.0448	0.0933	0.1436	0.8655	0.8493	0.815	0.7039	0.5616	0.3541	Cotton
	0.1027	0.0669	0.083	0.1282	0.2393	0.7702	0.8305	0.6983	0.5827	0.3906	0.2467	Cotton
	0.1026	0.0678	0.0672	0.0886	0.1366	0.841	0.8374	0.828	0.6749	0.5623	0.347	Cotton
	0.0863	0.0567	0.0608	0.1124	0.2602	0.8567	0.8538	0.8351	0.6131	0.4001	0.2996	Cotton
	0.0776	0.0717	0.0972	0.1339	0.2468	0.8132	0.8487	0.79	0.6468	0.4213	0.2896	Cotton
	0.1022	0.068	0.0663	0.0885	0.1705	0.8655	0.8654	0.8356	0.6732	0.5353	0.361	Cotton
	0.0787	0.0503	0.0663	0.0978	0.2324	0.8647	0.8746	0.8393	0.6237	0.4328	0.2983	Cotton
	0.0942	0.0678	0.0394	0.0841	0.1366	0.8535	0.8654	0.848	0.6789	0.5744	0.3393	Cotton
	0.0858	0.0665	0.0792	0.1075	0.2587	0.8543	0.842	0.8051	0.5743	0.4103	0.2932	Cotton
	0.086	0.0601	0.0892	0.1129	0.239	0.6249	0.6561	0.664	0.4212	0.3537	0.2081	Cotton
	0.086	0.0612	0.0846	0.1026	0.251	0.8748	0.8802	0.759	0.6148	0.3897	0.2608	Cotton
	0.0787	0.0563	0.0609	0.0978	0.224	0.8567	0.8654	0.8369	0.5867	0.4433	0.3137	Cotton
	0.0777	0.0738	0.0626	0.0886	0.1433	0.8446	0.8458	0.8462	0.6819	0.591	0.3486	Cotton
	0.0866	0.0622	0.0618	0.1125	0.2685	0.8551	0.8546	0.8364	0.5907	0.3905	0.3012	Cotton
	0.0941	0.0682	0.0609	0.0933	0.165	0.8655	0.8662	0.8486	0.6727	0.5544	0.3484	Cotton
	0.0861	0.0622	0.0554	0.0932	0.1487	0.8518	0.8563	0.8396	0.701	0.5503	0.3219	Cotton
	0.0789	0.0574	0.0608	0.1125	0.2542	0.8543	0.8546	0.8256	0.5903	0.4015	0.2961	Cotton
	0.1029	0.0549	0.08	0.1128	0.2683	0.846	0.8487	0.8172	0.525	0.3941	0.278	Cotton
	0.0863	0.0617	0.0663	0.1125	0.2544	0.8655	0.8647	0.8364	0.613	0.4004	0.2953	Cotton
	0.0689	0.0618	0.0644	0.0929	0.1694	0.8691	0.8501	0.784	0.7226	0.5329	0.2977	Cotton
	0.0861	0.0555	0.0792	0.1028	0.2591	0.8566	0.8654	0.8036	0.5205	0.3735	0.2564	Cotton
	0.0859	0.0682	0.0681	0.0886	0.1472	0.8567	0.8563	0.8462	0.6955	0.5757	0.3337	Cotton
	0.0863	0.0561	0.0672	0.1025	0.233	0.8655	0.8746	0.8497	0.6276	0.4333	0.2851	Cotton
	0.0861	0.0621	0.0663	0.098	0.1498	0.831	0.8448	0.8267	0.6805	0.539	0.3204	Cotton
	0.0859	0.0559	0.0544	0.0978	0.1661	0.8339	0.8355	0.8164	0.6717	0.5379	0.3215	Cotton
	0.086	0.068	0.0609	0.0978	0.1705	0.8567	0.8555	0.8486	0.6696	0.5069	0.3326	Cotton
	0.0777	0.0738	0.0554	0.0885	0.163	0.8655	0.8654	0.8462	0.6758	0.5591	0.3356	Cotton
	0.0776	0.061	0.0598	0.0978	0.1688	0.8444	0.8627	0.8178	0.6922	0.5254	0.2929	Cotton
	0.0941	0.0616	0.0672	0.0886	0.1747	0.8488	0.8563	0.8462	0.6527	0.515	0.316	Cotton
	0.0861	0.0565	0.0735	0.0885	0.1616	0.8559	0.8563	0.8356	0.6726	0.556	0.3175	Cotton
	0.086	0.061	0.0578	0.0929	0.1856	0.8436	0.8437	0.7741	0.6978	0.5211	0.2695	Cotton
	0.0859	0.0736	0.0554	0.0933	0.1613	0.8376	0.8374	0.8408	0.6922	0.5269	0.3004	Cotton
	0.0863	0.0505	0.0609	0.0932	0.2172	0.8349	0.852	0.8356	0.6112	0.4226	0.2794	Cotton
	0.0787	0.0565	0.0727	0.1173	0.2414	0.8736	0.8647	0.847	0.6168	0.4017	0.298	Cotton
	0.0711	0.0561	0.0608	0.1026	0.2393	0.8632	0.8546	0.8364	0.6129	0.4067	0.2923	Cotton
	0.0937	0.0443	0.0609	0.0885	0.2094	0.8428	0.863	0.8344	0.5761	0.3866	0.2453	Cotton
	0.1012	0.0549	0.054	0.1125	0.2326	0.852	0.8662	0.8434	0.5531	0.3378	0.2975	Cotton
	0.0786	0.0774	0.1211	0.1491	0.2588	0.4123	0.4526	0.6384	0.3047	0.3377	0.218	Cotton
	0.0787	0.0561	0.049	0.1075	0.2316	0.8655	0.8448	0.8344	0.6523	0.3939	0.272	Cotton
	0.0788	0.0503	0.0672	0.1124	0.2113	0.848	0.847	0.8243	0.5836	0.3716	0.2907	Cotton
	0.0866	0.0617	0.0753	0.1173	0.2428	0.8496	0.858	0.8363	0.6258	0.3674	0.2916	Cotton
	0.0937	0.0508	0.0618	0.0933	0.2156	0.8437	0.8546	0.8331	0.6389	0.3775	0.2417	Cotton
	0.0936	0.0555	0.0594	0.1124	0.2432	0.8536	0.858	0.8229	0.5489	0.3473	0.2909	Cotton
	0.0866	0.0499	0.0672	0.1026	0.2173	0.8605	0.8571	0.8338	0.6162	0.3624	0.2895	Cotton
	0.0945	0.0607	0.0522	0.1027	0.1892	0.8627	0.8715	0.8129	0.7057	0.5214	0.2459	Cotton
	0.0784	0.061	0.0687	0.1173	0.2574	0.8684	0.8685	0.8244	0.6295	0.4062	0.2923	Cotton
	0.0787	0.0499	0.0735	0.0883	0.1779	0.8437	0.8546	0.8356	0.6246	0.455	0.285	Cotton
	0.086	0.0732	0.0578	0.088	0.1897	0.8279	0.8324	0.7626	0.6949	0.5	0.2685	Cotton
	0.0863	0.0443	0.0782	0.0933	0.1846	0.8401	0.8546	0.8356	0.5809	0.3776	0.2477	Cotton
	0.0788	0.0555	0.0614	0.1028	0.215	0.8436	0.847	0.8229	0.5353	0.3431	0.2833	Cotton
	0.0862	0.0565	0.0618	0.1125	0.2162	0.8437	0.8546	0.8338	0.6201	0.3824	0.2775	Cotton
	0.0786	0.0561	0.0495	0.1076	0.2723	0.8708	0.8611	0.8311	0.6717	0.4426	0.2946	Cotton
	0.1112	0.0673	0.0735	0.0978	0.1772	0.8444	0.8611	0.8396	0.6488	0.4654	0.2469	Cotton
	0.0788	0.0678	0.0618	0.1026	0.2008	0.848	0.8475	0.8256	0.5971	0.3809	0.2874	Cotton
	0.0791	0.0508	0.0681	0.0932	0.2114	0.8632	0.8458	0.8331	0.5629	0.3462	0.2351	Cotton
	0.0862	0.0503	0.0614	0.1026	0.2071	0.8544	0.8588	0.8312	0.54	0.3397	0.2809	Cotton
	0.0786	0.0549	0.063	0.1026	0.2454	0.8698	0.8596	0.8244	0.6717	0.4202	0.2864	Cotton
	0.0862	0.0499	0.0681	0.1074	0.1993	0.852	0.8374	0.8338	0.5711	0.3624	0.2828	Cotton
	0.0862	0.0555	0.0797	0.0929	0.1746	0.8367	0.8563	0.8356	0.6245	0.423	0.2548	Cotton
	0.0771	0.0549	0.0578	0.0932	0.1809	0.8641	0.8722	0.8088	0.669	0.5016	0.2497	Cotton
	0.086	0.0668	0.0466	0.0929	0.192	0.8627	0.8627	0.8318	0.6861	0.5319	0.2283	Cotton
	0.0937	0.0574	0.0554	0.1074	0.2132	0.82	0.8402	0.8331	0.554	0.3562	0.2607	Cotton
	0.0788	0.0503	0.0681	0.1025	0.2072	0.8528	0.8487	0.8229	0.5622	0.3511	0.2809	Cotton
	0.0862	0.0674	0.0594	0.0977	0.2134	0.8582	0.8662	0.8244	0.637	0.336	0.2864	Cotton
	0.0859	0.0732	0.0588	0.0975	0.1834	0.6267	0.6746	0.7643	0.5473	0.4916	0.2641	Cotton
	0.0865	0.0555	0.0573	0.0978	0.2376	0.8701	0.8678	0.822	0.6749	0.4398	0.2928	Cotton
	0.0787	0.0557	0.0625	0.0977	0.1889	0.8504	0.8374	0.8194	0.5578	0.3358	0.2728	Cotton
	0.0943	0.0664	0.0978	0.1348	0.2581	0.6669	0.6956	0.7248	0.4547	0.3863	0.2512	Cotton
	0.0865	0.0617	0.0659	0.0929	0.2052	0.8488	0.8588	0.834	0.6544	0.3895	0.284	Cotton
	0.0791	0.0565	0.0618	0.1026	0.1944	0.82	0.8203	0.8301	0.6277	0.3563	0.2604	Cotton
	0.0938	0.0559	0.0727	0.0933	0.1906	0.8501	0.8638	0.8335	0.5629	0.3586	0.2378	Cotton
	0.0776	0.0618	0.0554	0.0929	0.1793	0.8641	0.8707	0.8406	0.6689	0.4845	0.2187	Cotton
	0.0863	0.0499	0.079	0.098	0.1799	0.8483	0.8448	0.8322	0.5629	0.3701	0.2393	Cotton
	0.0777	0.0549	0.0478	0.0978	0.1857	0.8641	0.8635	0.8302	0.6969	0.5462	0.2198	Cotton
	0.0793	0.0503	0.0628	0.0978	0.1819	0.8496	0.8411	0.8248	0.6239	0.3794	0.2832	Cotton
	0.0942	0.0555	0.0826	0.0929	0.2199	0.8496	0.8571	0.8352	0.6717	0.4168	0.2888	Cotton
	0.0793	0.0514	0.0618	0.098	0.2059	0.832	0.8305	0.8065	0.4858	0.3094	0.2364	Cotton
	0.0859	0.0487	0.0575	0.0929	0.1758	0.8627	0.8627	0.8406	0.6965	0.4773	0.2163	Cotton
	0.0713	0.0561	0.0693	0.098	0.2028	0.8164	0.8127	0.7839	0.6216	0.3354	0.2565	Cotton
	0.0789	0.061	0.053	0.1074	0.2357	0.8708	0.8642	0.8081	0.6749	0.4595	0.3055	Cotton
	0.0859	0.0607	0.05	0.0929	0.1876	0.8536	0.855	0.8095	0.7105	0.5066	0.2397	Cotton
	0.0719	0.0563	0.0638	0.1026	0.208	0.8132	0.8	0.7944	0.5185	0.3272	0.244	Cotton
	0.0863	0.0499	0.0693	0.098	0.1988	0.8463	0.8555	0.816	0.652	0.3401	0.2643	Cotton
	0.094	0.0505	0.074	0.0929	0.193	0.8575	0.858	0.834	0.6645	0.4018	0.2817	Cotton
	0.094	0.0482	0.0869	0.0978	0.1809	0.8677	0.8448	0.8322	0.5266	0.379	0.2359	Cotton
	0.0866	0.0625	0.0691	0.098	0.2108	0.8419	0.8295	0.8065	0.4858	0.3144	0.238	Cotton
	0.0791	0.0565	0.0691	0.1026	0.2084	0.8543	0.8439	0.8175	0.4881	0.3329	0.2376	Cotton
	0.0689	0.0728	0.0554	0.1076	0.1828	0.7949	0.7946	0.772	0.6389	0.4851	0.2516	Cotton
	0.0942	0.0601	0.0681	0.1231	0.242	0.765	0.7859	0.7419	0.5656	0.429	0.2724	Cotton
	0.0942	0.0612	0.0754	0.0883	0.1804	0.8496	0.8588	0.8382	0.6417	0.4468	0.2221	Cotton
	0.0788	0.0555	0.0576	0.0932	0.1709	0.832	0.8224	0.8287	0.62	0.3672	0.2636	Cotton
	0.0942	0.0607	0.0575	0.0978	0.1791	0.852	0.8714	0.8406	0.6914	0.4917	0.2206	Cotton
	0.094	0.061	0.042	0.1076	0.1941	0.7749	0.8094	0.7668	0.6516	0.4611	0.2446	Cotton
	0.094	0.067	0.0609	0.0837	0.1817	0.8469	0.8534	0.8272	0.7132	0.4857	0.2371	Cotton
	0.0784	0.0561	0.0639	0.1026	0.2014	0.8454	0.8448	0.805	0.6444	0.3404	0.2722	Cotton
	0.0787	0.062	0.0634	0.0881	0.1874	0.8463	0.867	0.8421	0.6814	0.401	0.2856	Cotton
	0.0787	0.0565	0.0529	0.0876	0.162	0.832	0.8466	0.8327	0.6341	0.3681	0.2769	Cotton
	0.0863	0.0489	0.0628	0.0978	0.1804	0.8567	0.8571	0.8217	0.5815	0.353	0.2348	Cotton
	0.0788	0.0542	0.0533	0.0978	0.1725	0.8251	0.8439	0.8165	0.641	0.3715	0.2819	Cotton
	0.0863	0.0489	0.0754	0.098	0.182	0.8419	0.8448	0.8217	0.5578	0.3669	0.2341	Cotton
	0.078	0.0482	0.0488	0.0835	0.1849	0.8544	0.8642	0.8289	0.7158	0.5327	0.2344	Cotton
	0.0787	0.0503	0.0639	0.1026	0.2009	0.8647	0.8546	0.8146	0.6224	0.3532	0.2839	Cotton
	0.0864	0.0549	0.0724	0.1117	0.2183	0.8528	0.8604	0.8471	0.6611	0.4586	0.2878	Cotton
	0.0787	0.0545	0.0523	0.098	0.176	0.8551	0.843	0.826	0.6406	0.3704	0.2723	Cotton
	0.0787	0.0555	0.0624	0.098	0.2006	0.8504	0.8685	0.8327	0.6749	0.4393	0.2876	Cotton
	0.0784	0.0545	0.07	0.0837	0.1642	0.832	0.8448	0.8358	0.5985	0.4219	0.2185	Cotton
	0.0861	0.0541	0.0564	0.0883	0.1896	0.8536	0.8635	0.8314	0.7104	0.5305	0.2265	Cotton
	0.0862	0.0608	0.0595	0.1123	0.2313	0.8402	0.858	0.7927	0.6203	0.4643	0.2871	Cotton
	0.0711	0.0555	0.0586	0.0932	0.1885	0.8655	0.863	0.8273	0.6183	0.3638	0.2739	Cotton
	0.0628	0.061	0.0481	0.1026	0.188	0.8471	0.8546	0.8273	0.6479	0.3879	0.2852	Cotton
	0.0707	0.0482	0.0481	0.098	0.1821	0.8559	0.8563	0.8273	0.6442	0.3807	0.282	Cotton
	0.0863	0.0432	0.0638	0.0932	0.1602	0.8437	0.8646	0.8382	0.6339	0.4345	0.2244	Cotton
	0.0717	0.0503	0.0529	0.0929	0.1768	0.8419	0.8336	0.8314	0.6375	0.371	0.2816	Cotton
	0.0722	0.0557	0.043	0.1025	0.1727	0.8401	0.8392	0.807	0.6172	0.3491	0.2789	Cotton
	0.0861	0.0664	0.0434	0.0929	0.1813	0.8544	0.8642	0.8406	0.7291	0.5475	0.2317	Cotton
	0.094	0.0482	0.0481	0.0933	0.1727	0.8454	0.8439	0.8287	0.6549	0.3787	0.286	Cotton
	0.0787	0.061	0.0585	0.098	0.1976	0.8241	0.8235	0.8189	0.5195	0.3454	0.2448	Cotton
	0.0705	0.0437	0.0533	0.098	0.1988	0.8543	0.8537	0.816	0.5998	0.3824	0.298	Cotton
	0.0863	0.0555	0.0647	0.0978	0.2044	0.8744	0.8448	0.8095	0.4774	0.3357	0.2411	Cotton
	0.0783	0.0555	0.0639	0.0933	0.193	0.864	0.8345	0.816	0.629	0.3572	0.2835	Cotton
	0.0862	0.061	0.0779	0.1117	0.2251	0.8411	0.867	0.8206	0.6469	0.4643	0.2793	Cotton
	0.0787	0.0561	0.0532	0.098	0.2014	0.8194	0.8116	0.7944	0.5876	0.3629	0.2603	Cotton
	0.0861	0.0545	0.05	0.088	0.1894	0.8544	0.8634	0.8417	0.7266	0.5328	0.2237	Cotton
	0.0707	0.0549	0.074	0.093	0.213	0.8605	0.8685	0.822	0.6508	0.4571	0.2944	Cotton
	0.0787	0.0549	0.066	0.098	0.2203	0.8701	0.87	0.8447	0.6576	0.47	0.295	Cotton
	0.0775	0.0607	0.0367	0.088	0.178	0.8551	0.8642	0.8223	0.734	0.5255	0.2339	Cotton
	0.0787	0.0545	0.043	0.098	0.1852	0.8471	0.8571	0.8273	0.6896	0.3963	0.3009	Cotton
	0.0863	0.0549	0.0585	0.0932	0.1632	0.8392	0.8537	0.8358	0.6077	0.4147	0.2293	Cotton
	0.0788	0.0499	0.0585	0.098	0.1883	0.8543	0.8537	0.8109	0.513	0.326	0.2549	Cotton
	0.0861	0.0482	0.05	0.0978	0.1784	0.8544	0.8642	0.8394	0.7291	0.5142	0.2233	Cotton
	0.0717	0.0492	0.0638	0.0933	0.1815	0.8535	0.8563	0.8203	0.5577	0.349	0.2499	Cotton
	0.0793	0.0436	0.043	0.098	0.1803	0.8518	0.8546	0.8287	0.6375	0.3437	0.2908	Cotton
	0.0713	0.0549	0.0594	0.0841	0.1638	0.8392	0.8537	0.8345	0.5938	0.3823	0.237	Cotton
	0.0942	0.0612	0.0715	0.1074	0.2192	0.8496	0.8619	0.8192	0.661	0.4695	0.3064	Cotton
	0.0783	0.0549	0.0586	0.0978	0.1854	0.8488	0.8546	0.8175	0.6552	0.3799	0.2862	Cotton
	0.0863	0.0482	0.0481	0.0978	0.1732	0.8454	0.8555	0.8287	0.6305	0.3875	0.299	Cotton
	0.0862	0.0503	0.0416	0.0978	0.1906	0.8509	0.8622	0.8273	0.6474	0.3672	0.3004	Cotton
	0.0864	0.0555	0.0724	0.1027	0.2116	0.8504	0.8484	0.822	0.6473	0.4483	0.3079	Cotton
	0.0787	0.0447	0.0594	0.098	0.1954	0.8428	0.8315	0.8203	0.5147	0.3387	0.2505	Cotton
	0.0862	0.0666	0.0829	0.1173	0.2236	0.7799	0.8	0.7692	0.574	0.4475	0.2668	Cotton
	0.0862	0.0547	0.0533	0.0841	0.1828	0.8647	0.8638	0.8282	0.6767	0.3897	0.2921	Cotton
	0.0788	0.0555	0.0647	0.0978	0.1589	0.8419	0.8448	0.8474	0.5938	0.4049	0.2221	Cotton
	0.0784	0.054	0.0326	0.0886	0.1847	0.8551	0.8646	0.8407	0.6586	0.4081	0.2947	Cotton
	0.0788	0.0549	0.0594	0.0933	0.1753	0.833	0.8458	0.8345	0.6077	0.3513	0.2463	Cotton
	0.0784	0.0482	0.0418	0.1072	0.1824	0.8567	0.8571	0.8301	0.6194	0.3973	0.3061	Cotton
	0.094	0.0668	0.0585	0.0932	0.1843	0.8551	0.8634	0.8289	0.6683	0.4593	0.2184	Cotton
	0.0862	0.0617	0.0532	0.0885	0.1813	0.8261	0.8315	0.8189	0.6441	0.381	0.268	Cotton
	0.0788	0.0549	0.0585	0.1026	0.169	0.8551	0.8493	0.837	0.6691	0.4326	0.2259	Cotton
	0.086	0.061	0.0585	0.098	0.1769	0.8536	0.8534	0.8485	0.6928	0.4475	0.2204	Cotton
	0.0862	0.0487	0.0481	0.098	0.189	0.8632	0.8555	0.8287	0.6542	0.3562	0.3061	Cotton
	0.0862	0.0436	0.0521	0.098	0.1797	0.8624	0.8448	0.8109	0.5343	0.3287	0.2603	Cotton
	0.0787	0.0545	0.0367	0.1026	0.1931	0.8367	0.8563	0.8383	0.6543	0.4048	0.3055	Cotton
	0.0793	0.0546	0.0678	0.1025	0.1949	0.8419	0.8336	0.8055	0.5972	0.416	0.3127	Cotton
	0.0711	0.0536	0.0418	0.1026	0.1882	0.8471	0.858	0.8301	0.6405	0.3959	0.3135	Cotton
	0.0783	0.0487	0.0594	0.098	0.1785	0.8349	0.8546	0.8407	0.6509	0.3842	0.2907	Cotton
	0.0787	0.0559	0.0647	0.1026	0.1954	0.7981	0.8116	0.808	0.5782	0.3609	0.2584	Cotton
	0.0793	0.0489	0.0678	0.1025	0.1962	0.8419	0.8402	0.8151	0.5905	0.4476	0.3087	Cotton
	0.086	0.0549	0.0594	0.098	0.1716	0.8308	0.8458	0.8251	0.6172	0.4191	0.2227	Cotton
	0.0783	0.0555	0.0665	0.0978	0.183	0.8526	0.8546	0.8309	0.6076	0.3842	0.2824	Cotton
	0.0862	0.0505	0.0542	0.0978	0.1819	0.8551	0.8546	0.8189	0.6401	0.3849	0.2773	Cotton
	0.0788	0.0559	0.0647	0.0978	0.1885	0.8559	0.8365	0.8224	0.5712	0.3253	0.2608	Cotton
	0.0866	0.0494	0.0533	0.098	0.1835	0.8632	0.8638	0.8409	0.6275	0.388	0.3297	Cotton
	0.0937	0.0546	0.0893	0.1119	0.2067	0.8483	0.8392	0.7969	0.5932	0.4609	0.3064	Cotton
	0.0793	0.0482	0.0519	0.098	0.1951	0.8551	0.8646	0.8287	0.6364	0.3862	0.3184	Cotton
	0.0783	0.0612	0.0594	0.0933	0.1865	0.864	0.8546	0.8309	0.6546	0.3906	0.2871	Cotton
	0.0862	0.0547	0.0656	0.098	0.1865	0.864	0.8546	0.842	0.6508	0.3849	0.2901	Cotton
	0.0705	0.0559	0.0647	0.098	0.1978	0.8261	0.816	0.8217	0.6443	0.3725	0.2812	Cotton
	0.0788	0.0559	0.0552	0.0935	0.1841	0.8559	0.8484	0.8018	0.5436	0.3425	0.2596	Cotton
	0.0787	0.0504	0.0585	0.1026	0.1871	0.7969	0.8214	0.7905	0.5371	0.3335	0.2702	Cotton
	0.0787	0.0547	0.0418	0.1071	0.1825	0.8454	0.8365	0.8314	0.6644	0.3959	0.3162	Cotton
	0.0793	0.0549	0.0533	0.098	0.1961	0.8632	0.8458	0.8396	0.6335	0.3541	0.3356	Cotton
	0.0788	0.0487	0.0604	0.0887	0.1793	0.8559	0.8392	0.8211	0.5894	0.3634	0.2465	Cotton
	0.0788	0.0489	0.0848	0.1025	0.2025	0.833	0.8382	0.8217	0.5609	0.464	0.3107	Cotton
	0.0862	0.0545	0.0367	0.1166	0.1951	0.8471	0.8448	0.8314	0.5828	0.3861	0.3262	Cotton
	0.0788	0.051	0.0647	0.1026	0.1939	0.8655	0.8466	0.8107	0.5258	0.311	0.2821	Cotton
	0.0938	0.0565	0.0708	0.0885	0.1867	0.8045	0.8116	0.7873	0.5326	0.3263	0.2783	Cotton
	0.0791	0.0494	0.0604	0.1026	0.1806	0.8349	0.8475	0.7755	0.5126	0.3342	0.2647	Cotton
	0.0942	0.0607	0.0532	0.0978	0.1853	0.8632	0.8546	0.8315	0.6369	0.3879	0.292	Cotton
	0.0707	0.0422	0.0481	0.0933	0.1859	0.848	0.8563	0.8301	0.6577	0.3922	0.3096	Cotton
	0.0784	0.0492	0.0594	0.0978	0.1859	0.8518	0.8638	0.8102	0.6717	0.3865	0.2835	Cotton
	0.0862	0.0559	0.07	0.0933	0.1932	0.8567	0.8458	0.7857	0.4946	0.3168	0.2827	Cotton
	0.0787	0.0487	0.0418	0.1026	0.1756	0.8376	0.8563	0.8301	0.6676	0.4092	0.3153	Cotton
	0.0788	0.0546	0.0836	0.1164	0.1999	0.819	0.8147	0.7942	0.5399	0.4538	0.3106	Cotton
	0.0791	0.0559	0.0481	0.1117	0.1923	0.8624	0.8638	0.8314	0.6239	0.3456	0.3436	Cotton
	0.0791	0.0555	0.0418	0.1117	0.1916	0.8725	0.8537	0.8314	0.6405	0.3735	0.337	Cotton
	0.0864	0.0559	0.0647	0.0978	0.1914	0.8251	0.815	0.7881	0.6129	0.3638	0.286	Cotton
	0.0937	0.0612	0.0678	0.1118	0.21	0.8353	0.8382	0.8231	0.5405	0.44	0.3347	Cotton
	0.0866	0.0549	0.0492	0.1025	0.2019	0.8575	0.8546	0.8287	0.6363	0.3648	0.333	Cotton
	0.0862	0.0547	0.0521	0.0935	0.1789	0.8551	0.8646	0.8409	0.6369	0.3865	0.3031	Cotton
	0.0863	0.0565	0.0525	0.1026	0.1819	0.8609	0.8546	0.8314	0.647	0.3759	0.3382	Cotton
	0.0864	0.0609	0.0483	0.0932	0.1849	0.8454	0.858	0.8209	0.7038	0.4002	0.3112	Cotton
	0.0938	0.0555	0.066	0.098	0.1837	0.8428	0.8458	0.8087	0.6576	0.3854	0.2878	Cotton
	0.0866	0.0617	0.0795	0.121	0.2161	0.8465	0.8588	0.8058	0.5526	0.4472	0.3256	Cotton
	0.0787	0.0549	0.0599	0.1026	0.1812	0.8535	0.8546	0.8409	0.6472	0.4071	0.2963	Cotton
	0.0787	0.0656	0.0951	0.1321	0.19	0.6942	0.7293	0.7396	0.4895	0.4363	0.2861	Cotton
	0.0865	0.0549	0.0578	0.1072	0.1911	0.8647	0.8555	0.8194	0.6262	0.371	0.3414	Cotton
	0.0863	0.0555	0.0461	0.1071	0.1843	0.864	0.8555	0.8222	0.6405	0.3995	0.3361	Cotton
	0.0864	0.0607	0.0536	0.0933	0.1786	0.8454	0.8654	0.8421	0.6543	0.3983	0.3044	Cotton
	0.0713	0.0499	0.066	0.0886	0.1891	0.8428	0.8466	0.8087	0.6716	0.3744	0.2957	Cotton
	0.0863	0.0547	0.0589	0.0978	0.1804	0.8617	0.8563	0.8209	0.6508	0.3953	0.2963	Cotton
	0.0865	0.0565	0.0641	0.1117	0.2024	0.8437	0.852	0.8165	0.5891	0.4242	0.3524	Cotton
	0.0788	0.0547	0.0599	0.098	0.1834	0.8446	0.8448	0.8327	0.6326	0.3976	0.2954	Cotton
	0.0863	0.0499	0.0343	0.1026	0.1751	0.8632	0.8638	0.8421	0.6404	0.3907	0.3239	Cotton
	0.0937	0.0489	0.0669	0.098	0.1861	0.8454	0.8458	0.8195	0.6503	0.3963	0.2865	Cotton
	0.0863	0.0499	0.0525	0.098	0.1735	0.8722	0.8571	0.8222	0.6638	0.4009	0.3429	Cotton
	0.0938	0.0503	0.0525	0.098	0.1744	0.8718	0.8563	0.8287	0.6671	0.3777	0.3493	Cotton
	0.0713	0.0487	0.0599	0.0935	0.1785	0.8463	0.8571	0.8327	0.64	0.3831	0.2994	Cotton
	0.0863	0.0436	0.0651	0.0887	0.1914	0.8526	0.852	0.7936	0.64	0.3683	0.2915	Cotton
	0.0787	0.0547	0.0536	0.0978	0.184	0.8317	0.8588	0.8445	0.6872	0.3992	0.3117	Cotton
	0.0719	0.0547	0.0599	0.1073	0.1758	0.8647	0.8484	0.8327	0.6807	0.3861	0.3025	Cotton
	0.0866	0.0665	0.0599	0.0933	0.1823	0.8543	0.8571	0.8167	0.6288	0.3783	0.2766	Cotton
	0.0787	0.0549	0.042	0.1026	0.179	0.8632	0.8537	0.8315	0.6503	0.3932	0.3184	Cotton
	0.0793	0.0489	0.0599	0.0933	0.1834	0.8559	0.8571	0.8195	0.643	0.383	0.2901	Cotton
	0.0863	0.0499	0.042	0.1072	0.1698	0.8526	0.8555	0.8433	0.6632	0.3902	0.3297	Cotton
	0.0863	0.0494	0.0461	0.0932	0.1687	0.8454	0.8563	0.8301	0.6502	0.3894	0.3443	Cotton
	0.0711	0.0482	0.0408	0.1074	0.1871	0.831	0.8305	0.7866	0.5938	0.4093	0.3018	Cotton
	0.0863	0.0617	0.042	0.1026	0.1803	0.8526	0.8638	0.8409	0.6567	0.389	0.3264	Cotton
	0.094	0.0555	0.0396	0.1025	0.1805	0.8526	0.8563	0.804	0.6219	0.3851	0.3284	Cotton
	0.0793	0.0482	0.0705	0.098	0.1867	0.8119	0.8276	0.7968	0.6298	0.3649	0.2779	Cotton
	0.0863	0.0561	0.0408	0.098	0.1795	0.864	0.8638	0.8301	0.6432	0.3764	0.3173	Cotton
	0.0863	0.0487	0.0472	0.1026	0.1776	0.8509	0.8546	0.7992	0.6328	0.3947	0.3173	Cotton
	0.0794	0.0547	0.0705	0.1025	0.1774	0.8308	0.867	0.8195	0.6502	0.3717	0.292	Cotton
	0.094	0.0555	0.0369	0.0978	0.1739	0.8526	0.8555	0.8314	0.6463	0.398	0.3296	Cotton
	0.0863	0.0555	0.0449	0.098	0.1981	0.841	0.8421	0.79	0.6497	0.3749	0.3167	Cotton
	0.0866	0.0499	0.0687	0.1026	0.1934	0.8647	0.8537	0.8167	0.6531	0.3783	0.3036	Cotton
	0.1523	0.0834	0.0397	0.1125	0.2513	0.8054	0.8365	0.8182	0.6733	0.5204	0.342	Cotton
	0.0938	0.0561	0.0568	0.1025	0.1942	0.8454	0.8555	0.8152	0.6256	0.3801	0.3143	Cotton
	0.0863	0.0564	0.0622	0.0929	0.216	0.8488	0.8681	0.8455	0.7035	0.4799	0.2964	Cotton
	0.0792	0.0561	0.0519	0.0929	0.2225	0.8672	0.8596	0.8363	0.7216	0.4821	0.3176	Cotton
	0.1667	0.1108	0.14	0.144	0.2876	0.8387	0.8707	0.84	0.7566	0.6272	0.4405	Cotton
	0.0863	0.0679	0.057	0.0929	0.2149	0.8488	0.8657	0.8466	0.6878	0.4726	0.2993	Cotton
	0.0863	0.0679	0.0622	0.0977	0.2007	0.8585	0.8665	0.8455	0.6878	0.4748	0.2967	Cotton
	0.0863	0.0542	0.0509	0.0977	0.1942	0.8231	0.8442	0.8338	0.6691	0.4453	0.3009	Cotton
	0.1333	0.1175	0.121	0.1518	0.2969	0.7274	0.7829	0.8122	0.6642	0.5786	0.4205	Cotton
	0.1412	0.0905	0.0373	0.1221	0.2466	0.8476	0.855	0.8396	0.6932	0.5206	0.3174	Cotton
	0.1523	0.1113	0.0786	0.1554	0.2789	0.7785	0.774	0.7901	0.6437	0.5605	0.3342	Cotton
	0.1333	0.0905	0.0331	0.1278	0.2216	0.8258	0.8588	0.825	0.6642	0.5022	0.3198	Cotton
	0.1333	0.0905	0.0684	0.138	0.2738	0.8427	0.8729	0.8281	0.6818	0.5329	0.3101	Cotton
	0.1523	0.1713	0.1201	0.258	0.2789	0.6467	0.6897	0.736	0.5871	0.5532	0.3808	Cotton
	0.1333	0.1185	0.1148	0.181	0.2952	0.7797	0.8182	0.7963	0.6188	0.5456	0.3398	Cotton
	0.1521	0.0831	0.0949	0.1316	0.1742	0.5569	0.6568	0.5054	0.4517	0.4141	0.2475	Cotton
	0.1313	0.1184	0.1568	0.2504	0.244	0.452	0.45	0.4034	0.3258	0.3066	0.1817	Cotton
	0.1388	0.0904	0.1076	0.1203	0.1966	0.5761	0.6163	0.5412	0.4397	0.4011	0.2354	Cotton
	0.1232	0.0902	0.1188	0.165	0.2199	0.4583	0.447	0.5217	0.2819	0.334	0.178	Cotton
	0.1098	0.097	0.1378	0.1866	0.2279	0.3407	0.3596	0.4535	0.3299	0.316	0.172	Cotton
	0.1265	0.0968	0.1567	0.1788	0.2873	0.5344	0.5222	0.4925	0.5086	0.3738	0.2237	Cotton
	0.1119	0.169	0.1602	0.1998	0.2346	0.572	0.627	0.6778	0.5759	0.5379	0.2923	Cotton
	0.1127	0.1344	0.1281	0.2225	0.2268	0.7284	0.7903	0.6951	0.6349	0.5175	0.2904	Cotton
	0.1216	0.1729	0.1591	0.2665	0.2579	0.7239	0.8082	0.7804	0.712	0.609	0.3613	Cotton
	0.0855	0.0842	0.0714	0.1179	0.208	0.7784	0.8321	0.7869	0.7142	0.5467	0.2712	Cotton
	0.095	0.1104	0.1169	0.1571	0.237	0.7869	0.8399	0.7346	0.6988	0.572	0.3041	Cotton
	0.1711	0.238	0.195	0.4142	0.2901	0.7156	0.7715	0.8277	0.7531	0.6246	0.3702	Cotton
	0.1135	0.1169	0.1469	0.1848	0.2097	0.684	0.7208	0.7117	0.5949	0.5807	0.2557	Cotton
	0.1033	0.1099	0.0953	0.134	0.2432	0.8332	0.8624	0.8367	0.7482	0.617	0.3151	Cotton
	0.1054	0.0904	0.1054	0.1129	0.1904	0.8137	0.846	0.7827	0.7547	0.6066	0.2448	Cotton
	0.0954	0.0906	0.0633	0.1025	0.1883	0.7982	0.8542	0.8302	0.7718	0.5941	0.2423	Cotton
	0.1536	0.2758	0.1514	0.2725	0.2713	0.7807	0.8331	0.8301	0.7332	0.6288	0.3838	Cotton
	0.095	0.0968	0.0847	0.1232	0.223	0.8358	0.8746	0.8354	0.762	0.6054	0.2838	Cotton
	0.0952	0.097	0.0693	0.1078	0.1829	0.8084	0.8654	0.8639	0.7589	0.6143	0.2286	Cotton
	0.0957	0.0839	0.0591	0.1025	0.1753	0.8176	0.8632	0.8528	0.7698	0.615	0.2259	Cotton
	0.0952	0.0841	0.0541	0.1076	0.1789	0.835	0.8675	0.8338	0.7794	0.6123	0.2284	Cotton
	0.0744	0.0902	0.0879	0.1079	0.1828	0.7809	0.8417	0.8158	0.7718	0.6006	0.2788	Cotton
	0.085	0.0906	0.0642	0.1076	0.194	0.8126	0.8646	0.8414	0.7249	0.6061	0.237	Cotton
	0.1042	0.0971	0.09	0.144	0.2212	0.8367	0.8726	0.848	0.6909	0.609	0.3443	Cotton
	0.1056	0.0902	0.0693	0.1128	0.2141	0.835	0.8726	0.8402	0.6908	0.6162	0.2776	Cotton
	0.1221	0.1307	0.1166	0.1763	0.205	0.6794	0.7745	0.7799	0.7268	0.5821	0.3049	Cotton
	0.0954	0.0842	0.0651	0.0975	0.1824	0.7785	0.8417	0.8507	0.7568	0.6188	0.2125	Cotton
	0.12	0.1627	0.1225	0.234	0.2607	0.7938	0.8585	0.8409	0.7129	0.5965	0.3778	Cotton
	0.085	0.0842	0.0701	0.1026	0.1883	0.7844	0.8434	0.8517	0.7589	0.6173	0.2182	Cotton
	0.0954	0.0904	0.0471	0.1026	0.172	0.7912	0.8534	0.8629	0.7526	0.6156	0.2406	Cotton
	0.085	0.0841	0.0591	0.1026	0.1666	0.8084	0.8574	0.8725	0.7775	0.6187	0.2334	Cotton
	0.1421	0.139	0.1472	0.2304	0.2187	0.6751	0.7932	0.7946	0.7067	0.5609	0.3396	Cotton
	0.0952	0.0839	0.0609	0.0977	0.1847	0.7773	0.8475	0.8287	0.7794	0.6042	0.3025	Cotton
	0.1648	0.2158	0.1633	0.3341	0.29	0.7638	0.8282	0.8446	0.7579	0.6286	0.3771	Cotton
	0.1054	0.0906	0.042	0.0975	0.1716	0.8084	0.855	0.8436	0.7718	0.6162	0.2348	Cotton
	0.085	0.084	0.0521	0.0975	0.1739	0.774	0.8408	0.8335	0.761	0.6303	0.2626	Cotton
	0.1049	0.0839	0.0511	0.0977	0.1705	0.7398	0.8371	0.8387	0.7688	0.6199	0.2921	Cotton
	0.0954	0.078	0.0591	0.1075	0.1686	0.8185	0.8566	0.8539	0.7757	0.6169	0.2305	Cotton
	0.1703	0.2489	0.2269	0.3946	0.2999	0.6953	0.7958	0.8446	0.7543	0.6252	0.409	Cotton
	0.0854	0.0839	0.0744	0.1126	0.1933	0.8147	0.8639	0.8535	0.7465	0.6084	0.2772	Cotton
	0.1067	0.0904	0.0693	0.0977	0.1855	0.8043	0.855	0.8528	0.7441	0.6072	0.2388	Cotton
	0.0859	0.0904	0.0685	0.1283	0.2231	0.8258	0.8624	0.8492	0.736	0.6068	0.2946	Cotton
	0.0866	0.0709	0.0439	0.108	0.1995	0.8411	0.8487	0.8159	0.6865	0.5322	0.2473	Cotton
	0.0946	0.067	0.064	0.1079	0.2283	0.8367	0.8478	0.8304	0.6692	0.524	0.2731	Cotton
	0.0789	0.0584	0.0428	0.108	0.2192	0.8344	0.8478	0.8039	0.6731	0.5169	0.2508	Cotton
	0.0795	0.0608	0.076	0.0932	0.2285	0.8308	0.8657	0.8116	0.6957	0.5077	0.2578	Cotton
	0.0952	0.097	0.0409	0.0975	0.1676	0.7506	0.8383	0.8399	0.7604	0.6385	0.295	Cotton
	0.1009	0.0907	0.0924	0.1583	0.2487	0.6618	0.6988	0.758	0.5771	0.509	0.2806	Cotton
	0.0773	0.0904	0.0634	0.1026	0.1854	0.7855	0.8661	0.8524	0.7599	0.6096	0.2427	Cotton
	0.0954	0.0906	0.046	0.0975	0.1637	0.8094	0.8558	0.8539	0.7396	0.6287	0.2263	Cotton
	0.0798	0.0665	0.0262	0.0798	0.1899	0.829	0.8288	0.8141	0.6756	0.4969	0.2734	Cotton
	0.0949	0.0902	0.0937	0.1173	0.2074	0.7586	0.8616	0.7999	0.7688	0.5824	0.3191	Cotton
	0.0796	0.0666	0.0545	0.0794	0.2059	0.8394	0.8414	0.8097	0.66	0.4973	0.2563	Cotton
	0.0789	0.0667	0.0531	0.1132	0.2149	0.5871	0.6695	0.7249	0.5278	0.4788	0.2683	Cotton
	0.0861	0.0736	0.0531	0.1025	0.2598	0.8394	0.8611	0.8187	0.7126	0.5109	0.3067	Cotton
	0.0944	0.0731	0.0466	0.1129	0.2481	0.8099	0.8402	0.7695	0.6378	0.5053	0.2813	Cotton
	0.0851	0.0906	0.0693	0.088	0.1637	0.8392	0.8581	0.8599	0.735	0.6061	0.2198	Cotton
	0.071	0.0839	0.0491	0.0925	0.1847	0.8394	0.8681	0.8399	0.6951	0.5382	0.2364	Cotton
	0.0942	0.0906	0.09	0.1025	0.2057	0.8249	0.8654	0.8503	0.747	0.6129	0.2711	Cotton
	0.1042	0.0842	0.0643	0.0977	0.1674	0.8267	0.855	0.8528	0.7467	0.6155	0.2348	Cotton
	0.1022	0.0792	0.0585	0.1025	0.2054	0.8164	0.867	0.8312	0.6927	0.4986	0.2584	Cotton
	0.076	0.0971	0.0703	0.1026	0.1778	0.7949	0.8542	0.8506	0.7747	0.6148	0.2392	Cotton
	0.0941	0.0773	0.0695	0.1129	0.2168	0.8376	0.8654	0.8484	0.7631	0.6177	0.2727	Cotton
	0.0952	0.0904	0.0357	0.0928	0.1549	0.7729	0.842	0.8517	0.7526	0.6381	0.2434	Cotton
	0.0946	0.073	0.064	0.0975	0.2049	0.8164	0.8563	0.8299	0.6517	0.49	0.2382	Cotton
	0.0853	0.0773	0.0592	0.1026	0.2015	0.8258	0.8574	0.8506	0.7672	0.6188	0.2471	Cotton
	0.1022	0.0736	0.0477	0.0979	0.2473	0.8496	0.8774	0.8183	0.685	0.5008	0.2664	Cotton
	0.1463	0.2256	0.1234	0.2403	0.2747	0.7712	0.8439	0.8376	0.7479	0.6239	0.3894	Cotton
	0.1054	0.0773	0.0447	0.0975	0.1808	0.7785	0.8501	0.8413	0.783	0.6547	0.2936	Cotton
	0.0856	0.0841	0.057	0.1026	0.1621	0.8166	0.8646	0.8528	0.7718	0.631	0.2152	Cotton
	0.1015	0.0971	0.0905	0.1779	0.2527	0.5363	0.6591	0.7152	0.4304	0.5109	0.306	Cotton
	0.0778	0.0771	0.0428	0.1077	0.2314	0.8385	0.8433	0.8101	0.6431	0.5209	0.2995	Cotton
	0.085	0.0904	0.0429	0.0925	0.1581	0.7797	0.851	0.8525	0.7688	0.6522	0.2704	Cotton
	0.1054	0.0904	0.0418	0.1025	0.1689	0.7716	0.851	0.8424	0.7847	0.6547	0.2927	Cotton
	0.0937	0.0971	0.0688	0.1435	0.2345	0.6489	0.7013	0.7375	0.5114	0.4943	0.2907	Cotton
	0.0852	0.0904	0.0446	0.0925	0.1558	0.7832	0.8402	0.8517	0.7065	0.6237	0.229	Cotton
	0.085	0.0838	0.0294	0.0877	0.1539	0.7716	0.8501	0.8417	0.765	0.6378	0.2818	Cotton
	0.1023	0.1098	0.0853	0.1554	0.2385	0.835	0.8639	0.8413	0.7541	0.6225	0.3413	Cotton
	0.0697	0.0704	0.048	0.0921	0.2223	0.8358	0.8753	0.8278	0.6773	0.5253	0.2758	Cotton
	0.0762	0.0841	0.047	0.0928	0.1643	0.8276	0.8668	0.8506	0.778	0.6192	0.2216	Cotton
	0.0853	0.0842	0.0531	0.1026	0.1686	0.789	0.851	0.8528	0.7574	0.6094	0.238	Cotton
	0.0852	0.0904	0.0592	0.1026	0.1685	0.7667	0.8601	0.8517	0.7619	0.621	0.2347	Cotton
	0.1457	0.3169	0.2028	0.3056	0.286	0.6976	0.7966	0.8253	0.7257	0.6124	0.3845	Cotton
	0.0853	0.0904	0.0562	0.0975	0.1511	0.7901	0.8518	0.8405	0.717	0.6238	0.2179	Cotton
	0.095	0.0904	0.0457	0.0925	0.1534	0.7993	0.8593	0.8405	0.717	0.6272	0.252	Cotton
	0.094	0.0679	0.0419	0.1027	0.2275	0.8504	0.8788	0.8274	0.6658	0.4769	0.2632	Cotton
	0.076	0.0906	0.0459	0.1075	0.1703	0.8294	0.8763	0.8517	0.7723	0.6217	0.2366	Cotton
	0.1022	0.0906	0.0523	0.1335	0.2353	0.824	0.8616	0.8449	0.7478	0.6179	0.2939	Cotton
	0.0861	0.0679	0.0643	0.0977	0.192	0.8164	0.8646	0.8312	0.6549	0.4607	0.2442	Cotton
	0.0947	0.0904	0.0531	0.0975	0.1935	0.8176	0.8624	0.8503	0.783	0.6435	0.2828	Cotton
	0.0949	0.0838	0.0531	0.0977	0.1856	0.8084	0.8566	0.8528	0.7429	0.6116	0.2299	Cotton
	0.1028	0.1046	0.0735	0.1556	0.2709	0.7313	0.6688	0.7744	0.5561	0.5232	0.3258	Cotton
	0.1115	0.1115	0.0735	0.1637	0.2683	0.6556	0.7323	0.7725	0.5236	0.5128	0.3305	Cotton
	0.0952	0.0838	0.0541	0.1026	0.1893	0.8376	0.8756	0.8517	0.7541	0.6121	0.2417	Cotton
	0.0856	0.0838	0.0446	0.0975	0.1528	0.8094	0.8707	0.8506	0.717	0.6242	0.239	Cotton
	0.0852	0.0904	0.0573	0.0877	0.165	0.8276	0.8581	0.8517	0.778	0.6234	0.2495	Cotton
	0.0851	0.0838	0.047	0.1026	0.1738	0.8195	0.8566	0.8538	0.7825	0.6048	0.2323	Cotton
	0.0856	0.0904	0.0508	0.0925	0.1929	0.8303	0.8661	0.8413	0.7938	0.6254	0.2742	Cotton
	0.077	0.0838	0.0372	0.1026	0.1946	0.8195	0.8756	0.8559	0.7343	0.5865	0.2298	Cotton
	0.0856	0.0836	0.0423	0.1025	0.1767	0.8267	0.8639	0.8514	0.7885	0.6338	0.2657	Cotton
	0.0946	0.0908	0.046	0.1354	0.2246	0.7874	0.8108	0.7742	0.6554	0.4541	0.2694	Cotton
	0.0852	0.0904	0.0552	0.0925	0.1601	0.7809	0.8374	0.8405	0.7441	0.626	0.2383	Cotton
	0.0945	0.0838	0.0562	0.0922	0.1571	0.7809	0.8493	0.8405	0.7419	0.6356	0.2407	Cotton
	0.0945	0.0906	0.0531	0.0977	0.1624	0.8384	0.8763	0.8528	0.7839	0.6428	0.2444	Cotton
	0.094	0.0621	0.0483	0.0929	0.213	0.8194	0.8563	0.8274	0.6756	0.4484	0.227	Cotton
	0.0856	0.0837	0.0435	0.0975	0.1702	0.8166	0.87	0.8405	0.761	0.6261	0.2617	Cotton
	0.0851	0.0904	0.047	0.0977	0.1685	0.8204	0.8742	0.8428	0.7535	0.6205	0.2403	Cotton
	0.0853	0.0904	0.05	0.0925	0.1675	0.8074	0.8593	0.8405	0.7462	0.6138	0.2467	Cotton
	0.0854	0.0773	0.0573	0.0975	0.1573	0.7545	0.8402	0.8417	0.753	0.6353	0.2309	Cotton
	0.0941	0.1037	0.0759	0.1379	0.2286	0.6223	0.6852	0.7538	0.5467	0.4617	0.2702	Cotton
	0.0945	0.0774	0.0531	0.0975	0.1571	0.8003	0.855	0.8517	0.7697	0.644	0.2389	Cotton
	0.0852	0.0765	0.1092	0.1025	0.2197	0.8133	0.8729	0.8413	0.7547	0.605	0.243	Cotton
	0.079	0.0612	0.0959	0.1237	0.3017	0.8419	0.863	0.7895	0.678	0.5407	0.3485	Cotton
	0.1282	0.1442	0.1017	0.15	0.2229	0.8094	0.8678	0.8423	0.7228	0.549	0.2814	Cotton
	0.0762	0.0842	0.0563	0.0975	0.1486	0.7453	0.8365	0.8405	0.7634	0.6509	0.2439	Cotton
	0.1038	0.0833	0.0476	0.1026	0.1803	0.782	0.851	0.8405	0.761	0.6325	0.2639	Cotton
	0.0852	0.0774	0.0531	0.0977	0.1645	0.8376	0.8675	0.8538	0.7698	0.6083	0.2317	Cotton
	0.0861	0.0905	0.0624	0.1318	0.2204	0.7641	0.7805	0.7687	0.5964	0.4549	0.2684	Cotton
	0.0857	0.0906	0.0483	0.0977	0.1758	0.8294	0.8558	0.8428	0.7109	0.5635	0.2048	Cotton
	0.0942	0.0906	0.0369	0.0977	0.163	0.8204	0.8749	0.8439	0.7693	0.5857	0.217	Cotton
	0.0855	0.0838	0.0602	0.1179	0.1936	0.8466	0.8722	0.8482	0.7176	0.5211	0.2305	Cotton
	0.0787	0.0549	0.0735	0.1295	0.3213	0.8559	0.8638	0.824	0.7087	0.5501	0.3668	Cotton
	0.0866	0.0669	0.056	0.1124	0.2669	0.8419	0.8599	0.8341	0.7142	0.5619	0.3401	Cotton
	0.0765	0.0838	0.0593	0.1026	0.1879	0.8185	0.8742	0.8504	0.7249	0.546	0.2027	Cotton
	0.0942	0.0839	0.0521	0.088	0.1591	0.8185	0.8646	0.8528	0.7751	0.6072	0.2188	Cotton
	0.0941	0.0774	0.0459	0.0877	0.1475	0.7832	0.851	0.8428	0.7614	0.6708	0.2574	Cotton
	0.0945	0.0904	0.074	0.1027	0.2096	0.8267	0.8639	0.829	0.761	0.6377	0.2532	Cotton
	0.137	0.2277	0.1643	0.2485	0.2409	0.7638	0.8451	0.8346	0.6849	0.523	0.2974	Cotton
	0.0852	0.0842	0.0447	0.088	0.1411	0.7624	0.8374	0.8302	0.7594	0.6516	0.2637	Cotton
	0.071	0.0606	0.067	0.1346	0.2954	0.8394	0.8696	0.8227	0.6821	0.5517	0.3279	Cotton
	0.1032	0.0902	0.0583	0.0975	0.1776	0.8043	0.8593	0.8394	0.761	0.6319	0.2566	Cotton
	0.0943	0.0833	0.0519	0.0922	0.1928	0.8147	0.8601	0.8302	0.7568	0.6315	0.2519	Cotton
	0.1108	0.1235	0.0999	0.2038	0.2534	0.6111	0.6927	0.7389	0.5685	0.4712	0.2826	Cotton
	0.0859	0.0904	0.0334	0.0977	0.1887	0.8276	0.8812	0.8506	0.7114	0.5544	0.1899	Cotton
	0.0941	0.0904	0.0487	0.0975	0.1588	0.7705	0.8475	0.829	0.7505	0.6599	0.2534	Cotton
	0.0852	0.0904	0.0616	0.0975	0.145	0.7412	0.8355	0.8394	0.7613	0.6479	0.2525	Cotton
	0.0852	0.0971	0.0423	0.0975	0.1726	0.7773	0.8493	0.8302	0.7775	0.6499	0.2598	Cotton
	0.0681	0.0776	0.051	0.0928	0.1436	0.7492	0.8374	0.8417	0.7728	0.6193	0.2596	Cotton
	0.0681	0.0904	0.0489	0.0925	0.1445	0.8074	0.8601	0.8394	0.7634	0.6491	0.2721	Cotton
	0.1644	0.1764	0.2171	0.3222	0.2403	0.7209	0.8072	0.8165	0.6834	0.5156	0.2986	Cotton
	0.0856	0.0841	0.048	0.0929	0.1642	0.835	0.8654	0.8517	0.7294	0.5583	0.2019	Cotton
	0.0767	0.0838	0.0436	0.0876	0.1376	0.7716	0.8484	0.8405	0.7799	0.6629	0.2834	Cotton
	0.0941	0.0776	0.0521	0.0925	0.1515	0.7318	0.8302	0.8528	0.7406	0.6052	0.2212	Cotton
	0.0944	0.0843	0.0602	0.1124	0.1803	0.8094	0.8639	0.8471	0.6872	0.541	0.2352	Cotton
	0.104	0.0831	0.1211	0.0973	0.2303	0.832	0.8735	0.8382	0.7737	0.631	0.2396	Cotton
	0.0788	0.0669	0.056	0.1381	0.274	0.8367	0.8688	0.8353	0.704	0.5544	0.3336	Cotton
	0.094	0.0967	0.0661	0.1125	0.1951	0.8195	0.8707	0.8447	0.6873	0.53	0.2556	Cotton
	0.0763	0.0904	0.0732	0.0922	0.1978	0.8185	0.8715	0.8394	0.761	0.6333	0.2539	Cotton
	0.0852	0.0971	0.0453	0.0973	0.1805	0.8147	0.8616	0.8405	0.7589	0.6489	0.2639	Cotton
	0.0781	0.0555	0.068	0.1248	0.3183	0.8436	0.871	0.8329	0.6906	0.5563	0.3605	Cotton
	0.0855	0.0906	0.0493	0.1026	0.1712	0.8176	0.855	0.8526	0.7061	0.5279	0.1989	Cotton
	0.0773	0.0906	0.0472	0.0977	0.1736	0.8384	0.8749	0.8428	0.7319	0.5574	0.21	Cotton
	0.0857	0.0842	0.051	0.0779	0.14	0.7412	0.8467	0.8417	0.7635	0.6692	0.2804	Cotton
	0.0944	0.0843	0.0553	0.0978	0.1691	0.7773	0.8624	0.8493	0.7172	0.5408	0.2083	Cotton
	0.0854	0.0902	0.0584	0.1026	0.1768	0.8204	0.8654	0.8399	0.7615	0.5503	0.1994	Cotton
	0.0773	0.097	0.0593	0.1026	0.1694	0.7729	0.851	0.8515	0.7249	0.533	0.2031	Cotton
	0.0763	0.0765	0.0574	0.0872	0.1576	0.789	0.8526	0.8417	0.7722	0.6469	0.2891	Cotton
	0.077	0.0839	0.0489	0.0879	0.1434	0.7083	0.8242	0.8428	0.7619	0.6023	0.2653	Cotton
	0.1029	0.1163	0.0701	0.1232	0.1999	0.8213	0.8542	0.8313	0.6722	0.5408	0.2679	Cotton
	0.0858	0.0845	0.0464	0.1074	0.1704	0.7855	0.8639	0.8376	0.7353	0.5136	0.2117	Cotton
	0.0854	0.0838	0.0523	0.0975	0.165	0.789	0.8639	0.8417	0.7319	0.5573	0.2019	Cotton
	0.0781	0.0549	0.068	0.1243	0.2964	0.8261	0.8665	0.8304	0.6662	0.5497	0.3276	Cotton
	0.0771	0.0839	0.0447	0.088	0.1416	0.666	0.8128	0.8439	0.7619	0.6044	0.2505	Cotton
	0.0763	0.0902	0.1402	0.1132	0.2167	0.8084	0.8646	0.8119	0.783	0.6028	0.2778	Cotton
	0.0944	0.078	0.0453	0.0929	0.1636	0.768	0.8535	0.8515	0.7234	0.5365	0.2064	Cotton
	0.1447	0.1941	0.2409	0.237	0.3242	0.6149	0.6952	0.669	0.5266	0.5033	0.3328	Cotton
	0.0854	0.084	0.0337	0.1124	0.1717	0.8064	0.8518	0.8274	0.7209	0.536	0.2155	Cotton
	0.0854	0.0841	0.0411	0.0925	0.1614	0.7115	0.8355	0.8417	0.7236	0.5566	0.2053	Cotton
	0.0859	0.097	0.0533	0.1074	0.1735	0.8285	0.8654	0.8388	0.728	0.5478	0.2031	Cotton
	0.0856	0.0778	0.05	0.0928	0.1475	0.683	0.8116	0.8382	0.7429	0.6019	0.2579	Cotton
	0.094	0.0776	0.0477	0.0929	0.1523	0.6908	0.8232	0.8289	0.7639	0.5883	0.2689	Cotton
	0.0769	0.0838	0.0523	0.1026	0.1732	0.8417	0.8763	0.8399	0.7142	0.5486	0.1954	Cotton
	0.0763	0.0972	0.0697	0.0922	0.1745	0.7844	0.8601	0.8314	0.7761	0.6218	0.2867	Cotton
	0.0944	0.0906	0.0461	0.1075	0.1696	0.7599	0.8411	0.8405	0.7299	0.5521	0.2058	Cotton
	0.0688	0.0842	0.0395	0.0787	0.146	0.7004	0.8242	0.8393	0.7536	0.5791	0.2499	Cotton
	0.1394	0.1717	0.1337	0.2648	0.2307	0.768	0.8341	0.795	0.7201	0.5147	0.3138	Cotton
	0.0859	0.0904	0.0394	0.1025	0.169	0.768	0.8542	0.8399	0.7377	0.5167	0.2038	Cotton
	0.0943	0.0967	0.0385	0.1179	0.1832	0.8258	0.8593	0.83	0.7099	0.5104	0.234	Cotton
	0.1498	0.1883	0.1778	0.352	0.2893	0.6906	0.767	0.7148	0.684	0.5085	0.3363	Cotton
	0.0683	0.0837	0.0521	0.0975	0.1615	0.7573	0.8374	0.8424	0.7446	0.6163	0.2497	Cotton
	0.1025	0.1036	0.0715	0.144	0.1968	0.796	0.856	0.8147	0.6789	0.5106	0.2749	Cotton
	0.0854	0.0773	0.0467	0.0876	0.1653	0.8124	0.8654	0.8414	0.6954	0.5515	0.191	Cotton
	0.0858	0.0908	0.0414	0.0928	0.1689	0.8013	0.8585	0.8368	0.6622	0.5349	0.2231	Cotton
	0.0767	0.0697	0.0853	0.0975	0.1858	0.7901	0.8715	0.8356	0.7531	0.5875	0.2412	Cotton
	0.0765	0.0902	0.1143	0.0975	0.2066	0.8013	0.8558	0.8339	0.7703	0.5858	0.2584	Cotton
	0.0854	0.0841	0.0224	0.088	0.1533	0.7194	0.8326	0.8412	0.7519	0.5786	0.2559	Cotton
	0.0767	0.0767	0.051	0.0975	0.1699	0.7586	0.8576	0.8234	0.718	0.5989	0.2564	Cotton
	0.0859	0.0969	0.0303	0.0926	0.1528	0.7949	0.8608	0.8366	0.6767	0.5094	0.1781	Cotton
	0.0774	0.0776	0.0353	0.0929	0.1594	0.7304	0.8252	0.8389	0.7434	0.5669	0.2537	Cotton
	0.0856	0.0906	0.0365	0.0975	0.1475	0.7532	0.8428	0.8425	0.7399	0.5619	0.2133	Cotton
	0.0773	0.0838	0.0442	0.1075	0.1707	0.7867	0.8501	0.8342	0.6757	0.481	0.2232	Cotton
	0.0944	0.0839	0.0416	0.1025	0.1571	0.8094	0.8646	0.8414	0.7708	0.5263	0.2188	Cotton
	0.0855	0.0901	0.0796	0.0975	0.1805	0.7855	0.8601	0.8447	0.7206	0.6267	0.2457	Cotton
	0.0943	0.0905	0.0653	0.1232	0.1994	0.8054	0.8568	0.8205	0.6557	0.4986	0.2675	Cotton
	0.1447	0.1959	0.1984	0.2715	0.2835	0.6707	0.7173	0.6237	0.6634	0.4673	0.3094	Cotton
	0.0774	0.0841	0.0324	0.0829	0.1611	0.7573	0.8467	0.8424	0.7733	0.6122	0.2652	Cotton
	0.1374	0.1946	0.1274	0.2246	0.2627	0.752	0.8046	0.6836	0.7055	0.4885	0.3131	Cotton
	0.0769	0.0904	0.0467	0.0926	0.1631	0.7161	0.8128	0.8401	0.7191	0.552	0.2257	Cotton
	0.0759	0.0902	0.0416	0.0973	0.1537	0.7099	0.8171	0.8425	0.7114	0.5686	0.2087	Cotton
	0.0854	0.0835	0.1389	0.1179	0.2161	0.8185	0.8743	0.8436	0.7493	0.6263	0.2532	Cotton
	0.0859	0.0971	0.057	0.0975	0.16	0.7492	0.8182	0.8389	0.7503	0.5844	0.2408	Cotton
	0.1401	0.2217	0.169	0.2777	0.284	0.6914	0.7555	0.664	0.6603	0.4949	0.358	Cotton
	0.0859	0.0903	0.0391	0.0975	0.16	0.8033	0.8616	0.853	0.6958	0.5089	0.1953	Cotton
	0.0947	0.0904	0.0634	0.145	0.2052	0.8441	0.8693	0.793	0.7111	0.4818	0.2632	Cotton
	0.0764	0.0905	0.043	0.1078	0.1926	0.8324	0.8685	0.8156	0.7333	0.4949	0.221	Cotton
	0.0764	0.0776	0.0416	0.0975	0.1486	0.7176	0.8232	0.8414	0.7317	0.5695	0.2165	Cotton
	0.0769	0.0906	0.0467	0.0925	0.1559	0.7878	0.8437	0.8414	0.7556	0.5527	0.2103	Cotton
	0.0858	0.084	0.0379	0.0975	0.1704	0.7762	0.8601	0.8404	0.6933	0.4756	0.1981	Cotton
	0.0774	0.0906	0.0467	0.0926	0.1572	0.8166	0.8542	0.8414	0.7174	0.5353	0.2001	Cotton
	0.0765	0.0839	0.0467	0.0925	0.1537	0.737	0.8262	0.8402	0.7335	0.5923	0.2311	Cotton
	0.0764	0.0841	0.0467	0.0975	0.1535	0.7439	0.8283	0.8425	0.7466	0.5578	0.2164	Cotton
	0.0853	0.1046	0.1865	0.1456	0.2554	0.7878	0.8518	0.8308	0.7599	0.6149	0.2789	Cotton
	0.0944	0.0776	0.0467	0.0926	0.1467	0.7586	0.8467	0.8414	0.7689	0.6079	0.2548	Cotton
	0.0854	0.0837	0.0493	0.1075	0.1646	0.7971	0.8518	0.8425	0.7468	0.5134	0.1969	Cotton
	0.0944	0.0834	0.0609	0.1078	0.1582	0.7867	0.87	0.8424	0.7624	0.6208	0.285	Cotton
	0.0764	0.0903	0.0356	0.0975	0.1701	0.7982	0.8526	0.8236	0.7301	0.5088	0.1988	Cotton
	0.0951	0.097	0.0526	0.1278	0.2422	0.8294	0.8601	0.8069	0.683	0.4927	0.2866	Cotton
	0.0855	0.0841	0.0506	0.0817	0.1598	0.7599	0.8402	0.8414	0.7422	0.5514	0.2096	Cotton
	0.0773	0.0776	0.0478	0.0928	0.1491	0.7318	0.8242	0.8402	0.7466	0.5715	0.2362	Cotton
	0.0944	0.0969	0.0432	0.0975	0.1568	0.7749	0.8585	0.8424	0.7669	0.6261	0.2764	Cotton
	0.1034	0.0974	0.1193	0.1026	0.2366	0.8143	0.855	0.832	0.7579	0.6145	0.2585	Cotton
	0.0774	0.0774	0.0391	0.0827	0.1442	0.7692	0.8475	0.8425	0.7814	0.6195	0.2633	Cotton
	0.0944	0.097	0.0462	0.1027	0.1661	0.8376	0.8558	0.845	0.7016	0.5336	0.1842	Cotton
	0.0745	0.0974	0.0605	0.1179	0.2054	0.824	0.8729	0.8054	0.711	0.5076	0.2034	Cotton
	0.0759	0.0903	0.0277	0.1025	0.1724	0.8441	0.8646	0.8323	0.7077	0.5108	0.1944	Cotton
	0.0946	0.0902	0.0454	0.0869	0.1685	0.7224	0.8058	0.8402	0.7016	0.5245	0.2067	Cotton
	0.0856	0.0973	0.0526	0.0975	0.1756	0.7716	0.8262	0.8288	0.6909	0.5235	0.1661	Cotton
	0.0683	0.0902	0.0443	0.0975	0.1494	0.7573	0.8402	0.8425	0.773	0.6332	0.2645	Cotton
	0.0851	0.104	0.0248	0.1027	0.1944	0.8064	0.8639	0.8286	0.7183	0.5048	0.1811	Cotton
	0.0769	0.0906	0.0403	0.0925	0.1466	0.7655	0.8392	0.8414	0.7712	0.6105	0.248	Cotton
	0.0948	0.0969	0.0421	0.0973	0.1702	0.782	0.8475	0.8288	0.7203	0.5268	0.2005	Cotton
	0.0854	0.0834	0.0889	0.1178	0.2114	0.7729	0.8526	0.8283	0.7261	0.5997	0.2408	Cotton
	0.0957	0.0974	0.0652	0.1232	0.2228	0.8176	0.8632	0.8233	0.7209	0.5195	0.2086	Cotton
	0.0773	0.0904	0.0758	0.1027	0.1887	0.7611	0.8493	0.8402	0.7547	0.5964	0.2534	Cotton
	0.0858	0.0776	0.0328	0.0925	0.1657	0.7412	0.8365	0.8288	0.7678	0.5707	0.2319	Cotton
	0.0944	0.0972	0.1133	0.1239	0.224	0.7437	0.8024	0.8243	0.7135	0.5826	0.2331	Cotton
	0.0856	0.097	0.0438	0.0975	0.1818	0.796	0.8392	0.8328	0.7405	0.5216	0.214	Cotton
	0.0734	0.1423	0.0735	0.1665	0.2703	0.6862	0.7757	0.756	0.6866	0.4847	0.2504	Cotton
	0.0951	0.084	0.0594	0.1079	0.2146	0.7519	0.8232	0.795	0.7261	0.4972	0.2238	Cotton
	0.0683	0.0903	0.0353	0.0975	0.2081	0.7797	0.8437	0.8332	0.74	0.5497	0.2215	Cotton
	0.0854	0.0901	0.1164	0.1292	0.25	0.7912	0.855	0.8332	0.7146	0.5352	0.2292	Cotton
	0.0773	0.0834	0.0741	0.1027	0.2208	0.8104	0.8535	0.8356	0.7377	0.5534	0.2108	Cotton
	0.1043	0.1266	0.1587	0.1926	0.265	0.7633	0.822	0.8102	0.6824	0.4958	0.2417	Cotton
	0.0707	0.0649	0.0458	0.1028	0.2249	0.7832	0.8114	0.7929	0.6749	0.5714	0.2897	Cotton
	0.062	0.0508	0.0433	0.1153	0.2323	0.7415	0.7994	0.8158	0.6744	0.5547	0.3074	Cotton
	0.0623	0.0576	0.0325	0.1208	0.2408	0.815	0.837	0.8185	0.6952	0.5525	0.3097	Cotton
	0.0935	0.0593	0.0364	0.0867	0.1778	0.7808	0.8233	0.8276	0.6808	0.5962	0.2879	Cotton
	0.0784	0.0649	0.0382	0.1085	0.2182	0.8477	0.8567	0.7988	0.6868	0.5813	0.3013	Cotton
	0.0703	0.0578	0.0399	0.1028	0.2359	0.8494	0.8679	0.8436	0.6863	0.5446	0.331	Cotton
	0.0707	0.0457	0.0324	0.1028	0.2069	0.8468	0.8665	0.8224	0.6948	0.5598	0.308	Cotton
	0.0707	0.0576	0.017	0.1028	0.2279	0.846	0.8657	0.8447	0.6898	0.5558	0.323	Cotton
	0.0707	0.0518	0.0519	0.109	0.2355	0.8053	0.8447	0.8175	0.6946	0.5511	0.3011	Cotton
	0.0627	0.0644	0.0447	0.1148	0.2365	0.8373	0.865	0.8301	0.6723	0.5453	0.3287	Cotton
	0.0707	0.0583	0.0447	0.1148	0.2336	0.8248	0.8546	0.8201	0.6892	0.5446	0.3137	Cotton
	0.064	0.0535	0.0373	0.0858	0.2232	0.7083	0.8028	0.8341	0.718	0.5471	0.2959	Cotton
	0.0634	0.0517	0.046	0.0969	0.2337	0.8382	0.8665	0.8536	0.6833	0.5456	0.361	Cotton
	0.0707	0.0583	0.0519	0.1147	0.2397	0.8497	0.8686	0.8313	0.6721	0.5395	0.3284	Cotton
	0.0781	0.0717	0.0314	0.1028	0.2373	0.7932	0.8319	0.821	0.6544	0.5389	0.299	Cotton
	0.0859	0.0782	0.0538	0.0819	0.1484	0.792	0.8315	0.8289	0.7119	0.5801	0.2846	Cotton
	0.0703	0.0517	0.0531	0.1147	0.2378	0.8488	0.8766	0.8425	0.6659	0.5479	0.3366	Cotton
	0.0783	0.0647	0.0447	0.0912	0.2324	0.7639	0.827	0.8015	0.6636	0.5407	0.2973	Cotton
	0.0707	0.0576	0.0368	0.0969	0.2007	0.8446	0.8729	0.8425	0.6808	0.5263	0.3207	Cotton
	0.0707	0.0652	0.0388	0.0971	0.2358	0.8171	0.8347	0.8134	0.6517	0.5288	0.306	Cotton
	0.0703	0.0572	0.0531	0.0855	0.2337	0.8358	0.8661	0.8528	0.6796	0.5439	0.3425	Cotton
	0.07	0.0518	0.0465	0.0729	0.1907	0.732	0.8525	0.832	0.7095	0.5142	0.2803	Cotton
	0.0781	0.0708	0.0401	0.1145	0.2485	0.8394	0.8578	0.8201	0.6746	0.5311	0.3252	Cotton
	0.0629	0.0578	0.0529	0.0971	0.2229	0.8311	0.8635	0.8525	0.6807	0.531	0.3324	Cotton
	0.0783	0.0576	0.0473	0.0667	0.2073	0.6954	0.8258	0.8171	0.673	0.5152	0.2767	Cotton
	0.078	0.0578	0.0472	0.1028	0.2364	0.8154	0.8483	0.8458	0.6827	0.5456	0.3415	Cotton
	0.0703	0.0578	0.0472	0.0912	0.2306	0.8429	0.865	0.8539	0.6691	0.5508	0.3451	Cotton
	0.078	0.0517	0.059	0.1147	0.2423	0.8242	0.857	0.8337	0.6994	0.5416	0.3196	Cotton
	0.0935	0.0585	0.0563	0.1027	0.1937	0.8232	0.8628	0.839	0.6839	0.5393	0.3173	Cotton
	0.0629	0.0642	0.0473	0.1028	0.2413	0.8349	0.8661	0.8539	0.6685	0.5419	0.3486	Cotton
	0.078	0.0576	0.0341	0.0971	0.2347	0.8447	0.8646	0.8539	0.6965	0.5424	0.3395	Cotton
	0.0935	0.0654	0.0506	0.0864	0.1823	0.8281	0.862	0.8263	0.7096	0.5508	0.3157	Cotton
	0.0707	0.0644	0.0472	0.0912	0.236	0.8112	0.8739	0.8528	0.6971	0.5457	0.3415	Cotton
	0.0632	0.0581	0.0401	0.1143	0.2436	0.8252	0.8661	0.8539	0.6965	0.5376	0.3436	Cotton
	0.0859	0.0583	0.0355	0.0858	0.2061	0.8368	0.8505	0.839	0.6702	0.5483	0.3294	Cotton
	0.0703	0.0642	0.0343	0.1089	0.2493	0.8403	0.8547	0.8228	0.6407	0.5145	0.3088	Cotton
	0.0848	0.0718	0.0321	0.1025	0.1681	0.6977	0.7709	0.7705	0.6603	0.5032	0.2599	Cotton
	0.0783	0.0642	0.0357	0.1203	0.2491	0.8318	0.845	0.8074	0.637	0.5137	0.3125	Cotton
	0.0859	0.0644	0.0341	0.0971	0.2193	0.8242	0.8612	0.839	0.6564	0.525	0.3352	Cotton
	0.0629	0.0581	0.0401	0.1028	0.2475	0.8464	0.8668	0.8575	0.6851	0.5313	0.3311	Cotton
	0.0707	0.0508	0.0517	0.0969	0.225	0.8232	0.8643	0.8413	0.6664	0.5261	0.3391	Cotton
	0.0709	0.0578	0.0529	0.0969	0.224	0.8331	0.8643	0.8413	0.6665	0.5197	0.3368	Cotton
	0.0783	0.0581	0.0472	0.1028	0.2324	0.8101	0.8646	0.8436	0.6857	0.5473	0.3408	Cotton
	0.078	0.0652	0.0483	0.0862	0.1926	0.834	0.8608	0.8378	0.7069	0.5456	0.3279	Cotton
	0.0859	0.0583	0.0251	0.0971	0.224	0.8046	0.8497	0.839	0.6432	0.5248	0.3299	Cotton
	0.0634	0.0774	0.0357	0.1031	0.2526	0.845	0.8747	0.8465	0.6928	0.5251	0.331	Cotton
	0.0838	0.0642	0.0279	0.1075	0.1723	0.8068	0.831	0.7936	0.6301	0.499	0.2621	Cotton
	0.0707	0.0585	0.0399	0.0969	0.2244	0.8242	0.86	0.839	0.6729	0.5114	0.3347	Cotton
	0.0634	0.0581	0.0473	0.0971	0.2412	0.8343	0.8746	0.8565	0.7105	0.5446	0.3351	Cotton
	0.0711	0.0453	0.0472	0.0915	0.2326	0.8123	0.8661	0.8549	0.6832	0.5537	0.3419	Cotton
	0.0632	0.0515	0.0415	0.0912	0.2341	0.8123	0.8739	0.8528	0.6994	0.557	0.3516	Cotton
	0.0778	0.0572	0.0401	0.0969	0.2257	0.8324	0.8639	0.8402	0.6697	0.532	0.339	Cotton
	0.0859	0.0593	0.0425	0.0869	0.1679	0.7873	0.8175	0.8304	0.6912	0.5533	0.3027	Cotton
	0.0634	0.0581	0.0536	0.0969	0.2217	0.8137	0.853	0.8397	0.6862	0.5461	0.3338	Cotton
	0.0642	0.053	0.0207	0.0858	0.2399	0.8256	0.8646	0.8564	0.7018	0.5361	0.3583	Cotton
	0.0781	0.0642	0.0277	0.1028	0.227	0.8334	0.8646	0.8532	0.6796	0.5473	0.337	Cotton
	0.0782	0.0515	0.0654	0.0969	0.2124	0.806	0.8592	0.8417	0.659	0.528	0.3277	Cotton
	0.0634	0.0585	0.0466	0.1028	0.2274	0.8027	0.8733	0.8432	0.6887	0.5338	0.3355	Cotton
	0.0622	0.0585	0.0364	0.0908	0.2218	0.8285	0.8514	0.8292	0.6703	0.5401	0.325	Cotton
	0.0711	0.0593	0.0421	0.0912	0.2422	0.838	0.8753	0.8544	0.7155	0.5379	0.3509	Cotton
	0.0785	0.0518	0.0394	0.0973	0.2067	0.8246	0.86	0.8394	0.6697	0.531	0.3299	Cotton
	0.0732	0.0647	0.0187	0.1025	0.156	0.7478	0.808	0.8028	0.674	0.4984	0.2674	Cotton
	0.0701	0.0647	0.029	0.097	0.2279	0.8215	0.8697	0.8405	0.6397	0.5276	0.3292	Cotton
	0.0858	0.0518	0.0264	0.0915	0.2262	0.806	0.8646	0.8543	0.6916	0.5373	0.3443	Cotton
	0.0683	0.0715	0.0264	0.1025	0.1664	0.8294	0.8559	0.8346	0.6814	0.5103	0.2838	Cotton
	0.0707	0.0581	0.0524	0.0916	0.2152	0.7963	0.848	0.8432	0.6691	0.5328	0.3344	Cotton
	0.0709	0.0591	0.0279	0.0969	0.2338	0.8205	0.8653	0.8564	0.7046	0.5284	0.36	Cotton
	0.0709	0.0523	0.0337	0.0969	0.2244	0.8184	0.8661	0.8564	0.705	0.5284	0.3372	Cotton
	0.0698	0.0518	0.0399	0.1153	0.2339	0.7957	0.8497	0.8394	0.6637	0.5401	0.3411	Cotton
	0.0709	0.0654	0.0274	0.0917	0.2138	0.8334	0.8616	0.8405	0.6393	0.5261	0.3367	Cotton
	0.077	0.0722	0.0193	0.0977	0.1507	0.8169	0.8643	0.8346	0.6987	0.5228	0.2917	Cotton
	0.0713	0.0593	0.044	0.0917	0.2104	0.8256	0.8608	0.8405	0.6664	0.5304	0.3256	Cotton
	0.0639	0.0657	0.0478	0.0916	0.231	0.845	0.8746	0.8544	0.7017	0.539	0.3599	Cotton
	0.0785	0.0647	0.0466	0.1027	0.2225	0.8094	0.8733	0.8554	0.705	0.5279	0.322	Cotton
	0.086	0.0654	0.0322	0.0971	0.2232	0.8334	0.8616	0.8405	0.6599	0.5246	0.3329	Cotton
	0.0642	0.0657	0.0367	0.0917	0.2079	0.8344	0.8522	0.8405	0.6664	0.5283	0.3308	Cotton
	0.0707	0.0518	0.0536	0.0916	0.2158	0.8061	0.86	0.842	0.6556	0.5263	0.3264	Cotton
	0.0698	0.0515	0.0498	0.1208	0.2239	0.7854	0.8453	0.8033	0.6812	0.5523	0.3322	Cotton
	0.0784	0.0585	0.0466	0.0916	0.2069	0.8256	0.8514	0.842	0.6419	0.511	0.328	Cotton
	0.0703	0.053	0.0537	0.0971	0.2312	0.8116	0.8623	0.8394	0.6632	0.5375	0.3383	Cotton
	0.0859	0.0664	0.0351	0.0869	0.1789	0.8479	0.8739	0.842	0.7041	0.5489	0.3461	Cotton
	0.0533	0.0642	0.0536	0.1215	0.2429	0.7284	0.834	0.8345	0.6637	0.5468	0.3451	Cotton
	0.0933	0.0717	0.0581	0.0972	0.1932	0.8019	0.8525	0.8179	0.6465	0.5522	0.3454	Cotton
	0.0709	0.0585	0.0408	0.0969	0.2193	0.8226	0.853	0.8564	0.6851	0.5236	0.3516	Cotton
	0.0784	0.0654	0.0536	0.0972	0.2156	0.8371	0.8739	0.8544	0.7017	0.5351	0.3554	Cotton
	0.0782	0.0593	0.0475	0.0973	0.2274	0.8366	0.8719	0.8394	0.6564	0.5327	0.3289	Cotton
	0.0711	0.053	0.0512	0.0972	0.2185	0.8039	0.8491	0.8305	0.6391	0.5213	0.3199	Cotton
	0.077	0.0652	0.0592	0.1026	0.2139	0.7695	0.8509	0.8152	0.6683	0.5578	0.3403	Cotton
	0.0709	0.0652	0.0466	0.0915	0.2121	0.8246	0.8623	0.8554	0.6652	0.5136	0.3421	Cotton
	0.0936	0.0647	0.0451	0.097	0.1898	0.8334	0.8729	0.8322	0.636	0.5505	0.3402	Cotton
	0.077	0.0649	0.0553	0.0972	0.1918	0.8232	0.8501	0.8106	0.675	0.5471	0.327	Cotton
	0.0689	0.0702	0.0804	0.1148	0.2457	0.7328	0.8087	0.8357	0.6838	0.5481	0.3421	Cotton
	0.0784	0.053	0.0174	0.0916	0.2192	0.8162	0.8616	0.8397	0.6455	0.5167	0.3255	Cotton
	0.077	0.0642	0.0549	0.1211	0.2477	0.7109	0.8158	0.8319	0.6982	0.5467	0.3556	Cotton
	0.061	0.0707	0.0611	0.1212	0.2475	0.6949	0.8125	0.8319	0.6838	0.5458	0.3511	Cotton
	0.0858	0.0591	0.0395	0.0861	0.2085	0.8288	0.8608	0.8544	0.6313	0.5051	0.3305	Cotton
	0.0707	0.0642	0.06	0.0971	0.2342	0.7751	0.835	0.8373	0.6663	0.532	0.3336	Cotton
	0.0784	0.0652	0.0453	0.0917	0.2079	0.8279	0.8497	0.8522	0.6313	0.5059	0.3261	Cotton
	0.0858	0.0652	0.0453	0.0861	0.2169	0.8141	0.85	0.8385	0.6314	0.5053	0.3196	Cotton
	0.0709	0.0591	0.0308	0.0916	0.2202	0.8152	0.8506	0.8522	0.6313	0.5027	0.319	Cotton
	0.0779	0.0707	0.0611	0.1089	0.2281	0.759	0.8186	0.8373	0.642	0.5253	0.3346	Cotton
	0.0713	0.0601	0.0395	0.0863	0.1912	0.8375	0.8616	0.842	0.6789	0.5456	0.3169	Cotton
	0.0854	0.0518	0.0334	0.1027	0.2122	0.8108	0.8534	0.8347	0.6704	0.55	0.2892	Cotton
	0.0701	0.0581	0.0367	0.0969	0.2178	0.8109	0.8559	0.8385	0.6278	0.5072	0.3205	Cotton
	0.0689	0.0502	0.0674	0.1215	0.2455	0.7128	0.8125	0.831	0.6598	0.545	0.3429	Cotton
	0.0604	0.0518	0.0487	0.1088	0.2446	0.7656	0.8526	0.8394	0.6808	0.5471	0.333	Cotton
	0.0935	0.0647	0.0305	0.0972	0.1992	0.8436	0.8642	0.837	0.6875	0.5444	0.2981	Cotton
	0.0689	0.0572	0.0684	0.1089	0.2535	0.7742	0.8407	0.8382	0.7006	0.5522	0.3282	Cotton
	0.0639	0.0601	0.0381	0.0918	0.2102	0.8279	0.8623	0.8522	0.6482	0.5154	0.3117	Cotton
	0.0608	0.0567	0.0795	0.122	0.2338	0.7202	0.7891	0.8335	0.6559	0.5384	0.3277	Cotton
	0.0698	0.0636	0.0438	0.1088	0.2367	0.7854	0.8442	0.8405	0.6952	0.5481	0.3	Cotton
	0.0779	0.0642	0.0401	0.1028	0.2228	0.7973	0.834	0.8499	0.6278	0.515	0.328	Cotton
	0.0691	0.0567	0.074	0.122	0.2392	0.7182	0.8079	0.8296	0.6597	0.545	0.3289	Cotton
	0.0785	0.0654	0.0249	0.0918	0.21	0.8173	0.8616	0.8544	0.662	0.4806	0.3217	Cotton
	0.0691	0.0506	0.0524	0.1153	0.2484	0.6937	0.825	0.836	0.6455	0.5413	0.3269	Cotton
	0.0859	0.0518	0.0364	0.0971	0.2205	0.8183	0.8635	0.844	0.6638	0.552	0.2487	Cotton
	0.0707	0.0652	0.035	0.1086	0.2334	0.8283	0.8635	0.8451	0.6808	0.5464	0.2813	Cotton
	0.07	0.0576	0.06	0.1274	0.2429	0.7456	0.826	0.8296	0.6764	0.5448	0.344	Cotton
	0.077	0.0647	0.051	0.1026	0.2105	0.8539	0.875	0.837	0.6749	0.5387	0.2604	Cotton
	0.0622	0.0642	0.095	0.1208	0.2154	0.7666	0.8154	0.8241	0.6517	0.5323	0.334	Cotton
	0.0785	0.0523	0.029	0.0969	0.2229	0.8423	0.8657	0.844	0.6637	0.5486	0.2668	Cotton
	0.0773	0.0572	0.0337	0.1088	0.2522	0.74	0.8501	0.8432	0.6663	0.5344	0.2898	Cotton
	0.0616	0.0436	0.0537	0.1211	0.25	0.7857	0.855	0.8305	0.6921	0.5475	0.314	Cotton
	0.0773	0.0576	0.0352	0.1089	0.2465	0.8186	0.8558	0.8454	0.6833	0.529	0.2793	Cotton
	0.0616	0.0506	0.0413	0.115	0.2531	0.7759	0.8542	0.8432	0.6833	0.5377	0.2745	Cotton
	0.0769	0.0652	0.08	0.1026	0.1884	0.8169	0.8546	0.8092	0.7102	0.5305	0.2859	Cotton
	0.0698	0.0642	0.075	0.1085	0.2404	0.7265	0.828	0.8161	0.669	0.5499	0.3326	Cotton
	0.0772	0.0581	0.044	0.1029	0.2442	0.8197	0.8639	0.8451	0.6807	0.5391	0.2637	Cotton
	0.07	0.0642	0.0602	0.1206	0.2487	0.7967	0.8467	0.8205	0.7057	0.5475	0.321	Cotton
	0.0707	0.0585	0.035	0.1029	0.2231	0.8302	0.8642	0.8451	0.6604	0.5458	0.2495	Cotton
	0.0767	0.0642	0.0624	0.1084	0.2018	0.8555	0.8672	0.8469	0.6875	0.5512	0.2675	Cotton
	0.0692	0.0647	0.051	0.1027	0.2105	0.8539	0.875	0.8269	0.6958	0.5496	0.2516	Cotton
	0.0779	0.0708	0.095	0.1261	0.1922	0.7807	0.8132	0.8133	0.634	0.5384	0.3121	Cotton
	0.0703	0.0581	0.0337	0.1031	0.2324	0.8292	0.8642	0.8542	0.6671	0.5444	0.2356	Cotton
	0.0689	0.0576	0.0424	0.1028	0.224	0.8283	0.8462	0.8451	0.6637	0.5492	0.2478	Cotton
	0.0689	0.0576	0.0413	0.1088	0.2454	0.8166	0.8646	0.8329	0.6832	0.5424	0.27	Cotton
	0.0707	0.0647	0.0352	0.1028	0.2353	0.8321	0.8558	0.8341	0.6632	0.5316	0.2588	Cotton
	0.0783	0.0581	0.035	0.1028	0.2224	0.8302	0.8657	0.8542	0.6839	0.5522	0.2538	Cotton
	0.078	0.0515	0.035	0.1031	0.2276	0.8495	0.865	0.8451	0.6813	0.5445	0.2376	Cotton
	0.0692	0.0576	0.035	0.1028	0.2289	0.8388	0.865	0.8532	0.6671	0.5451	0.2396	Cotton
	0.0854	0.0581	0.0625	0.109	0.2475	0.8176	0.855	0.8305	0.6887	0.5356	0.2896	Cotton
	0.077	0.0572	0.0768	0.1206	0.2122	0.7758	0.8165	0.8161	0.624	0.5333	0.3148	Cotton
	0.077	0.0642	0.0438	0.1031	0.2196	0.8379	0.8643	0.8469	0.6875	0.5476	0.2372	Cotton
	0.0614	0.0642	0.0427	0.097	0.228	0.8197	0.8635	0.844	0.6633	0.5451	0.2522	Cotton
	0.0779	0.0506	0.0476	0.1088	0.2282	0.8069	0.8445	0.846	0.6733	0.5572	0.2505	Cotton
	0.0701	0.0581	0.0494	0.1089	0.2433	0.8101	0.8639	0.8486	0.6764	0.5421	0.2731	Cotton
	0.078	0.0585	0.0402	0.1148	0.2305	0.8305	0.8574	0.846	0.6958	0.5549	0.2494	Cotton
	0.0778	0.0457	0.0561	0.0912	0.1954	0.8479	0.8657	0.837	0.7102	0.5571	0.2456	Cotton
	0.078	0.0581	0.0362	0.1029	0.23	0.8267	0.8624	0.8464	0.6631	0.5337	0.2454	Cotton
	0.0698	0.0506	0.0476	0.0909	0.223	0.8166	0.8537	0.8538	0.6735	0.5487	0.2434	Cotton
	0.0622	0.0515	0.0561	0.0909	0.2137	0.8257	0.8553	0.8485	0.6934	0.5525	0.235	Cotton
	0.0777	0.0581	0.0688	0.1028	0.242	0.8338	0.857	0.8388	0.6796	0.5387	0.2896	Cotton
	0.0709	0.0642	0.0483	0.097	0.2275	0.84	0.8478	0.8475	0.6771	0.5433	0.2384	Cotton
	0.0777	0.0518	0.0554	0.1031	0.2377	0.7948	0.8509	0.8441	0.6625	0.5354	0.2627	Cotton
	0.0932	0.0654	0.0734	0.0915	0.1725	0.808	0.844	0.7439	0.7368	0.4529	0.2571	Cotton
	0.0774	0.0652	0.0685	0.1029	0.1681	0.8503	0.8668	0.8147	0.7319	0.5426	0.2767	Cotton
	0.0775	0.0581	0.0495	0.1086	0.2333	0.8293	0.8729	0.8441	0.663	0.5365	0.2491	Cotton
	0.0778	0.0576	0.0483	0.1089	0.2303	0.8177	0.8542	0.8549	0.6729	0.5545	0.2469	Cotton
	0.0707	0.0585	0.0422	0.1028	0.2303	0.8418	0.8566	0.846	0.7006	0.5482	0.2526	Cotton
	0.0775	0.0576	0.0495	0.1028	0.2216	0.8418	0.8566	0.8441	0.6597	0.5457	0.243	Cotton
	0.0783	0.0593	0.0685	0.0796	0.2217	0.84	0.8657	0.8449	0.7123	0.56	0.2473	Cotton
	0.0634	0.0457	0.0483	0.1028	0.2269	0.8418	0.8664	0.8453	0.6868	0.5523	0.247	Cotton
	0.0778	0.0535	0.0495	0.0855	0.1672	0.8374	0.8646	0.8284	0.7046	0.5869	0.2463	Cotton
	0.0699	0.0657	0.0509	0.0858	0.1592	0.84	0.8661	0.8284	0.7282	0.5818	0.2536	Cotton
	0.0632	0.0457	0.054	0.097	0.214	0.8374	0.8657	0.8549	0.7124	0.5528	0.2505	Cotton
	0.0777	0.0523	0.0561	0.0969	0.2041	0.8327	0.8569	0.8595	0.7128	0.5598	0.2337	Cotton
	0.0689	0.0576	0.047	0.1089	0.2299	0.8257	0.855	0.8549	0.6729	0.5614	0.2523	Cotton
	0.078	0.0515	0.055	0.0968	0.2195	0.8268	0.865	0.846	0.7122	0.5603	0.2553	Cotton
	0.0639	0.0591	0.0637	0.0969	0.2201	0.8315	0.855	0.8441	0.6736	0.5425	0.2528	Cotton
	0.0709	0.0591	0.0495	0.0913	0.2266	0.8404	0.8665	0.8449	0.7063	0.5532	0.255	Cotton
	0.0779	0.0585	0.0422	0.0971	0.2144	0.8499	0.8558	0.8441	0.6597	0.5615	0.2396	Cotton
	0.0778	0.0642	0.0288	0.1028	0.2209	0.8296	0.855	0.8453	0.6664	0.5516	0.2437	Cotton
	0.0854	0.0647	0.0483	0.0971	0.2173	0.849	0.8642	0.8453	0.6598	0.5572	0.2428	Cotton
	0.0709	0.0591	0.0566	0.1085	0.2223	0.8426	0.8558	0.8475	0.6591	0.5273	0.2439	Cotton
	0.0778	0.0593	0.0437	0.0911	0.1684	0.8368	0.8733	0.8393	0.7415	0.6134	0.2329	Cotton
	0.0777	0.0523	0.037	0.0909	0.189	0.8258	0.8646	0.8527	0.7256	0.6064	0.2239	Cotton
	0.0775	0.0647	0.0556	0.0971	0.2155	0.8296	0.8542	0.8453	0.649	0.5359	0.2362	Cotton
	0.062	0.0576	0.0476	0.0908	0.2204	0.8248	0.8462	0.8549	0.7068	0.565	0.2479	Cotton
	0.0769	0.0599	0.0483	0.0969	0.1755	0.8287	0.8623	0.812	0.7525	0.545	0.2359	Cotton
	0.078	0.0657	0.0509	0.0915	0.1607	0.8306	0.8726	0.8605	0.759	0.6114	0.2382	Cotton
	0.0783	0.0472	0.0416	0.0969	0.21	0.8395	0.8754	0.8559	0.7203	0.5984	0.2471	Cotton
	0.0703	0.0457	0.0544	0.0908	0.2287	0.8287	0.8569	0.8449	0.7063	0.5636	0.2528	Cotton
	0.0714	0.0593	0.055	0.0908	0.2138	0.8404	0.8657	0.8471	0.7202	0.5802	0.2487	Cotton
	0.0554	0.0585	0.0617	0.0969	0.2163	0.829	0.8743	0.8362	0.7063	0.5642	0.2483	Cotton
	0.0784	0.0472	0.0489	0.0908	0.2108	0.8386	0.8646	0.8482	0.7541	0.6206	0.2353	Cotton
	0.0858	0.0523	0.0554	0.1085	0.2076	0.821	0.8631	0.843	0.6659	0.5573	0.2384	Cotton
	0.0783	0.0518	0.0447	0.0969	0.2077	0.8443	0.8639	0.8475	0.6524	0.5275	0.235	Cotton
	0.0784	0.0585	0.0506	0.0916	0.2088	0.8401	0.8729	0.8453	0.6736	0.5441	0.256	Cotton
	0.0782	0.053	0.055	0.1028	0.2167	0.8251	0.8643	0.8559	0.7258	0.5922	0.2388	Cotton
	0.078	0.0585	0.0556	0.0971	0.2075	0.8404	0.855	0.8453	0.6391	0.5478	0.2364	Cotton
	0.0783	0.0457	0.0362	0.0971	0.2125	0.8404	0.8566	0.8453	0.6802	0.5639	0.2399	Cotton
	0.0778	0.0585	0.0362	0.1031	0.2173	0.8377	0.8558	0.8464	0.6893	0.5475	0.2484	Cotton
	0.0707	0.053	0.0489	0.0848	0.2125	0.8377	0.8657	0.8559	0.7495	0.6171	0.2429	Cotton
	0.0696	0.0518	0.0356	0.1031	0.1955	0.804	0.8631	0.8605	0.7434	0.6284	0.221	Cotton
	0.0698	0.0581	0.0356	0.0968	0.2037	0.8017	0.8639	0.8615	0.728	0.6296	0.2221	Cotton
	0.0634	0.0654	0.0622	0.097	0.209	0.8271	0.8635	0.8559	0.7284	0.6205	0.2165	Cotton
	0.0858	0.0652	0.0494	0.0913	0.192	0.843	0.8581	0.8441	0.6922	0.5542	0.2414	Cotton
	0.078	0.053	0.0556	0.0969	0.1926	0.8404	0.8669	0.8453	0.6893	0.5451	0.2457	Cotton
	0.0707	0.053	0.0556	0.0908	0.2099	0.8291	0.865	0.8471	0.7122	0.6127	0.2231	Cotton
	0.078	0.0523	0.0429	0.0911	0.2008	0.8261	0.8646	0.8615	0.7671	0.6468	0.2254	Cotton
	0.0686	0.0657	0.0495	0.1027	0.1937	0.8413	0.8729	0.837	0.7767	0.6543	0.2539	Cotton
	0.062	0.0523	0.0495	0.1028	0.2098	0.8261	0.865	0.8453	0.7063	0.5777	0.2482	Cotton
	0.0634	0.0591	0.055	0.0912	0.2059	0.8271	0.863	0.8482	0.7473	0.6238	0.2232	Cotton
	0.0852	0.0654	0.0309	0.1026	0.1952	0.8271	0.8646	0.8474	0.7729	0.6559	0.2376	Cotton
	0.0703	0.0523	0.055	0.097	0.2073	0.8271	0.8546	0.8559	0.7251	0.628	0.2261	Cotton
	0.0698	0.0523	0.0422	0.0968	0.2119	0.8142	0.8642	0.8475	0.6927	0.5703	0.2341	Cotton
	0.0703	0.0523	0.0476	0.109	0.2075	0.8143	0.8623	0.857	0.7277	0.6359	0.2231	Cotton
	0.078	0.0523	0.0362	0.1028	0.2064	0.8377	0.8657	0.8464	0.709	0.562	0.2425	Cotton
	0.0853	0.0593	0.0613	0.1027	0.1988	0.8433	0.8664	0.8271	0.777	0.6319	0.2682	Cotton
	0.0778	0.0585	0.0685	0.097	0.2113	0.8252	0.863	0.857	0.7381	0.63	0.2031	Cotton
	0.0779	0.0585	0.0617	0.097	0.2101	0.8363	0.8643	0.8559	0.7201	0.624	0.2208	Cotton
	0.0773	0.0657	0.0383	0.1027	0.1927	0.8519	0.8672	0.7786	0.7646	0.5447	0.2734	Cotton
	0.0692	0.0654	0.088	0.0969	0.1851	0.73	0.7282	0.598	0.6247	0.4014	0.2241	Cotton
	0.078	0.0518	0.0613	0.0968	0.2108	0.8164	0.8638	0.857	0.7323	0.6403	0.2255	Cotton
	0.0698	0.0591	0.0483	0.0971	0.2085	0.8381	0.8643	0.8475	0.7333	0.6248	0.2157	Cotton
	0.0858	0.0593	0.0494	0.0969	0.181	0.8447	0.875	0.8453	0.7058	0.5822	0.2453	Cotton
	0.0701	0.0462	0.0362	0.097	0.2058	0.8281	0.8627	0.8563	0.7144	0.6051	0.2207	Cotton
	0.0852	0.0657	0.0424	0.1029	0.2012	0.8319	0.8664	0.8485	0.7784	0.6707	0.2515	Cotton
	0.078	0.053	0.0435	0.1028	0.1992	0.8281	0.8649	0.8485	0.6922	0.6024	0.2343	Cotton
	0.078	0.0535	0.0556	0.097	0.1869	0.8396	0.8657	0.8553	0.6952	0.5921	0.2438	Cotton
	0.0857	0.0539	0.055	0.1026	0.207	0.8304	0.8736	0.8669	0.7939	0.679	0.2547	Cotton
	0.0627	0.053	0.0685	0.097	0.2188	0.8265	0.8653	0.8669	0.7853	0.6491	0.2152	Cotton
	0.0698	0.0518	0.0483	0.1031	0.2182	0.8381	0.8643	0.8573	0.7246	0.6379	0.2214	Cotton
	0.0703	0.0601	0.0434	0.0969	0.1743	0.8404	0.855	0.8464	0.7278	0.6381	0.2384	Cotton
	0.0701	0.0654	0.0613	0.1147	0.2093	0.8294	0.8654	0.857	0.7939	0.6675	0.2497	Cotton
	0.0701	0.0576	0.0422	0.0969	0.2105	0.8353	0.8619	0.8553	0.7246	0.6298	0.232	Cotton
	0.1014	0.0593	0.0271	0.0973	0.1653	0.843	0.8668	0.8464	0.7252	0.633	0.2518	Cotton
	0.0777	0.0535	0.0561	0.1029	0.2053	0.8494	0.8664	0.8615	0.7927	0.681	0.2706	Cotton
	0.0698	0.0647	0.0617	0.1031	0.2178	0.8372	0.8635	0.857	0.7428	0.634	0.2219	Cotton
	0.0936	0.0714	0.0388	0.1028	0.1576	0.8194	0.8424	0.8441	0.7199	0.6122	0.2684	Cotton
	0.062	0.0515	0.0495	0.0969	0.213	0.8363	0.8722	0.8563	0.7246	0.6184	0.2316	Cotton
	0.0774	0.0599	0.0591	0.0972	0.1885	0.8527	0.8753	0.8046	0.7587	0.584	0.2731	Cotton
	0.077	0.0539	0.0625	0.0917	0.2022	0.8511	0.8657	0.832	0.7784	0.6537	0.2757	Cotton
	0.0703	0.0523	0.0685	0.1147	0.2145	0.8381	0.8573	0.8669	0.7659	0.6612	0.2399	Cotton
	0.0778	0.0654	0.0422	0.0971	0.2301	0.8178	0.8627	0.8573	0.7536	0.6425	0.2323	Cotton
	0.0701	0.061	0.0613	0.1027	0.2119	0.8322	0.875	0.8625	0.8001	0.661	0.2892	Cotton
	0.0703	0.0654	0.0348	0.0971	0.229	0.839	0.8726	0.8676	0.7685	0.6439	0.2286	Cotton
	0.0767	0.0654	0.0613	0.1082	0.2044	0.8285	0.8619	0.8405	0.7546	0.6098	0.2928	Cotton
	0.0689	0.0591	0.0419	0.0969	0.1779	0.8399	0.8715	0.8464	0.7534	0.6641	0.2461	Cotton
	0.0703	0.0593	0.0561	0.1028	0.2215	0.839	0.8747	0.8679	0.7853	0.6568	0.2333	Cotton
	0.0858	0.0591	0.0483	0.0913	0.2261	0.839	0.8668	0.8669	0.7577	0.6503	0.2335	Cotton
	0.0707	0.0472	0.055	0.0971	0.2236	0.8472	0.8661	0.8679	0.787	0.6583	0.2353	Cotton
	0.0777	0.0535	0.0685	0.0969	0.2185	0.8506	0.8757	0.8669	0.7766	0.6746	0.274	Cotton
	0.0707	0.0593	0.0685	0.1028	0.2227	0.8408	0.876	0.8669	0.7888	0.6523	0.2386	Cotton
	0.0783	0.0591	0.0544	0.1085	0.2249	0.839	0.8653	0.858	0.7685	0.6415	0.2354	Cotton
	0.0703	0.0535	0.0622	0.0912	0.2206	0.839	0.875	0.8669	0.7871	0.6722	0.26	Cotton
	0.0778	0.0593	0.0422	0.0971	0.2297	0.8167	0.8537	0.8563	0.7493	0.647	0.2304	Cotton
	0.0855	0.0636	0.0722	0.1247	0.1919	0.6197	0.6437	0.5236	0.5567	0.3542	0.2335	Cotton
	0.0783	0.0591	0.0348	0.1089	0.228	0.8188	0.8627	0.8453	0.7579	0.6593	0.2226	Cotton
	0.0698	0.0539	0.0613	0.0969	0.2169	0.8522	0.8757	0.8669	0.7939	0.6729	0.2845	Cotton
	0.0622	0.0654	0.0728	0.1612	0.2311	0.8183	0.8654	0.8642	0.7257	0.5881	0.3182	Cotton
	0.0776	0.0654	0.0728	0.1086	0.2344	0.8438	0.881	0.8779	0.7729	0.6472	0.3017	Cotton
	0.0783	0.0535	0.054	0.0913	0.2297	0.8276	0.8653	0.8703	0.7849	0.6617	0.2704	Cotton
	0.077	0.0772	0.0597	0.1253	0.2141	0.8113	0.8477	0.8291	0.6309	0.5366	0.3259	Cotton
	0.0853	0.0766	0.067	0.1299	0.1969	0.8295	0.8591	0.8189	0.6472	0.5277	0.3278	Cotton
	0.0748	0.0652	0.0485	0.1085	0.1647	0.7956	0.8369	0.8427	0.7241	0.6526	0.2713	Cotton
	0.0853	0.0833	0.0731	0.1183	0.1866	0.8081	0.8599	0.7953	0.6761	0.5054	0.314	Cotton
	0.0703	0.0483	0.0665	0.0971	0.2354	0.8256	0.8639	0.8694	0.7888	0.6571	0.2576	Cotton
	0.0698	0.0591	0.0791	0.1322	0.2319	0.8092	0.8654	0.8766	0.7631	0.6091	0.3141	Cotton
	0.0678	0.0593	0.0412	0.0971	0.1854	0.8442	0.8722	0.8472	0.7788	0.6763	0.2441	Cotton
	0.078	0.0535	0.0545	0.1148	0.2228	0.8363	0.8729	0.8585	0.7826	0.6684	0.2301	Cotton
	0.0783	0.0541	0.0472	0.0913	0.2291	0.8376	0.8653	0.8666	0.7831	0.642	0.2555	Cotton
	0.078	0.0601	0.0472	0.1028	0.1998	0.8304	0.8635	0.8483	0.7551	0.6672	0.2308	Cotton
	0.0692	0.0832	0.0702	0.113	0.1832	0.7894	0.852	0.7337	0.6662	0.4495	0.3183	Cotton
	0.0701	0.0652	0.0718	0.1394	0.2535	0.8298	0.8715	0.8488	0.68	0.5673	0.3453	Cotton
	0.0748	0.0654	0.0546	0.1143	0.1887	0.8417	0.8657	0.8472	0.7769	0.6723	0.2609	Cotton
	0.0591	0.0515	0.1675	0.1262	0.2905	0.8687	0.8798	0.8395	0.6879	0.5978	0.4113	Cotton
	0.0703	0.0647	0.0718	0.1389	0.2548	0.8394	0.8737	0.8504	0.6801	0.547	0.349	Cotton
	0.0766	0.053	0.0522	0.1086	0.2052	0.834	0.8743	0.8472	0.7861	0.6707	0.2529	Cotton
	0.0627	0.0546	0.0648	0.1089	0.2399	0.8348	0.8726	0.8636	0.7793	0.6364	0.2937	Cotton
	0.0627	0.0546	0.0458	0.1031	0.2379	0.8348	0.8733	0.8656	0.7883	0.6412	0.2772	Cotton
	0.0591	0.0383	0.0473	0.1026	0.2557	0.8606	0.8664	0.8399	0.6769	0.5968	0.3842	Cotton
	0.0846	0.0833	0.0551	0.1025	0.1929	0.8412	0.8726	0.8216	0.7129	0.497	0.328	Cotton
	0.0703	0.0488	0.051	0.1029	0.2395	0.8249	0.8726	0.8575	0.7704	0.6414	0.2873	Cotton
	0.0701	0.0472	0.0458	0.0969	0.2438	0.8168	0.8643	0.8575	0.8024	0.6561	0.2679	Cotton
	0.0698	0.053	0.0855	0.1451	0.2567	0.8319	0.8685	0.8605	0.7227	0.6026	0.3102	Cotton
	0.0781	0.0636	0.0526	0.1083	0.2311	0.8387	0.8576	0.8202	0.641	0.5096	0.3416	Cotton
	0.0509	0.0453	0.0659	0.1266	0.2717	0.8591	0.8779	0.8418	0.6832	0.6017	0.4166	Cotton
	0.0533	0.0525	0.0533	0.1028	0.2373	0.8228	0.8537	0.8504	0.7861	0.6645	0.2638	Cotton
	0.0598	0.0391	0.0596	0.1208	0.2692	0.8591	0.8868	0.8399	0.6983	0.5998	0.4052	Cotton
	0.0598	0.0508	0.0534	0.1088	0.2616	0.8674	0.8874	0.8399	0.7087	0.61	0.4014	Cotton
	0.0935	0.0772	0.0428	0.1025	0.181	0.8199	0.849	0.7615	0.7051	0.4505	0.3291	Cotton
	0.0671	0.0703	0.2036	0.1641	0.3227	0.8341	0.8521	0.8335	0.6466	0.6008	0.4071	Cotton
	0.0853	0.0707	0.049	0.1025	0.1747	0.8394	0.849	0.7782	0.731	0.4736	0.3283	Cotton
	0.078	0.0506	0.0528	0.1208	0.2777	0.851	0.874	0.8354	0.6697	0.5184	0.3568	Cotton
	0.0771	0.0707	0.0718	0.097	0.1706	0.6354	0.6699	0.5801	0.5239	0.3686	0.2676	Cotton
	0.0778	0.0491	0.0392	0.1089	0.2433	0.8446	0.8577	0.8454	0.6569	0.5225	0.3406	Cotton
	0.078	0.064	0.0718	0.1332	0.2769	0.837	0.8657	0.829	0.6696	0.5554	0.3499	Cotton
	0.0698	0.0587	0.0702	0.1212	0.2636	0.7942	0.8567	0.8522	0.7013	0.5995	0.3067	Cotton
	0.0689	0.0642	0.0912	0.1336	0.2675	0.8107	0.8491	0.8511	0.6853	0.5909	0.3368	Cotton
	0.0606	0.0464	0.0722	0.0969	0.2443	0.8229	0.8627	0.8483	0.7885	0.6416	0.2893	Cotton
	0.0703	0.0576	0.0592	0.1208	0.262	0.8449	0.8753	0.8303	0.6696	0.5308	0.3637	Cotton
	0.0686	0.053	0.0659	0.1029	0.2351	0.8348	0.8635	0.8554	0.7749	0.6571	0.2787	Cotton
	0.078	0.0642	0.0655	0.1269	0.2652	0.8424	0.8743	0.8396	0.6371	0.5349	0.3604	Cotton
	0.0591	0.0453	0.0795	0.1088	0.2643	0.8562	0.8697	0.8407	0.6619	0.6049	0.4095	Cotton
	0.062	0.0412	0.0637	0.1029	0.2495	0.8339	0.865	0.8544	0.7807	0.6309	0.3083	Cotton
	0.0844	0.1109	0.2256	0.2505	0.332	0.7898	0.809	0.8053	0.5984	0.5947	0.4085	Cotton
	0.0591	0.0457	0.0473	0.1198	0.2586	0.8753	0.8686	0.8399	0.703	0.6048	0.403	Cotton
	0.0591	0.0518	0.0473	0.1084	0.2607	0.8577	0.8782	0.8479	0.6901	0.6083	0.4012	Cotton
	0.0701	0.0419	0.0518	0.1269	0.2693	0.8557	0.8761	0.8377	0.7019	0.5451	0.3407	Cotton
	0.0781	0.0426	0.0378	0.1029	0.2354	0.8466	0.8668	0.8354	0.6995	0.5566	0.3304	Cotton
	0.0779	0.064	0.0637	0.1459	0.2719	0.8118	0.8558	0.8404	0.6659	0.5558	0.3482	Cotton
	0.0614	0.0499	0.0644	0.1211	0.2822	0.8282	0.8549	0.8315	0.6596	0.5502	0.3582	Cotton
	0.0533	0.05	0.0708	0.1274	0.2815	0.814	0.8516	0.8408	0.6097	0.5473	0.3615	Cotton
	0.0701	0.0499	0.0518	0.1208	0.2636	0.8557	0.8767	0.858	0.6831	0.5447	0.3473	Cotton
	0.0586	0.0708	0.1824	0.1568	0.3057	0.8089	0.8423	0.8204	0.659	0.6101	0.388	Cotton
	0.0781	0.057	0.0528	0.1089	0.2549	0.8557	0.8754	0.8363	0.6665	0.5452	0.3613	Cotton
	0.0859	0.0576	0.0528	0.1147	0.264	0.8534	0.8843	0.8554	0.6696	0.5336	0.3633	Cotton
	0.0586	0.0508	0.0596	0.097	0.2611	0.8642	0.8587	0.8399	0.6803	0.6309	0.4166	Cotton
	0.0676	0.0515	0.0534	0.1029	0.2643	0.8539	0.8679	0.8457	0.6674	0.6226	0.4098	Cotton
	0.0679	0.0389	0.1545	0.1147	0.2754	0.8656	0.8689	0.8231	0.7041	0.6319	0.4009	Cotton
	0.0625	0.064	0.0702	0.1394	0.2743	0.804	0.8575	0.829	0.6596	0.5499	0.3523	Cotton
	0.0843	0.0781	0.0932	0.1193	0.2035	0.807	0.8363	0.8427	0.7328	0.6365	0.3064	Cotton
	0.075	0.0777	0.0712	0.1196	0.2349	0.8518	0.87	0.8427	0.7647	0.6332	0.3102	Cotton
	0.0686	0.0714	0.0712	0.1208	0.2453	0.8329	0.8708	0.8533	0.7574	0.6391	0.3179	Cotton
	0.0707	0.0633	0.0439	0.1148	0.256	0.855	0.8761	0.8488	0.7073	0.5539	0.3427	Cotton
	0.0777	0.057	0.0592	0.1269	0.2791	0.8518	0.8764	0.8363	0.6883	0.5273	0.3655	Cotton
	0.0853	0.0642	0.0851	0.1339	0.2563	0.8061	0.858	0.845	0.7535	0.6111	0.3298	Cotton
	0.0676	0.0391	0.0534	0.109	0.2595	0.8531	0.8768	0.8387	0.6644	0.6209	0.409	Cotton
	0.0934	0.1109	0.2123	0.2189	0.3228	0.761	0.7978	0.7862	0.6879	0.6019	0.3567	Cotton
	0.0781	0.0567	0.0443	0.1031	0.2337	0.8537	0.8847	0.858	0.7231	0.5741	0.3214	Cotton
	0.0856	0.0704	0.0637	0.1629	0.2438	0.8379	0.8775	0.8275	0.649	0.5834	0.3333	Cotton
	0.0707	0.0649	0.0573	0.1085	0.2747	0.8623	0.8638	0.8427	0.6626	0.5193	0.3704	Cotton
	0.0779	0.0642	0.0712	0.1522	0.26	0.8398	0.8604	0.8379	0.659	0.5556	0.3477	Cotton
	0.0707	0.0499	0.0518	0.1148	0.2678	0.8712	0.876	0.8363	0.7045	0.5539	0.3551	Cotton
	0.0855	0.0702	0.0503	0.1026	0.1884	0.86	0.8596	0.8013	0.7627	0.5396	0.2964	Cotton
	0.0684	0.0627	0.1078	0.1028	0.1741	0.465	0.5104	0.5081	0.4605	0.3297	0.2214	Cotton
	0.0703	0.0491	0.0581	0.1211	0.2737	0.8521	0.8757	0.8554	0.7068	0.5544	0.3592	Cotton
	0.0707	0.0576	0.051	0.1147	0.2771	0.8623	0.8754	0.8439	0.6627	0.522	0.3593	Cotton
	0.0671	0.0445	0.0659	0.1029	0.2611	0.8635	0.8686	0.8468	0.7164	0.64	0.4168	Cotton
	0.0591	0.0515	0.1911	0.1262	0.2911	0.8697	0.8782	0.8167	0.7387	0.6276	0.3801	Cotton
	0.0765	0.0515	0.0859	0.1084	0.2666	0.8573	0.8782	0.849	0.7408	0.6427	0.4074	Cotton
	0.0931	0.0445	0.0732	0.1085	0.2609	0.8649	0.8788	0.8501	0.736	0.6417	0.418	Cotton
	0.0761	0.0636	0.1911	0.1448	0.308	0.8327	0.8682	0.8231	0.685	0.6026	0.3821	Cotton
	0.0679	0.0571	0.0996	0.1085	0.2698	0.858	0.8788	0.8512	0.7341	0.6371	0.4118	Cotton
	0.086	0.0565	0.0447	0.1208	0.2679	0.8453	0.8746	0.8461	0.6715	0.5058	0.3525	Cotton
	0.0781	0.0567	0.0443	0.0912	0.2259	0.8514	0.8847	0.8477	0.7521	0.593	0.2873	Cotton
	0.0778	0.0426	0.0428	0.1029	0.2286	0.8521	0.8686	0.8454	0.7566	0.6128	0.2737	Cotton
	0.0858	0.0565	0.0369	0.1147	0.2692	0.8521	0.8726	0.845	0.7039	0.5257	0.3511	Cotton
	0.0679	0.0508	0.0659	0.103	0.2574	0.8717	0.8772	0.8522	0.7156	0.6421	0.4104	Cotton
	0.0763	0.0762	0.153	0.1029	0.2231	0.436	0.4294	0.4109	0.4482	0.3749	0.1964	Cotton
	0.0938	0.077	0.0722	0.1242	0.1936	0.7987	0.8304	0.8288	0.6391	0.5416	0.2993	Cotton
	0.0598	0.0437	0.0646	0.1029	0.2617	0.873	0.869	0.8421	0.7321	0.6516	0.42	Cotton
	0.1115	0.1474	0.1749	0.2958	0.3314	0.6466	0.7183	0.7723	0.6023	0.5796	0.3681	Cotton
	0.0625	0.055	0.0431	0.1208	0.2657	0.8216	0.8541	0.8443	0.7271	0.5466	0.3603	Cotton
	0.0709	0.064	0.0443	0.0973	0.2272	0.8444	0.8754	0.8454	0.7369	0.5847	0.3033	Cotton
	0.0854	0.0697	0.0364	0.0973	0.2108	0.8601	0.8583	0.8126	0.7567	0.5828	0.2913	Cotton
	0.0591	0.0571	0.0795	0.1029	0.2599	0.858	0.8788	0.8533	0.7489	0.6397	0.4111	Cotton
	0.0855	0.0697	0.0813	0.1081	0.2031	0.833	0.8747	0.7498	0.7341	0.5216	0.2634	Cotton
	0.0703	0.0483	0.0505	0.115	0.2556	0.853	0.8743	0.8431	0.7428	0.5628	0.3517	Cotton
	0.0781	0.0564	0.0364	0.109	0.2352	0.8497	0.8764	0.8477	0.7546	0.6073	0.2725	Cotton
	0.0931	0.0973	0.1904	0.2068	0.3312	0.7938	0.8284	0.8162	0.6761	0.5741	0.3936	Cotton
	0.0707	0.0555	0.0505	0.1028	0.2459	0.8505	0.8665	0.8565	0.7476	0.5899	0.2883	Cotton
	0.0859	0.0555	0.0518	0.1031	0.2458	0.8497	0.8747	0.8465	0.7498	0.5925	0.2827	Cotton
	0.0781	0.057	0.0505	0.1026	0.2315	0.8514	0.8747	0.8554	0.7706	0.6026	0.2628	Cotton
	0.0783	0.0564	0.0369	0.109	0.2616	0.8445	0.8646	0.8461	0.7271	0.5438	0.3231	Cotton
	0.0701	0.0477	0.0447	0.1212	0.252	0.8324	0.8623	0.8565	0.7061	0.51	0.3247	Cotton
	0.0625	0.0555	0.0431	0.1028	0.2586	0.8393	0.8736	0.8454	0.7715	0.5649	0.3242	Cotton
	0.0783	0.0491	0.0505	0.0908	0.2425	0.8497	0.8657	0.8443	0.7605	0.5879	0.3015	Cotton
	0.078	0.0477	0.0413	0.0969	0.263	0.841	0.858	0.8354	0.7546	0.6258	0.2492	Cotton
	0.0757	0.0694	0.1376	0.0969	0.2599	0.7941	0.8528	0.6983	0.713	0.5197	0.2425	Cotton
	0.0769	0.0696	0.0568	0.1026	0.2597	0.8196	0.8675	0.7983	0.7357	0.5794	0.2567	Cotton
	0.0703	0.05	0.0443	0.0969	0.2241	0.8619	0.8757	0.8477	0.7651	0.6113	0.2556	Cotton
	0.0598	0.0508	0.0646	0.1149	0.2662	0.8581	0.8785	0.8421	0.7463	0.65	0.4069	Cotton
	0.0701	0.0477	0.051	0.115	0.2595	0.8383	0.8546	0.8575	0.7061	0.5207	0.3238	Cotton
	0.0777	0.0555	0.0617	0.1028	0.2498	0.8374	0.875	0.8477	0.7396	0.6149	0.2615	Cotton
	0.0762	0.0515	0.113	0.1203	0.2828	0.8595	0.87	0.841	0.7115	0.6155	0.4117	Cotton
	0.0674	0.0515	0.1615	0.1323	0.3043	0.861	0.8721	0.8283	0.7067	0.5943	0.4061	Cotton
	0.0761	0.0515	0.0859	0.1085	0.262	0.8681	0.8792	0.841	0.7139	0.6215	0.4083	Cotton
	0.0783	0.0564	0.0505	0.1031	0.2554	0.8517	0.8665	0.8454	0.7626	0.6036	0.271	Cotton
	0.0853	0.0619	0.0597	0.109	0.2321	0.8579	0.8448	0.8522	0.6979	0.5397	0.2933	Cotton
	0.0682	0.0451	0.0659	0.1084	0.2665	0.8606	0.8704	0.8432	0.7184	0.6379	0.3996	Cotton
	0.062	0.0471	0.0354	0.0968	0.2625	0.8384	0.8549	0.8544	0.7246	0.5839	0.2872	Cotton
	0.0781	0.057	0.0429	0.0915	0.2421	0.8525	0.8668	0.8465	0.7499	0.6239	0.2367	Cotton
	0.0692	0.055	0.0302	0.1028	0.2901	0.8365	0.8649	0.8354	0.7541	0.6298	0.2475	Cotton
	0.0935	0.0898	0.1142	0.1467	0.3324	0.8246	0.8553	0.8133	0.7529	0.6186	0.2689	Cotton
	0.0938	0.0901	0.0659	0.1262	0.2034	0.7252	0.8168	0.8186	0.6557	0.5475	0.2882	Cotton
	0.0679	0.0508	0.0722	0.1086	0.261	0.8606	0.8792	0.841	0.7266	0.6268	0.3966	Cotton
	0.0674	0.0515	0.0714	0.1143	0.265	0.8509	0.8785	0.8424	0.6983	0.6207	0.3898	Cotton
	0.0591	0.0391	0.0851	0.1323	0.2871	0.8494	0.8683	0.839	0.7114	0.5991	0.4038	Cotton
	0.0765	0.0821	0.0557	0.1666	0.3178	0.8374	0.8739	0.8308	0.7289	0.5957	0.2708	Cotton
	0.0614	0.0545	0.0156	0.1088	0.2994	0.8257	0.8726	0.8484	0.7498	0.6085	0.2438	Cotton
	0.0533	0.0402	0.0485	0.1028	0.2626	0.8237	0.8623	0.8498	0.7294	0.5999	0.2822	Cotton
	0.0851	0.0691	0.0707	0.1147	0.2391	0.8229	0.8314	0.8429	0.7165	0.5709	0.2821	Cotton
	0.078	0.0555	0.0396	0.1031	0.2814	0.8484	0.8653	0.8484	0.7472	0.6142	0.2541	Cotton
	0.0674	0.0515	0.168	0.1325	0.2963	0.8375	0.87	0.8379	0.7189	0.5986	0.3977	Cotton
	0.0689	0.0471	0.0548	0.115	0.2734	0.8387	0.8639	0.8487	0.7467	0.6141	0.2613	Cotton
	0.0853	0.0629	0.0496	0.1028	0.2547	0.8457	0.8654	0.8487	0.7422	0.6002	0.2554	Cotton
	0.0679	0.0445	0.0843	0.1205	0.2798	0.858	0.8675	0.8402	0.7491	0.6018	0.4006	Cotton
	0.0614	0.0545	0.0486	0.1339	0.3217	0.8271	0.8635	0.845	0.7299	0.6176	0.2425	Cotton
	0.0591	0.0515	0.0851	0.1202	0.268	0.8486	0.8576	0.8413	0.7468	0.6096	0.3999	Cotton
	0.061	0.0532	0.06	0.1348	0.3365	0.8116	0.8697	0.8427	0.7449	0.603	0.2349	Cotton
	0.0654	0.0629	0.0634	0.1141	0.2492	0.8473	0.8646	0.8545	0.7328	0.5993	0.2507	Cotton
	0.0533	0.0296	0.0378	0.0967	0.2981	0.828	0.8435	0.8473	0.7364	0.6173	0.2468	Cotton
	0.0761	0.0508	0.1753	0.1329	0.3105	0.8478	0.8661	0.8225	0.743	0.6062	0.3946	Cotton
	0.0503	0.0578	0.0334	0.1095	0.2539	0.8453	0.846	0.8374	0.6513	0.5316	0.3569	Cotton
	0.0844	0.0969	0.1615	0.188	0.2589	0.738	0.7683	0.7751	0.6204	0.5024	0.3223	Cotton
	0.0503	0.0508	0.0619	0.1036	0.2694	0.854	0.8454	0.818	0.6578	0.5292	0.3519	Cotton
	0.0715	0.076	0.0676	0.1425	0.312	0.8135	0.8404	0.8309	0.7057	0.6055	0.2339	Cotton
	0.0671	0.0903	0.0959	0.1537	0.3004	0.8133	0.816	0.741	0.6646	0.5266	0.3397	Cotton
	0.0664	0.0547	0.07	0.1266	0.3269	0.8496	0.8757	0.8453	0.7534	0.6168	0.2651	Cotton
	0.0758	0.0636	0.0966	0.1352	0.2631	0.8378	0.8613	0.7804	0.6852	0.5094	0.3275	Cotton
	0.0674	0.0501	0.0631	0.0971	0.24	0.8171	0.8434	0.8255	0.6342	0.4934	0.3297	Cotton
	0.0932	0.1396	0.124	0.2391	0.2641	0.7122	0.7154	0.711	0.5343	0.5066	0.3106	Cotton
	0.0844	0.0567	0.0542	0.1033	0.2272	0.8052	0.8416	0.8349	0.6342	0.5055	0.3348	Cotton
	0.0849	0.0514	0.0956	0.1096	0.2355	0.846	0.8487	0.8324	0.7417	0.5616	0.3668	Cotton
	0.1197	0.0693	0.0516	0.0973	0.2061	0.8085	0.8332	0.8284	0.6114	0.4719	0.3191	Cotton
	0.0849	0.0578	0.1386	0.1034	0.238	0.8638	0.8589	0.8234	0.7188	0.5429	0.3419	Cotton
	0.1107	0.0623	0.0579	0.0973	0.216	0.8074	0.8241	0.8187	0.5971	0.4676	0.3155	Cotton
	0.1019	0.0492	0.0905	0.1033	0.2367	0.793	0.8374	0.7946	0.6476	0.4975	0.3197	Cotton
	0.1016	0.0773	0.0956	0.1396	0.2456	0.6945	0.7531	0.7241	0.6379	0.4899	0.3041	Cotton
	0.1107	0.0492	0.0764	0.0912	0.2264	0.7983	0.8199	0.8201	0.6188	0.4845	0.3229	Cotton
	0.0679	0.0508	0.11	0.1093	0.247	0.8639	0.8701	0.826	0.7657	0.587	0.3771	Cotton
	0.1291	0.0698	0.0663	0.0854	0.2275	0.8041	0.8564	0.8021	0.6613	0.4817	0.3062	Cotton
	0.1375	0.0625	0.0726	0.0854	0.2147	0.8191	0.8355	0.8297	0.6369	0.4376	0.3087	Cotton
	0.0849	0.032	0.1237	0.1093	0.2526	0.8409	0.8582	0.7998	0.7657	0.5615	0.3571	Cotton
	0.1291	0.0629	0.0405	0.0913	0.1938	0.8218	0.8379	0.8549	0.6696	0.4203	0.283	Cotton
	0.1459	0.1183	0.0644	0.1612	0.2475	0.756	0.796	0.7053	0.6276	0.4995	0.3053	Cotton
	0.1381	0.0696	0.0644	0.0975	0.2247	0.8122	0.8488	0.7717	0.6852	0.4778	0.2988	Cotton
	0.0849	0.0838	0.1533	0.1646	0.2712	0.8089	0.8083	0.7726	0.7053	0.5799	0.3457	Cotton
	0.1381	0.0906	0.0582	0.1261	0.2375	0.7963	0.8452	0.7606	0.6882	0.4945	0.3103	Cotton
	0.1197	0.0693	0.0478	0.0858	0.1921	0.8208	0.8379	0.8442	0.6012	0.4286	0.2721	Cotton
	0.1365	0.0629	0.0541	0.0915	0.2118	0.8303	0.8467	0.8173	0.6405	0.4376	0.2825	Cotton
	0.1294	0.0698	0.0614	0.0973	0.1972	0.8208	0.8398	0.8311	0.6369	0.4319	0.2755	Cotton
	0.1291	0.0629	0.06	0.097	0.2264	0.8067	0.8471	0.7738	0.6407	0.4792	0.3022	Cotton
	0.1291	0.0693	0.0539	0.0855	0.2151	0.7925	0.8365	0.8488	0.6167	0.4657	0.2768	Cotton
	0.1275	0.0648	0.0561	0.0972	0.1986	0.8107	0.8484	0.8281	0.6684	0.4724	0.2645	Cotton
	0.1291	0.0706	0.0479	0.0849	0.2103	0.7962	0.8461	0.8143	0.6204	0.4736	0.2706	Cotton
	0.1095	0.0648	0.0632	0.0791	0.1904	0.7989	0.8318	0.8267	0.6378	0.4589	0.263	Cotton
	0.0665	0.0452	0.0472	0.0854	0.2354	0.854	0.8607	0.8384	0.7079	0.5617	0.3256	Cotton
	0.0674	0.0432	0.0411	0.0789	0.2211	0.8362	0.8549	0.828	0.738	0.5482	0.2627	Cotton
	0.0671	0.0516	0.035	0.0914	0.2352	0.8563	0.8607	0.8384	0.7105	0.5557	0.2984	Cotton
	0.0591	0.0432	0.0472	0.0787	0.2012	0.828	0.8473	0.8138	0.7053	0.541	0.2905	Cotton
	0.0762	0.0516	0.0694	0.0913	0.2428	0.839	0.8607	0.8396	0.7105	0.5658	0.314	Cotton
	0.0679	0.0438	0.041	0.0855	0.2349	0.8548	0.8687	0.8484	0.7188	0.5708	0.3333	Cotton
	0.0674	0.0507	0.0498	0.0911	0.2331	0.8242	0.8675	0.8304	0.7131	0.5621	0.3075	Cotton
	0.0591	0.0436	0.0558	0.085	0.2149	0.828	0.8562	0.828	0.7078	0.5528	0.2969	Cotton
	0.0501	0.0359	0.032	0.0789	0.1884	0.8299	0.8474	0.8081	0.7079	0.514	0.2851	Cotton
	0.0762	0.0516	0.0485	0.103	0.2394	0.8484	0.8607	0.8295	0.7213	0.5674	0.3215	Cotton
	0.0598	0.0555	0.0472	0.0906	0.1716	0.6678	0.7443	0.6697	0.4971	0.494	0.2742	Cotton
	0.0849	0.0417	0.035	0.103	0.2303	0.8524	0.8665	0.8462	0.7213	0.5863	0.3324	Cotton
	0.0774	0.0703	0.0438	0.1146	0.1849	0.6691	0.7203	0.73	0.5832	0.5166	0.3045	Cotton
	0.0781	0.0417	0.0558	0.0973	0.2198	0.8417	0.8478	0.803	0.7156	0.583	0.3188	Cotton
	0.078	0.0479	0.0484	0.1033	0.2201	0.8465	0.855	0.8337	0.7334	0.5838	0.3241	Cotton
	0.0602	0.0703	0.0572	0.1152	0.1808	0.5588	0.6219	0.7107	0.5639	0.4955	0.2959	Cotton
	0.0706	0.0483	0.0485	0.103	0.219	0.839	0.8462	0.8172	0.7181	0.5887	0.3155	Cotton
	0.0856	0.041	0.0498	0.1032	0.2095	0.8337	0.8679	0.7742	0.7346	0.5777	0.3297	Cotton
	0.0591	0.0642	0.0535	0.1085	0.1995	0.7939	0.8199	0.7915	0.7181	0.5339	0.3388	Cotton
	0.0708	0.0502	0.041	0.0913	0.2133	0.8473	0.8538	0.8413	0.7263	0.5813	0.3291	Cotton
	0.0856	0.0641	0.0643	0.1086	0.1909	0.6853	0.7803	0.7631	0.6195	0.5514	0.3149	Cotton
	0.0708	0.0432	0.041	0.1032	0.2098	0.8372	0.855	0.8321	0.7462	0.583	0.3182	Cotton
	0.0765	0.0777	0.0407	0.1027	0.1895	0.7175	0.752	0.7782	0.6294	0.5359	0.3221	Cotton
	0.0856	0.078	0.0788	0.1193	0.2065	0.6073	0.7283	0.7595	0.6382	0.5522	0.3063	Cotton
	0.0671	0.0514	0.064	0.1028	0.2023	0.8232	0.8427	0.7954	0.7238	0.5636	0.3124	Cotton
	0.0781	0.0514	0.0409	0.08	0.1968	0.8399	0.8432	0.8085	0.7346	0.5782	0.315	Cotton
	0.0765	0.0654	0.0746	0.1194	0.2014	0.7142	0.786	0.7715	0.6947	0.5587	0.3073	Cotton
	0.0856	0.0654	0.0788	0.1086	0.2008	0.7552	0.7727	0.7678	0.6539	0.5481	0.3058	Cotton
	0.078	0.0573	0.0409	0.0853	0.2011	0.8482	0.8608	0.8296	0.6997	0.574	0.3291	Cotton
	0.0931	0.0719	0.0746	0.1084	0.2085	0.6989	0.7789	0.7907	0.6663	0.5527	0.2768	Cotton
	0.0844	0.0594	0.0772	0.1083	0.2125	0.7652	0.8359	0.7939	0.7079	0.5618	0.2971	Cotton
	0.078	0.0514	0.0619	0.1028	0.1989	0.8047	0.8452	0.7864	0.7053	0.5755	0.3143	Cotton
	0.0775	0.0773	0.0702	0.1088	0.1946	0.7091	0.756	0.763	0.6633	0.5659	0.2969	Cotton
	0.0856	0.0507	0.0409	0.091	0.2011	0.8473	0.8628	0.8205	0.7394	0.5804	0.3245	Cotton
	0.0671	0.0452	0.0668	0.1083	0.2122	0.797	0.8483	0.8061	0.7162	0.5655	0.3115	Cotton
	0.0841	0.0648	0.055	0.0973	0.2221	0.7552	0.8349	0.827	0.6882	0.5581	0.3112	Cotton
	0.0932	0.0582	0.0661	0.103	0.2191	0.7692	0.8349	0.7954	0.6882	0.5602	0.3167	Cotton
	0.0864	0.0594	0.1126	0.1227	0.3098	0.8623	0.8688	0.79	0.6238	0.4686	0.3175	Cotton
	0.1151	0.1321	0.2062	0.1612	0.1914	0.6717	0.7535	0.661	0.6738	0.5355	0.3215	Cotton
	0.1022	0.1112	0.1122	0.1677	0.269	0.6715	0.6046	0.7634	0.5919	0.5023	0.3283	Cotton
	0.0787	0.0769	0.0546	0.1308	0.2561	0.6798	0.754	0.8205	0.6093	0.5608	0.3458	Cotton
	0.0793	0.0784	0.0524	0.088	0.2109	0.8593	0.877	0.8317	0.7657	0.6296	0.36	Cotton
	0.0793	0.0721	0.0631	0.0978	0.2104	0.8672	0.8756	0.8292	0.7491	0.6235	0.3316	Cotton
	0.0863	0.1051	0.0831	0.1676	0.2865	0.5699	0.6765	0.7781	0.4904	0.5573	0.34	Cotton
	0.0939	0.0908	0.0903	0.138	0.3166	0.791	0.7913	0.7451	0.6708	0.471	0.3154	Cotton
	0.1079	0.0972	0.1316	0.1476	0.2945	0.8152	0.7846	0.7247	0.6822	0.51	0.3514	Cotton
	0.0793	0.0784	0.0449	0.0928	0.226	0.8701	0.8673	0.8304	0.7345	0.6262	0.3333	Cotton
	0.0941	0.0975	0.113	0.175	0.3105	0.7037	0.7205	0.7706	0.5893	0.5538	0.3651	Cotton
	0.0867	0.0977	0.1009	0.1442	0.3122	0.7581	0.7413	0.762	0.5969	0.4697	0.301	Cotton
	0.0783	0.0837	0.048	0.1084	0.2768	0.7949	0.8448	0.8233	0.6792	0.6145	0.3399	Cotton
	0.0796	0.0537	0.1195	0.1323	0.3196	0.8637	0.8695	0.8211	0.655	0.4718	0.2805	Cotton
	0.1136	0.1156	0.1419	0.1815	0.2315	0.8051	0.8352	0.7393	0.7408	0.5676	0.3263	Cotton
	0.0719	0.091	0.0557	0.0978	0.2642	0.7552	0.8217	0.7999	0.667	0.6107	0.3361	Cotton
	0.0951	0.1308	0.1315	0.1938	0.3222	0.7013	0.6891	0.7736	0.5984	0.5937	0.3653	Cotton
	0.0796	0.053	0.0839	0.1172	0.3155	0.8731	0.871	0.832	0.6487	0.4929	0.2625	Cotton
	0.0939	0.053	0.0839	0.1273	0.3329	0.8728	0.8703	0.8179	0.6939	0.4637	0.3029	Cotton
	0.1142	0.1234	0.1007	0.1971	0.2992	0.7171	0.7709	0.7009	0.5731	0.5025	0.3291	Cotton
	0.0796	0.0656	0.0551	0.1273	0.3367	0.8724	0.871	0.832	0.6388	0.4882	0.2526	Cotton
	0.1045	0.0832	0.1351	0.1509	0.2258	0.6734	0.7212	0.6636	0.5902	0.4893	0.3008	Cotton
	0.1133	0.1147	0.1351	0.1315	0.244	0.8415	0.8629	0.7635	0.7506	0.5208	0.2868	Cotton
	0.0796	0.0463	0.0562	0.1172	0.3003	0.8658	0.8731	0.8422	0.7022	0.5232	0.2667	Cotton
	0.1217	0.1141	0.1263	0.1381	0.2356	0.7878	0.8433	0.7691	0.7271	0.5232	0.2789	Cotton
	0.0868	0.0605	0.131	0.122	0.3331	0.8672	0.8805	0.7862	0.6865	0.4949	0.325	Cotton
	0.1081	0.0909	0.1864	0.1843	0.3315	0.7863	0.7966	0.7368	0.652	0.5303	0.3742	Cotton
	0.0721	0.0537	0.0508	0.1075	0.2832	0.8644	0.8695	0.8434	0.7178	0.557	0.2986	Cotton
	0.112	0.1298	0.1162	0.1741	0.2315	0.7879	0.8223	0.7404	0.7368	0.5291	0.3242	Cotton
	0.0724	0.0656	0.0562	0.1172	0.3118	0.8737	0.8798	0.8332	0.6421	0.531	0.2649	Cotton
	0.0721	0.0602	0.1256	0.1225	0.3345	0.8741	0.8791	0.8165	0.6648	0.4745	0.2835	Cotton
	0.1098	0.1248	0.2077	0.1691	0.3621	0.7699	0.776	0.7794	0.6238	0.5295	0.3887	Cotton
	0.0868	0.0721	0.0792	0.1125	0.3312	0.8714	0.8688	0.8307	0.6553	0.4748	0.2488	Cotton
	0.0724	0.0594	0.0635	0.1075	0.292	0.8731	0.8695	0.8434	0.6808	0.5631	0.2913	Cotton
	0.0649	0.0659	0.1315	0.1171	0.3407	0.8644	0.8703	0.8151	0.7127	0.4894	0.3326	Cotton
	0.1021	0.1415	0.1249	0.2172	0.3762	0.6892	0.7378	0.8017	0.6447	0.5527	0.4013	Cotton
	0.1014	0.0719	0.193	0.1544	0.358	0.8308	0.8405	0.7849	0.6877	0.5077	0.3742	Cotton
	0.1044	0.1153	0.1157	0.1268	0.235	0.811	0.8433	0.7535	0.7433	0.5411	0.317	Cotton
	0.1203	0.1573	0.2154	0.2968	0.389	0.7464	0.8142	0.7251	0.5817	0.5093	0.3379	Cotton
	0.1203	0.0919	0.1106	0.1707	0.3167	0.8272	0.8526	0.8055	0.5959	0.5638	0.3245	Cotton
	0.1083	0.0915	0.1296	0.1707	0.3098	0.8283	0.8526	0.81	0.6286	0.56	0.3195	Cotton
	0.1541	0.2288	0.2054	0.3128	0.3917	0.7648	0.7735	0.7316	0.6278	0.5197	0.3447	Cotton
	0.1203	0.0915	0.1293	0.1807	0.3261	0.8332	0.8636	0.821	0.6586	0.5742	0.3374	Cotton
	0.146	0.1305	0.2161	0.2354	0.401	0.832	0.8498	0.7602	0.7018	0.5239	0.3182	Cotton
	0.1445	0.1322	0.1606	0.2738	0.3575	0.8197	0.8553	0.7914	0.739	0.5611	0.3736	Cotton
	0.1557	0.1811	0.2069	0.2528	0.3803	0.7855	0.7913	0.7363	0.6993	0.5404	0.334	Cotton
	0.1215	0.102	0.129	0.1807	0.3389	0.8366	0.86	0.8195	0.6959	0.5764	0.3597	Cotton
	0.1475	0.1563	0.2206	0.2355	0.3606	0.7608	0.7842	0.7369	0.643	0.5491	0.3289	Cotton
	0.1224	0.1226	0.1824	0.1836	0.3115	0.7949	0.8197	0.7624	0.5173	0.5288	0.3475	Cotton
	0.1609	0.1117	0.2296	0.2205	0.2679	0.822	0.8244	0.7624	0.6865	0.5637	0.3592	Cotton
	0.1348	0.1213	0.25	0.218	0.2805	0.787	0.7827	0.7093	0.6787	0.5775	0.4018	Cotton
	0.142	0.1509	0.171	0.2639	0.3175	0.6053	0.603	0.7253	0.4888	0.5892	0.3644	Cotton
	0.1494	0.2047	0.1409	0.3121	0.3176	0.5661	0.5618	0.6869	0.463	0.5732	0.3724	Cotton
	0.0866	0.0978	0.1037	0.1585	0.3234	0.7692	0.7739	0.5752	0.6667	0.5321	0.4037	Cotton
	0.146	0.1118	0.1401	0.1949	0.322	0.8352	0.8467	0.8069	0.6701	0.5391	0.3194	Cotton
	0.146	0.1533	0.1401	0.2205	0.3256	0.7982	0.8321	0.8054	0.6816	0.5566	0.3303	Cotton
	0.1586	0.1226	0.1285	0.2049	0.3299	0.8304	0.8397	0.8211	0.7381	0.5736	0.3136	Cotton
	0.1586	0.0918	0.1401	0.1786	0.3215	0.8313	0.8567	0.8115	0.6993	0.557	0.3156	Cotton
	0.1475	0.123	0.186	0.1526	0.3135	0.8181	0.855	0.8226	0.711	0.5627	0.2994	Cotton
	0.1291	0.111	0.1533	0.1553	0.3078	0.8028	0.8295	0.8142	0.6672	0.5491	0.3226	Cotton
	0.12	0.1012	0.142	0.1562	0.3106	0.8277	0.8438	0.8146	0.6849	0.5541	0.3126	Cotton
	0.1324	0.1226	0.1647	0.1935	0.3352	0.8053	0.8113	0.7993	0.6786	0.562	0.3286	Cotton
	0.1315	0.1108	0.1967	0.1758	0.3302	0.7513	0.7918	0.7723	0.6388	0.5412	0.3078	Cotton
	0.1445	0.1627	0.2188	0.3177	0.3473	0.7529	0.7715	0.7474	0.6724	0.5622	0.3403	Cotton
	0.146	0.1448	0.1859	0.2195	0.34	0.81	0.8292	0.7849	0.7059	0.577	0.3385	Cotton
	0.1345	0.1439	0.1943	0.2699	0.387	0.6579	0.6944	0.7338	0.6048	0.595	0.3593	Cotton
	0.142	0.1491	0.1845	0.2598	0.3705	0.7748	0.8158	0.7845	0.7433	0.6323	0.3711	Cotton
	0.146	0.1237	0.1752	0.1733	0.316	0.8404	0.8536	0.7883	0.7088	0.5851	0.3308	Cotton
	0.1472	0.123	0.2055	0.215	0.3628	0.7544	0.7978	0.7617	0.7087	0.5876	0.334	Cotton
	0.1215	0.1338	0.1873	0.1718	0.326	0.8253	0.8563	0.7899	0.726	0.5808	0.3348	Cotton
	0.1336	0.1448	0.1637	0.2433	0.3822	0.8015	0.8396	0.7892	0.7057	0.6154	0.3734	Cotton
	0.1336	0.1237	0.1526	0.2009	0.3494	0.8313	0.8624	0.8025	0.7149	0.6105	0.3461	Cotton
	0.1437	0.1118	0.1424	0.2049	0.3721	0.7748	0.7991	0.7917	0.7588	0.6571	0.3869	Cotton
	0.1541	0.1661	0.1524	0.4042	0.4183	0.7658	0.7752	0.7639	0.6713	0.6267	0.3976	Cotton
	0.1569	0.1029	0.1764	0.2009	0.3291	0.7956	0.8045	0.7667	0.6887	0.5902	0.3234	Cotton
	0.0865	0.0911	0.0917	0.1087	0.1639	0.8184	0.8312	0.7943	0.6764	0.5161	0.2894	Cotton
	0.0935	0.0594	0.0496	0.112	0.3562	0.8523	0.8695	0.8204	0.6516	0.5315	0.3235	Cotton
	0.0937	0.0602	0.0507	0.1172	0.3498	0.8471	0.8695	0.8204	0.5854	0.4678	0.2874	Cotton
	0.0935	0.0594	0.0507	0.1317	0.3529	0.8531	0.8688	0.8204	0.569	0.4643	0.2926	Cotton
	0.1042	0.0918	0.1154	0.1381	0.1917	0.823	0.8501	0.8115	0.7198	0.5484	0.3066	Cotton
	0.1188	0.1224	0.0736	0.1604	0.1851	0.4302	0.5444	0.5569	0.4195	0.5022	0.3141	Cotton
	0.0941	0.0909	0.0608	0.1282	0.303	0.7999	0.8398	0.7995	0.6879	0.5477	0.3728	Cotton
	0.0866	0.0594	0.0568	0.1221	0.3543	0.8539	0.8703	0.8204	0.5523	0.4657	0.2885	Cotton
	0.1202	0.1001	0.0921	0.1734	0.198	0.7122	0.7297	0.725	0.6398	0.5381	0.307	Cotton
	0.1007	0.0602	0.0507	0.1314	0.36	0.8507	0.8673	0.8191	0.5893	0.5063	0.3206	Cotton
	0.0935	0.0541	0.0485	0.1171	0.346	0.8515	0.863	0.8071	0.6843	0.5459	0.3388	Cotton
	0.094	0.0989	0.0446	0.1152	0.166	0.6864	0.7541	0.6199	0.7178	0.5374	0.3217	Cotton
	0.0867	0.0476	0.0393	0.1124	0.326	0.8546	0.8785	0.831	0.5689	0.4461	0.301	Cotton
	0.1074	0.0594	0.0433	0.1268	0.356	0.8618	0.8681	0.8107	0.6576	0.5327	0.3382	Cotton
	0.1117	0.0911	0.0488	0.1219	0.1735	0.5656	0.5804	0.6102	0.5707	0.498	0.2946	Cotton
	0.0866	0.0703	0.0459	0.1315	0.3077	0.8116	0.8078	0.7879	0.7117	0.5019	0.3417	Cotton
	0.0944	0.0914	0.0426	0.109	0.1714	0.786	0.8298	0.6911	0.7333	0.5641	0.3359	Cotton
	0.0945	0.0913	0.0519	0.1093	0.1737	0.6642	0.7354	0.6162	0.6809	0.5426	0.3075	Cotton
	0.0936	0.0526	0.0386	0.1075	0.3407	0.8539	0.877	0.8107	0.7057	0.548	0.3517	Cotton
	0.0866	0.0594	0.0358	0.1271	0.3418	0.8554	0.8785	0.8342	0.6446	0.5114	0.3093	Cotton
	0.0796	0.0526	0.0371	0.1173	0.3187	0.8661	0.8778	0.831	0.5521	0.4567	0.3013	Cotton
	0.1103	0.1073	0.052	0.1291	0.1785	0.7999	0.8556	0.7726	0.7488	0.5789	0.3392	Cotton
	0.0865	0.0911	0.0618	0.1159	0.1636	0.7898	0.8214	0.6832	0.7526	0.5467	0.3306	Cotton
	0.112	0.117	0.0953	0.187	0.2547	0.7593	0.8079	0.7965	0.6754	0.5847	0.3734	Cotton
	0.0796	0.0655	0.044	0.1172	0.3279	0.8647	0.8763	0.8182	0.6677	0.5103	0.2923	Cotton
	0.1095	0.1148	0.0737	0.1538	0.2158	0.7969	0.8294	0.8046	0.6881	0.6021	0.371	Cotton
	0.112	0.0991	0.0519	0.1168	0.1795	0.8104	0.8319	0.7459	0.7505	0.5919	0.3513	Cotton
	0.161	0.1483	0.1163	0.2901	0.302	0.7065	0.7576	0.7357	0.6741	0.607	0.39	Cotton
	0.0866	0.0627	0.0459	0.1029	0.2942	0.7307	0.791	0.8095	0.6369	0.4876	0.2956	Cotton
	0.0936	0.0596	0.0494	0.1171	0.3153	0.8447	0.8549	0.8271	0.6477	0.4908	0.3326	Cotton
	0.0862	0.0991	0.0544	0.1298	0.1762	0.8237	0.8478	0.7864	0.7256	0.5894	0.3608	Cotton
	0.123	0.1366	0.0945	0.2495	0.2866	0.6627	0.7236	0.7739	0.6633	0.5999	0.4041	Cotton
	0.1168	0.1221	0.052	0.1807	0.2346	0.7386	0.7795	0.7851	0.65	0.6119	0.3665	Cotton
	0.1014	0.107	0.0673	0.1219	0.2005	0.8251	0.835	0.7813	0.6635	0.5799	0.3416	Cotton
	0.0862	0.0624	0.0307	0.1085	0.2784	0.7029	0.7088	0.7994	0.551	0.4696	0.3198	Cotton
	0.123	0.1279	0.0867	0.2416	0.2861	0.6936	0.7312	0.7156	0.6568	0.6145	0.4119	Cotton
	0.0944	0.1156	0.048	0.1665	0.2404	0.7387	0.7973	0.7982	0.6603	0.609	0.3823	Cotton
	0.0793	0.0666	0.1252	0.118	0.2147	0.7937	0.7966	0.6554	0.6448	0.4211	0.2919	Cotton
	0.1024	0.1073	0.1001	0.1635	0.2325	0.7534	0.7668	0.7885	0.6151	0.5799	0.3558	Cotton
	0.0942	0.0784	0.1806	0.129	0.2304	0.7454	0.7966	0.585	0.5869	0.4431	0.2929	Cotton
	0.1301	0.1384	0.1183	0.2221	0.3124	0.731	0.7572	0.718	0.6148	0.5957	0.3757	Cotton
	0.0796	0.0652	0.1062	0.1354	0.2586	0.6932	0.7491	0.689	0.4976	0.3777	0.297	Cotton
	0.1196	0.1822	0.1441	0.2573	0.3048	0.7545	0.7931	0.7203	0.6716	0.5973	0.3874	Cotton
	0.1202	0.1543	0.1612	0.2621	0.3187	0.7517	0.778	0.7265	0.646	0.5759	0.3695	Cotton
	0.1023	0.1341	0.1133	0.2027	0.252	0.6017	0.6767	0.7379	0.5619	0.5824	0.3687	Cotton
	0.1196	0.1358	0.1121	0.2285	0.2739	0.6276	0.6639	0.7107	0.5788	0.5889	0.3908	Cotton
	0.1118	0.0734	0.0574	0.0746	0.1246	0.8216	0.8472	0.8416	0.8014	0.7073	0.368	Cotton
	0.0935	0.0768	0.1032	0.081	0.1221	0.7541	0.8407	0.8225	0.7877	0.6364	0.3673	Cotton
	0.1011	0.0838	0.0679	0.0808	0.1145	0.7757	0.8531	0.8378	0.7895	0.6734	0.3981	Cotton
	0.0934	0.0769	0.0925	0.1029	0.1282	0.7644	0.8338	0.7793	0.7147	0.5821	0.3332	Cotton
	0.132	0.0655	0.0579	0.0806	0.1532	0.7992	0.837	0.8164	0.774	0.6769	0.3335	Cotton
	0.1009	0.0839	0.0669	0.0806	0.1109	0.7541	0.8616	0.8396	0.7768	0.6754	0.3868	Cotton
	0.1018	0.0905	0.0938	0.1489	0.1649	0.6079	0.7048	0.7367	0.6192	0.544	0.3027	Cotton
	0.0934	0.0831	0.0737	0.0806	0.1145	0.7793	0.8557	0.8378	0.7786	0.6721	0.4131	Cotton
	0.0852	0.0757	0.0787	0.0861	0.1168	0.8011	0.8454	0.8354	0.775	0.6647	0.3945	Cotton
	0.0935	0.0621	0.0611	0.0862	0.1088	0.7512	0.845	0.8384	0.7961	0.6684	0.395	Cotton
	0.1301	0.0986	0.0516	0.1414	0.1779	0.6929	0.7274	0.7608	0.6447	0.6218	0.291	Cotton
	0.1186	0.083	0.0611	0.0751	0.1166	0.7793	0.8522	0.8427	0.7633	0.6691	0.3897	Cotton
	0.1231	0.0992	0.0631	0.0973	0.1727	0.7558	0.8101	0.8082	0.7083	0.6261	0.2921	Cotton
	0.1021	0.0655	0.0737	0.0804	0.1382	0.8045	0.8407	0.8354	0.7766	0.6828	0.3942	Cotton
	0.1102	0.0827	0.0986	0.0854	0.1488	0.7946	0.8342	0.8225	0.7568	0.6015	0.3601	Cotton
	0.1166	0.0748	0.0669	0.0857	0.1463	0.791	0.854	0.8378	0.7945	0.6508	0.3955	Cotton
	0.1006	0.0679	0.0746	0.0913	0.1472	0.8247	0.8472	0.839	0.7804	0.6437	0.3706	Cotton
	0.1006	0.0834	0.1623	0.0858	0.1481	0.7844	0.837	0.7995	0.7399	0.5661	0.334	Cotton
	0.1155	0.0829	0.0746	0.0798	0.1555	0.8257	0.8463	0.8378	0.7929	0.6562	0.3765	Cotton
	0.1222	0.0908	0.0679	0.0854	0.1701	0.8155	0.8454	0.8373	0.7929	0.6727	0.3726	Cotton
	0.1155	0.0759	0.0622	0.0854	0.1527	0.8057	0.8506	0.8373	0.775	0.6645	0.352	Cotton
[truncated: 3,431 more rows]
