# Supplementary material for: Comparison of Hybrid Classifiers for Crop Classification Using Normalized Difference Vegetation Index Time Series: A Case Study for Major Crops in North Xinjiang, China
Source: PLoS One. 2015 Sep 11;10(9):e0137748. doi: 10.1371/journal.pone.0137748 (PMC4567051; doi:10.1371/journal.pone.0137748)
Supplement: S1 Dataset — (ZIP) [file pone.0137748.s001.zip › Training and validation samples/BL_vali.csv]

DOY	96	112	130	144	159	192	208	228	256	270	289
NDVI	0.1305	0.0731	0.0637	0.1143	0.2143	0.7696	0.8281	0.7887	0.6716	0.4999	0.34	cotton
	0.1134	0.0791	0.0701	0.1081	0.1867	0.746	0.7916	0.7196	0.7034	0.5028	0.3059	cotton
	0.086	0.0844	0.0851	0.1421	0.1327	0.3117	0.3341	0.3971	0.2237	0.3605	0.2358	cotton
	0.127	0.0788	0.0725	0.0869	0.1194	0.753	0.8056	0.6513	0.6743	0.46	0.2883	cotton
	0.1237	0.0843	0.0991	0.1138	0.1208	0.5293	0.5488	0.423	0.3774	0.3792	0.252	cotton
	0.1216	0.0678	0.0646	0.1027	0.2037	0.7829	0.8274	0.7668	0.701	0.5201	0.3285	cotton
	0.1513	0.0678	0.0692	0.1136	0.2048	0.6998	0.7915	0.7789	0.6334	0.4826	0.3394	cotton
	0.1134	0.068	0.0528	0.1138	0.1762	0.6998	0.7722	0.7633	0.6218	0.5164	0.3274	cotton
	0.1168	0.078	0.0912	0.1138	0.1335	0.3091	0.2874	0.4188	0.3077	0.3436	0.2364	cotton
	0.145	0.0671	0.082	0.0919	0.1205	0.6591	0.7179	0.6861	0.5862	0.4355	0.2855	cotton
	0.1304	0.0731	0.0586	0.1136	0.2022	0.698	0.7691	0.7233	0.6218	0.3834	0.3355	cotton
	0.1261	0.0727	0.0633	0.1025	0.1307	0.5122	0.5492	0.5056	0.4991	0.3998	0.2434	cotton
	0.119	0.0668	0.0616	0.0816	0.1245	0.737	0.7955	0.7469	0.6303	0.4818	0.3381	cotton
	0.1352	0.0731	0.0553	0.0975	0.1254	0.7062	0.7467	0.7514	0.6363	0.4876	0.3491	cotton
	0.1325	0.0739	0.0472	0.1027	0.1891	0.7376	0.8017	0.7957	0.6888	0.5272	0.3362	cotton
	0.1352	0.0729	0.0477	0.0863	0.1283	0.6959	0.7452	0.6267	0.5175	0.4357	0.2749	cotton
	0.1272	0.0607	0.0607	0.087	0.1211	0.7044	0.7708	0.7175	0.5642	0.4725	0.3268	cotton
	0.1215	0.0678	0.0528	0.1026	0.2226	0.8008	0.8397	0.8234	0.7056	0.5639	0.3454	cotton
	0.143	0.0665	0.068	0.1028	0.1307	0.6221	0.6495	0.523	0.4951	0.3868	0.2586	cotton
	0.1314	0.0678	0.0484	0.097	0.1592	0.6383	0.6801	0.7412	0.5821	0.5187	0.3277	cotton
	0.1501	0.0618	0.0572	0.1138	0.2158	0.7612	0.826	0.8207	0.6724	0.5155	0.3591	cotton
	0.1305	0.0737	0.0563	0.0919	0.1517	0.6628	0.7179	0.71	0.5964	0.5199	0.3466	cotton
	0.1368	0.061	0.0553	0.0922	0.1315	0.6923	0.7509	0.7432	0.6107	0.5075	0.3574	cotton
	0.1459	0.0668	0.0532	0.0919	0.1286	0.7096	0.7538	0.6604	0.5642	0.4306	0.2938	cotton
	0.1305	0.0737	0.0592	0.1143	0.2008	0.7877	0.835	0.809	0.6808	0.5409	0.3446	cotton
	0.1173	0.0841	0.1103	0.1261	0.1438	0.3149	0.3521	0.3779	0.3018	0.343	0.2017	cotton
	0.1079	0.0907	0.143	0.1592	0.1587	0.2514	0.256	0.3115	0.2279	0.2984	0.1978	cotton
	0.127	0.0718	0.0931	0.1193	0.1502	0.594	0.6257	0.5157	0.4885	0.3853	0.2328	cotton
	0.1552	0.0668	0.067	0.0972	0.1354	0.6847	0.7298	0.7392	0.6186	0.517	0.3454	cotton
	0.1138	0.0678	0.0563	0.1027	0.1658	0.739	0.8017	0.775	0.6509	0.5324	0.3391	cotton
	0.1368	0.0662	0.0597	0.0868	0.1277	0.6657	0.734	0.7181	0.531	0.462	0.323	cotton
	0.1305	0.0729	0.0616	0.0974	0.1438	0.6856	0.7214	0.7551	0.6154	0.5146	0.3467	cotton
	0.1308	0.0678	0.0789	0.1081	0.2466	0.6946	0.796	0.7217	0.5975	0.3751	0.3319	cotton
	0.1473	0.0727	0.0884	0.0974	0.1419	0.6837	0.7642	0.6724	0.5531	0.4356	0.2864	cotton
	0.143	0.0725	0.1058	0.1027	0.1808	0.5315	0.604	0.475	0.4909	0.3851	0.2375	cotton
	0.1288	0.0664	0.0733	0.0868	0.1339	0.7355	0.7807	0.7421	0.6176	0.4878	0.337	cotton
	0.1498	0.0668	0.1058	0.0972	0.1758	0.5658	0.5572	0.4799	0.5388	0.3726	0.2517	cotton
	0.1021	0.0654	0.0942	0.1136	0.1721	0.594	0.6454	0.5522	0.5218	0.4089	0.2336	cotton
	0.1513	0.0621	0.0572	0.1194	0.2228	0.7557	0.8297	0.8003	0.6906	0.4554	0.3531	cotton
	0.1379	0.0665	0.0563	0.0922	0.1311	0.6991	0.7676	0.7343	0.6042	0.4956	0.3476	cotton
	0.1413	0.0789	0.0582	0.1139	0.1989	0.7405	0.8257	0.8119	0.688	0.501	0.3487	cotton
	0.1481	0.0739	0.0592	0.1027	0.1771	0.7146	0.7992	0.8194	0.666	0.5123	0.3375	cotton
	0.1226	0.0737	0.0553	0.1083	0.1717	0.7017	0.769	0.7957	0.624	0.5162	0.327	cotton
	0.1396	0.085	0.0855	0.1307	0.2479	0.7047	0.7886	0.7392	0.6218	0.3898	0.3326	cotton
	0.1501	0.0737	0.0592	0.1082	0.1763	0.7322	0.8025	0.7988	0.6602	0.4765	0.3419	cotton
	0.104	0.0791	0.067	0.1139	0.1743	0.7178	0.7793	0.7855	0.6329	0.498	0.3426	cotton
	0.1042	0.0668	0.067	0.1136	0.1692	0.7146	0.7793	0.7733	0.6176	0.5039	0.3547	cotton
	0.1389	0.0657	0.0616	0.0862	0.1567	0.7889	0.8406	0.8039	0.6448	0.5174	0.3266	cotton
	0.1379	0.0653	0.0664	0.1081	0.1984	0.8134	0.8562	0.7269	0.6796	0.4953	0.3057	cotton
	0.1389	0.0727	0.0679	0.0922	0.1486	0.8016	0.8388	0.7777	0.703	0.5141	0.3578	cotton
	0.1413	0.0678	0.0683	0.1083	0.1838	0.7337	0.8048	0.7871	0.6573	0.4258	0.3429	cotton
	0.1389	0.0628	0.0489	0.1027	0.1724	0.6902	0.7833	0.7871	0.6272	0.5038	0.324	cotton
	0.1478	0.0665	0.05	0.1027	0.1521	0.7458	0.7832	0.776	0.6509	0.5086	0.3646	cotton
	0.144	0.0654	0.0728	0.1081	0.1968	0.8019	0.8719	0.7017	0.6753	0.4706	0.289	cotton
	0.1554	0.0727	0.0514	0.0816	0.1571	0.6413	0.7197	0.6379	0.5713	0.4426	0.2675	cotton
	0.149	0.072	0.0511	0.087	0.1634	0.805	0.8497	0.8114	0.7106	0.5403	0.3778	cotton
	0.094	0.0593	0.0566	0.0864	0.1571	0.673	0.811	0.8141	0.6349	0.5541	0.3243	cotton
	0.1212	0.0618	0.0453	0.1027	0.203	0.7545	0.8316	0.8257	0.6977	0.5578	0.3883	cotton
	0.1144	0.0731	0.05	0.1027	0.1815	0.7639	0.8154	0.7887	0.6632	0.5083	0.3577	cotton
	0.137	0.0529	0.062	0.097	0.1976	0.7924	0.8353	0.8026	0.7056	0.5314	0.3338	cotton
	0.1379	0.0653	0.0556	0.1026	0.1954	0.8051	0.8475	0.8026	0.6906	0.5218	0.3527	cotton
	0.1099	0.0665	0.0575	0.0869	0.1463	0.6386	0.8121	0.8154	0.6449	0.5605	0.304	cotton
	0.1314	0.0678	0.0397	0.0917	0.1777	0.7244	0.812	0.7767	0.6568	0.4422	0.3467	cotton
	0.112	0.0662	0.0384	0.0919	0.1654	0.7376	0.8277	0.8256	0.7109	0.581	0.3522	cotton
	0.1108	0.0544	0.0453	0.0816	0.1673	0.7393	0.8336	0.8272	0.6977	0.5686	0.3528	cotton
	0.1379	0.0657	0.0402	0.0974	0.18	0.7709	0.8236	0.7994	0.666	0.5163	0.365	cotton
	0.112	0.0657	0.0453	0.0917	0.185	0.7249	0.8048	0.8263	0.6923	0.5584	0.3604	cotton
	0.1402	0.068	0.0248	0.1083	0.175	0.7296	0.8128	0.7926	0.6573	0.415	0.3349	cotton
	0.1601	0.0601	0.0509	0.0919	0.1613	0.7546	0.8225	0.8121	0.6906	0.5414	0.3858	cotton
	0.1473	0.0654	0.0466	0.0862	0.1887	0.7947	0.8447	0.8091	0.7056	0.5382	0.3394	cotton
	0.1413	0.0729	0.0379	0.1083	0.1864	0.753	0.8161	0.8161	0.6353	0.4704	0.3372	cotton
	0.1448	0.0657	0.0677	0.1249	0.1735	0.7427	0.7951	0.7905	0.6696	0.5052	0.3768	cotton
	0.1113	0.0665	0.0521	0.1083	0.147	0.6486	0.7923	0.8186	0.6677	0.5557	0.3108	cotton
	0.1186	0.0665	0.0453	0.0868	0.1565	0.7364	0.8277	0.816	0.7004	0.5672	0.3368	cotton
	0.1389	0.0593	0.0581	0.0919	0.1888	0.7957	0.8343	0.8189	0.7056	0.5362	0.3675	cotton
	0.1544	0.0521	0.0402	0.097	0.1745	0.7437	0.8226	0.7468	0.703	0.4915	0.273	cotton
	0.1259	0.0729	0.0498	0.1139	0.1765	0.7474	0.7988	0.777	0.6154	0.4971	0.3715	cotton
	0.1304	0.072	0.0571	0.1027	0.1889	0.8	0.8352	0.8265	0.716	0.5368	0.3831	cotton
	0.1023	0.061	0.0578	0.0916	0.1416	0.6748	0.8128	0.8075	0.6977	0.5555	0.3235	cotton
	0.1193	0.0727	0.0578	0.0862	0.144	0.6144	0.7789	0.8033	0.648	0.5482	0.3219	cotton
	0.117	0.0727	0.0412	0.0923	0.1468	0.4759	0.5443	0.5219	0.4751	0.4074	0.1997	cotton
	0.1379	0.0653	0.039	0.1083	0.182	0.7927	0.8343	0.8078	0.7004	0.5194	0.3257	cotton
	0.1262	0.0668	0.0561	0.1083	0.1711	0.7737	0.8024	0.799	0.688	0.52	0.3784	cotton
	0.1215	0.0618	0.0445	0.1027	0.1717	0.728	0.791	0.8133	0.5941	0.492	0.3566	cotton
	0.119	0.0671	0.0509	0.0868	0.1567	0.728	0.8182	0.8186	0.6834	0.5615	0.336	cotton
	0.149	0.072	0.0551	0.0917	0.1613	0.7693	0.8276	0.8149	0.6906	0.5329	0.3586	cotton
	0.1234	0.0618	0.0561	0.1027	0.1731	0.7379	0.8012	0.784	0.5975	0.5088	0.3675	cotton
	0.149	0.0657	0.0677	0.0974	0.1566	0.768	0.815	0.8329	0.6808	0.5411	0.3724	cotton
	0.1516	0.0729	0.0509	0.097	0.1632	0.7048	0.7789	0.8063	0.6509	0.5297	0.3851	cotton
	0.1189	0.0565	0.0439	0.0813	0.1559	0.7182	0.8069	0.8163	0.6781	0.5279	0.314	cotton
	0.1178	0.0618	0.0433	0.0972	0.1318	0.6302	0.7485	0.7573	0.6479	0.461	0.2999	cotton
	0.1575	0.0657	0.0507	0.1083	0.1679	0.7519	0.815	0.7935	0.6636	0.5278	0.3688	cotton
	0.1394	0.0656	0.0507	0.0919	0.1847	0.7869	0.8302	0.8239	0.6605	0.5419	0.3894	cotton
	0.1481	0.0542	0.0485	0.0862	0.1628	0.7491	0.7828	0.799	0.6602	0.5216	0.3587	cotton
	0.1101	0.0671	0.0531	0.0918	0.1348	0.6949	0.8242	0.8119	0.6724	0.5295	0.3144	cotton
	0.1379	0.0657	0.0561	0.1027	0.1887	0.7737	0.8331	0.8177	0.666	0.5403	0.3771	cotton
	0.1554	0.0718	0.0496	0.0974	0.1812	0.782	0.8408	0.7896	0.703	0.5233	0.3248	cotton
	0.1296	0.072	0.0496	0.0922	0.1905	0.7699	0.834	0.8278	0.6724	0.5545	0.3923	cotton
	0.1091	0.0618	0.0464	0.0918	0.1365	0.7083	0.8242	0.8146	0.6906	0.5555	0.3126	cotton
	0.1296	0.0551	0.055	0.0972	0.1796	0.766	0.8088	0.7948	0.6808	0.523	0.3658	cotton
	0.1304	0.0593	0.0496	0.0862	0.1916	0.7699	0.8212	0.8135	0.648	0.5313	0.3898	cotton
	0.1153	0.0618	0.0615	0.1029	0.175	0.6902	0.7726	0.7718	0.5862	0.4924	0.3655	cotton
	0.1186	0.0618	0.0541	0.0972	0.1349	0.6949	0.821	0.8119	0.6636	0.5245	0.305	cotton
	0.1453	0.0656	0.0615	0.1027	0.1515	0.7477	0.8055	0.7338	0.6602	0.4859	0.2957	cotton
	0.1544	0.0601	0.0615	0.1027	0.1627	0.7771	0.8371	0.7835	0.688	0.5136	0.3135	cotton
	0.1589	0.0683	0.0561	0.0972	0.172	0.6932	0.7972	0.7735	0.6154	0.4678	0.362	cotton
	0.1215	0.0678	0.0498	0.1029	0.1795	0.6767	0.7531	0.784	0.5642	0.4978	0.3615	cotton
	0.1308	0.0739	0.0795	0.0974	0.171	0.7066	0.8105	0.7777	0.6272	0.4554	0.3459	cotton
	0.1093	0.0731	0.0392	0.0813	0.1352	0.5997	0.7788	0.7518	0.5531	0.4605	0.2903	cotton
	0.1189	0.0668	0.0453	0.0917	0.1477	0.6867	0.8127	0.815	0.6667	0.5381	0.3025	cotton
	0.1308	0.068	0.067	0.0972	0.1793	0.7182	0.8082	0.7889	0.636	0.4492	0.3443	cotton
	0.1308	0.0673	0.067	0.1083	0.1827	0.7821	0.8182	0.7635	0.6329	0.4692	0.3567	cotton
	0.1391	0.0731	0.0615	0.0816	0.1674	0.7548	0.8069	0.7835	0.636	0.51	0.3533	cotton
	0.1138	0.0542	0.0485	0.1084	0.1899	0.6932	0.7685	0.7572	0.5986	0.5094	0.3594	cotton
	0.1304	0.0678	0.0607	0.1084	0.1838	0.7506	0.8024	0.7735	0.6265	0.4688	0.357	cotton
	0.1193	0.0537	0.0465	0.0972	0.1475	0.7234	0.8128	0.8288	0.6767	0.5255	0.3	cotton
	0.1396	0.0593	0.0561	0.0862	0.1928	0.7737	0.8349	0.8177	0.6636	0.5122	0.3887	cotton
	0.1206	0.0673	0.0616	0.0974	0.1528	0.5355	0.6537	0.726	0.5425	0.5124	0.3031	cotton
	0.1473	0.0593	0.0507	0.0868	0.1895	0.7927	0.8429	0.8162	0.6605	0.5123	0.375	cotton
	0.119	0.0673	0.0498	0.0922	0.1378	0.5941	0.7366	0.777	0.572	0.4741	0.2914	cotton
	0.1217	0.0666	0.055	0.0974	0.1826	0.7796	0.8212	0.8064	0.6632	0.523	0.376	cotton
	0.0934	0.0715	0.0719	0.1295	0.1173	0.3095	0.3697	0.4773	0.3369	0.4258	0.2488	cotton
	0.1285	0.0844	0.0654	0.1026	0.1243	0.6529	0.7658	0.7742	0.6808	0.6155	0.41	cotton
	0.1368	0.0729	0.0585	0.1026	0.1169	0.6362	0.7489	0.7536	0.6176	0.6111	0.4058	cotton
	0.1109	0.072	0.0583	0.1133	0.1551	0.6842	0.7672	0.7672	0.6329	0.5487	0.4041	cotton
	0.1335	0.0607	0.0541	0.1084	0.2036	0.835	0.862	0.8175	0.7083	0.4693	0.3479	cotton
	0.1296	0.0593	0.0454	0.0916	0.1944	0.7832	0.8325	0.805	0.6576	0.5229	0.3748	cotton
	0.0934	0.0653	0.0553	0.1083	0.1318	0.4193	0.5202	0.6341	0.4509	0.395	0.2854	cotton
	0.0851	0.0673	0.0563	0.0972	0.1538	0.6247	0.7192	0.7336	0.5388	0.484	0.3395	cotton
	0.137	0.065	0.0507	0.0972	0.192	0.7423	0.8296	0.8149	0.6287	0.5112	0.3816	cotton
	0.1285	0.0729	0.0712	0.1082	0.1462	0.6897	0.758	0.7707	0.6538	0.579	0.4237	cotton
	0.1195	0.0666	0.0585	0.1132	0.121	0.6278	0.7244	0.7396	0.5755	0.6185	0.3959	cotton
	0.1113	0.0725	0.0385	0.1079	0.136	0.6738	0.772	0.7759	0.6834	0.5971	0.418	cotton
	0.1306	0.067	0.0518	0.0922	0.1825	0.7576	0.7878	0.7738	0.6089	0.5166	0.3677	cotton
	0.119	0.0733	0.0553	0.0868	0.147	0.6768	0.7802	0.7989	0.688	0.4675	0.2905	cotton
	0.1186	0.067	0.0477	0.0916	0.1524	0.7198	0.8161	0.8275	0.703	0.5058	0.297	cotton
	0.1285	0.0783	0.0815	0.1358	0.1328	0.5504	0.6207	0.6151	0.5828	0.5048	0.2917	cotton
	0.1107	0.0711	0.0815	0.1425	0.124	0.3831	0.4379	0.4813	0.452	0.4779	0.2368	cotton
	0.1111	0.0664	0.0653	0.0972	0.1493	0.5983	0.7457	0.7364	0.5986	0.533	0.3767	cotton
	0.1372	0.0664	0.0607	0.1138	0.2018	0.7868	0.8286	0.7951	0.6796	0.4866	0.3559	cotton
	0.1029	0.0605	0.0583	0.0919	0.1439	0.6278	0.7192	0.6884	0.6479	0.532	0.3683	cotton
	0.118	0.0612	0.0543	0.0813	0.1578	0.6967	0.8106	0.822	0.7056	0.492	0.2938	cotton
	0.1118	0.0783	0.0621	0.1082	0.1514	0.5636	0.7049	0.7009	0.6602	0.5336	0.3678	cotton
	0.0942	0.0546	0.047	0.0922	0.1102	0.7359	0.807	0.7591	0.747	0.6338	0.4111	cotton
	0.1303	0.0607	0.0571	0.0972	0.1893	0.735	0.782	0.7738	0.624	0.5145	0.3563	cotton
	0.0941	0.0542	0.0542	0.1027	0.147	0.7336	0.8296	0.779	0.7324	0.5769	0.4033	cotton
	0.147	0.0612	0.0454	0.0919	0.1736	0.7589	0.8164	0.7902	0.6753	0.4966	0.3488	cotton
	0.0938	0.0666	0.0527	0.1026	0.1192	0.7936	0.8429	0.771	0.7511	0.5998	0.3909	cotton
	0.0855	0.0729	0.0456	0.087	0.1064	0.6823	0.7727	0.728	0.7346	0.6111	0.4094	cotton
	0.0938	0.0657	0.0561	0.0917	0.1508	0.7066	0.812	0.7342	0.701	0.5642	0.395	cotton
	0.1017	0.0718	0.0659	0.1083	0.1227	0.3759	0.4343	0.5601	0.251	0.3878	0.2858	cotton
	0.1442	0.067	0.0468	0.0922	0.1494	0.6327	0.7474	0.7375	0.592	0.4782	0.3438	cotton
	0.0766	0.0664	0.0513	0.1027	0.156	0.6977	0.8013	0.7672	0.7154	0.5748	0.4134	cotton
	0.0856	0.0782	0.0572	0.0975	0.1558	0.7173	0.8001	0.7278	0.7154	0.5667	0.4071	cotton
	0.1333	0.0621	0.0434	0.0916	0.1529	0.7182	0.8236	0.8122	0.6958	0.4792	0.2942	cotton
	0.1442	0.0673	0.0573	0.0972	0.1545	0.7016	0.7832	0.749	0.624	0.4776	0.3354	cotton
	0.094	0.072	0.0639	0.1136	0.1134	0.5486	0.5515	0.5676	0.6338	0.476	0.2928	cotton
	0.1343	0.0659	0.0615	0.1084	0.2113	0.8445	0.8638	0.8491	0.7029	0.4679	0.3673	cotton
	0.0856	0.0657	0.0443	0.0869	0.1321	0.8068	0.8497	0.788	0.747	0.5873	0.4371	cotton
	0.1391	0.0587	0.0678	0.1026	0.2161	0.813	0.8554	0.8078	0.6767	0.5361	0.3736	cotton
	0.0941	0.0601	0.084	0.0922	0.1324	0.7122	0.8143	0.7762	0.701	0.586	0.4184	cotton
	0.1029	0.072	0.0572	0.1026	0.1491	0.6777	0.8087	0.7672	0.6689	0.5812	0.4118	cotton
	0.0852	0.072	0.0441	0.1026	0.147	0.742	0.8369	0.7648	0.7106	0.5665	0.4315	cotton
	0.0755	0.0537	0.0583	0.0921	0.1488	0.6963	0.811	0.7596	0.6753	0.5667	0.4216	cotton
	0.1219	0.0601	0.0669	0.0972	0.2018	0.7506	0.8246	0.8189	0.6824	0.5044	0.3764	cotton
	0.0849	0.0618	0.0649	0.0974	0.0979	0.7724	0.8388	0.7548	0.7346	0.5801	0.3434	cotton
	0.1215	0.067	0.0575	0.1084	0.2014	0.7741	0.8175	0.7959	0.6176	0.4003	0.3501	cotton
	0.1282	0.0678	0.0445	0.0922	0.1508	0.6269	0.7371	0.7452	0.5713	0.4492	0.3377	cotton
	0.094	0.0607	0.0527	0.092	0.112	0.7244	0.8016	0.7677	0.701	0.5974	0.41	cotton
	0.0941	0.0664	0.0456	0.0922	0.131	0.7849	0.8378	0.7742	0.7301	0.5953	0.4284	cotton
	0.1493	0.0531	0.0678	0.097	0.2114	0.7821	0.8316	0.8189	0.7083	0.5232	0.3757	cotton
	0.0849	0.068	0.0385	0.0869	0.1014	0.8046	0.8522	0.8214	0.7669	0.6291	0.377	cotton
	0.0849	0.0729	0.0649	0.0867	0.1038	0.7323	0.7506	0.658	0.7409	0.5442	0.3206	cotton
	0.085	0.072	0.0525	0.1026	0.1484	0.7824	0.8479	0.7824	0.7279	0.5609	0.4208	cotton
	0.1189	0.0783	0.0775	0.1081	0.1735	0.5285	0.5754	0.6626	0.4644	0.3776	0.3168	cotton
	0.0938	0.0678	0.0445	0.0975	0.0957	0.7698	0.8359	0.857	0.7246	0.6269	0.4258	cotton
	0.0668	0.0664	0.05	0.1026	0.1432	0.7569	0.835	0.8021	0.6573	0.5738	0.4215	cotton
	0.0762	0.0656	0.0374	0.0868	0.137	0.7466	0.824	0.7809	0.6906	0.5868	0.4255	cotton
	0.1308	0.0731	0.062	0.1027	0.1899	0.7871	0.8197	0.7882	0.6543	0.4072	0.3464	cotton
	0.0759	0.0673	0.0579	0.0919	0.0912	0.7698	0.8359	0.825	0.7324	0.6243	0.4164	cotton
	0.0852	0.0656	0.0488	0.0972	0.1454	0.6749	0.7864	0.7596	0.6298	0.5674	0.4307	cotton
	0.0852	0.0657	0.0286	0.1082	0.1459	0.7389	0.8154	0.7901	0.6696	0.5662	0.4427	cotton
	0.0668	0.0546	0.0445	0.0867	0.117	0.6894	0.798	0.7945	0.6808	0.6004	0.4114	cotton
	0.0849	0.0733	0.0516	0.0919	0.0928	0.7569	0.835	0.839	0.7367	0.6227	0.4324	cotton
	0.0942	0.072	0.0416	0.0868	0.1539	0.6968	0.7851	0.7281	0.6568	0.5545	0.4222	cotton
	0.0668	0.0664	0.0403	0.0864	0.098	0.6964	0.83	0.7993	0.713	0.5815	0.4186	cotton
	0.0944	0.0537	0.0358	0.1078	0.1511	0.5882	0.7558	0.7404	0.6509	0.5635	0.4202	cotton
	0.0849	0.0783	0.0299	0.1082	0.1525	0.7364	0.8321	0.766	0.6958	0.5534	0.4212	cotton
	0.0851	0.0664	0.0374	0.0972	0.1458	0.6598	0.7902	0.7671	0.6933	0.5612	0.4228	cotton
	0.1481	0.0718	0.0498	0.1027	0.204	0.7509	0.82	0.8283	0.7256	0.5233	0.3854	cotton
	0.0852	0.0673	0.0451	0.0974	0.0962	0.7466	0.825	0.8224	0.6834	0.5956	0.4396	cotton
	0.1379	0.0718	0.0444	0.108	0.2131	0.7496	0.8189	0.8283	0.7081	0.5421	0.3783	cotton
	0.0941	0.0666	0.0429	0.0972	0.153	0.6964	0.8114	0.7746	0.6808	0.5497	0.4044	cotton
	0.1123	0.068	0.057	0.0816	0.1371	0.6284	0.7509	0.7611	0.5388	0.4754	0.3269	cotton
	0.1388	0.0531	0.056	0.1027	0.188	0.78	0.831	0.7709	0.6737	0.4968	0.3256	cotton
	0.0849	0.0678	0.0445	0.0975	0.1004	0.6932	0.7993	0.8197	0.6448	0.5953	0.4265	cotton
	0.1529	0.068	0.0623	0.0816	0.1432	0.6654	0.7555	0.7408	0.568	0.4641	0.3021	cotton
	0.0941	0.0657	0.0617	0.1078	0.1465	0.6513	0.7851	0.7056	0.6538	0.5552	0.4154	cotton
	0.0766	0.0605	0.0329	0.1028	0.1712	0.6964	0.823	0.7413	0.6834	0.5231	0.3863	cotton
	0.0759	0.0673	0.0331	0.0868	0.1043	0.679	0.8091	0.7931	0.6808	0.5678	0.4136	cotton
	0.1335	0.067	0.041	0.1084	0.2155	0.8151	0.8619	0.8571	0.6724	0.4676	0.3904	cotton
	0.0938	0.072	0.0358	0.0973	0.1704	0.6615	0.777	0.7134	0.6808	0.535	0.413	cotton
	0.1473	0.0656	0.0551	0.0974	0.2017	0.7716	0.8373	0.8283	0.7361	0.5179	0.3883	cotton
	0.0852	0.0605	0.0491	0.097	0.1641	0.7455	0.8354	0.7566	0.7177	0.5356	0.434	cotton
	0.1137	0.072	0.0434	0.087	0.2117	0.7442	0.8169	0.8497	0.6808	0.5421	0.3809	cotton
	0.0759	0.0612	0.0509	0.0972	0.1054	0.7228	0.8169	0.8023	0.7388	0.6025	0.461	cotton
	0.1415	0.0546	0.0343	0.1138	0.211	0.8339	0.8534	0.8344	0.6824	0.4107	0.3715	cotton
	0.0946	0.0593	0.0344	0.1025	0.1607	0.5754	0.7652	0.718	0.666	0.5412	0.4005	cotton
	0.1033	0.0664	0.0375	0.1028	0.1729	0.6648	0.8102	0.7496	0.6509	0.535	0.3902	cotton
	0.0852	0.0607	0.0388	0.0919	0.1083	0.7316	0.8344	0.7993	0.7154	0.5627	0.4019	cotton
	0.1543	0.068	0.057	0.0816	0.1514	0.6491	0.7463	0.7729	0.6158	0.4965	0.3364	cotton
	0.0856	0.0678	0.0324	0.082	0.1261	0.6138	0.78	0.7634	0.6199	0.5327	0.3968	cotton
	0.1388	0.0591	0.0453	0.0974	0.2055	0.7646	0.8313	0.8384	0.6605	0.5396	0.3701	cotton
	0.1562	0.0715	0.0498	0.0922	0.2076	0.7801	0.8392	0.8508	0.7185	0.5501	0.3811	cotton
	0.1157	0.0666	0.0487	0.1136	0.2255	0.786	0.821	0.8407	0.703	0.5067	0.3883	cotton
	0.0856	0.0678	0.0381	0.0972	0.121	0.645	0.7855	0.7652	0.6479	0.5327	0.4045	cotton
	0.1396	0.0587	0.057	0.1138	0.2092	0.7398	0.8221	0.814	0.6349	0.5397	0.3357	cotton
	0.0849	0.0607	0.0419	0.0809	0.1423	0.5965	0.7277	0.6632	0.6265	0.5079	0.3895	cotton
	0.1442	0.0678	0.0465	0.087	0.1627	0.6431	0.7652	0.7583	0.5931	0.4929	0.3258	cotton
	0.0766	0.0542	0.0419	0.0871	0.1531	0.448	0.6617	0.6041	0.4814	0.4844	0.3629	cotton
	0.0851	0.0605	0.0478	0.0972	0.1283	0.7005	0.8091	0.7568	0.6906	0.5325	0.3977	cotton
	0.0938	0.0557	0.0246	0.0867	0.1225	0.7089	0.8222	0.7529	0.6906	0.5377	0.3948	cotton
	0.0852	0.0673	0.0439	0.097	0.1206	0.6471	0.8021	0.7568	0.6861	0.5356	0.4249	cotton
	0.147	0.0591	0.0444	0.0922	0.2116	0.7634	0.8284	0.8296	0.7004	0.5463	0.3854	cotton
	0.1461	0.0535	0.057	0.1081	0.191	0.7716	0.8313	0.7912	0.6576	0.5127	0.3294	cotton
	0.0852	0.0664	0.0465	0.1026	0.182	0.6847	0.796	0.6929	0.6479	0.4893	0.406	cotton
	0.1369	0.0612	0.0643	0.087	0.1589	0.6648	0.7667	0.7715	0.5678	0.4983	0.3315	cotton
	0.1552	0.0591	0.0401	0.1027	0.211	0.7942	0.8504	0.8396	0.7208	0.5588	0.3778	cotton
	0.1388	0.065	0.0517	0.1083	0.2023	0.7413	0.8122	0.8072	0.6708	0.5335	0.3303	cotton
	0.1415	0.0535	0.044	0.1138	0.2098	0.7825	0.8204	0.7488	0.6418	0.3782	0.3825	cotton
	0.1316	0.0546	0.0464	0.1138	0.2332	0.8416	0.8638	0.8154	0.6605	0.4511	0.4	cotton
	0.147	0.065	0.0391	0.0868	0.2213	0.7897	0.8478	0.8167	0.7185	0.5511	0.3837	cotton
	0.1307	0.0715	0.0498	0.1027	0.2216	0.7496	0.8172	0.8384	0.6977	0.5205	0.3814	cotton
	0.1442	0.0722	0.0528	0.0919	0.1749	0.7136	0.8264	0.7748	0.6781	0.499	0.3159	cotton
	0.1388	0.065	0.0498	0.1083	0.2229	0.7139	0.7894	0.814	0.6852	0.5561	0.3826	cotton
	0.1113	0.0783	0.0484	0.1141	0.1977	0.6393	0.7112	0.635	0.5272	0.3133	0.3394	cotton
	0.1396	0.072	0.0528	0.1189	0.205	0.779	0.8572	0.8307	0.6767	0.5346	0.3508	cotton
	0.0933	0.0654	0.0763	0.1138	0.1717	0.2858	0.2334	0.4009	0.1955	0.2509	0.2413	cotton
	0.1303	0.0654	0.0465	0.1025	0.2066	0.7778	0.8557	0.8308	0.6951	0.5338	0.359	cotton
	0.0849	0.0796	0.0506	0.0974	0.1627	0.6941	0.7712	0.7465	0.5642	0.4816	0.3521	cotton
	0.1461	0.0594	0.0643	0.1027	0.1769	0.7345	0.8162	0.7912	0.688	0.5061	0.3367	cotton
	0.1316	0.0607	0.0397	0.1138	0.2389	0.8041	0.8135	0.7794	0.6543	0.3898	0.3833	cotton
	0.1203	0.0731	0.0623	0.0816	0.1584	0.609	0.7281	0.7529	0.531	0.4989	0.3445	cotton
	0.1023	0.0612	0.057	0.1136	0.1743	0.4712	0.5691	0.7254	0.4313	0.4686	0.3083	cotton
	0.1017	0.072	0.0754	0.1083	0.1858	0.4588	0.4259	0.4981	0.347	0.2491	0.2874	cotton
	0.1279	0.072	0.0677	0.1027	0.177	0.5847	0.7131	0.7254	0.576	0.4989	0.3087	cotton
	0.1472	0.0587	0.0476	0.1027	0.2082	0.7766	0.8423	0.832	0.7056	0.5459	0.373	cotton
	0.1115	0.0587	0.0723	0.1138	0.2201	0.6873	0.7618	0.7941	0.6602	0.5508	0.3875	cotton
	0.1303	0.0653	0.0591	0.0974	0.2084	0.7315	0.8317	0.8257	0.6605	0.5128	0.3466	cotton
	0.1307	0.0587	0.0528	0.1027	0.2105	0.7697	0.8381	0.8307	0.6696	0.5265	0.359	cotton
	0.1388	0.0653	0.0643	0.1081	0.1946	0.7104	0.8278	0.7813	0.6767	0.5063	0.3333	cotton
	0.1404	0.067	0.053	0.1086	0.2252	0.7235	0.7779	0.6797	0.5862	0.3255	0.3709	cotton
	0.1379	0.0653	0.0517	0.1027	0.2146	0.7427	0.8408	0.842	0.688	0.5402	0.3703	cotton
	0.1111	0.0654	0.0506	0.0921	0.2098	0.7524	0.8278	0.8167	0.7232	0.5606	0.3918	cotton
	0.1472	0.065	0.0522	0.0972	0.2072	0.747	0.8321	0.7813	0.6573	0.5107	0.3259	cotton
	0.1388	0.0654	0.0501	0.0975	0.2091	0.7538	0.839	0.8381	0.7185	0.514	0.3812	cotton
	0.1303	0.0581	0.0637	0.1133	0.2162	0.747	0.8358	0.8173	0.6667	0.4988	0.348	cotton
	0.1363	0.0591	0.0565	0.108	0.2082	0.7316	0.8075	0.837	0.6781	0.5217	0.3811	cotton
	0.1554	0.0587	0.041	0.0922	0.1938	0.7071	0.8381	0.7578	0.6724	0.4813	0.321	cotton
	0.121	0.0587	0.0522	0.108	0.2259	0.7168	0.833	0.8398	0.6512	0.4943	0.3622	cotton
	0.1472	0.0591	0.0522	0.1027	0.216	0.7301	0.8282	0.8199	0.6824	0.5186	0.3567	cotton
	0.0851	0.0601	0.0525	0.0916	0.1861	0.5919	0.727	0.7516	0.5334	0.4662	0.3184	cotton
	0.1379	0.0642	0.0525	0.1027	0.2091	0.733	0.8312	0.8273	0.6977	0.4803	0.3565	cotton
	0.1262	0.0601	0.0473	0.0972	0.1847	0.5914	0.7151	0.7252	0.52	0.4791	0.3015	cotton
	0.1379	0.0711	0.0618	0.0974	0.2007	0.7414	0.7988	0.8374	0.688	0.5323	0.3737	cotton
	0.1406	0.0653	0.0469	0.1185	0.2296	0.7591	0.8447	0.8298	0.6824	0.5064	0.3644	cotton
	0.1622	0.0659	0.0535	0.1025	0.1883	0.7055	0.791	0.7844	0.6479	0.4928	0.2956	cotton
	0.1396	0.0654	0.0575	0.108	0.2222	0.7264	0.8315	0.8285	0.6385	0.5249	0.3731	cotton
	0.0942	0.0664	0.0639	0.108	0.1862	0.6975	0.7747	0.796	0.624	0.4616	0.3582	cotton
	0.1388	0.0519	0.0421	0.1185	0.2225	0.7646	0.8447	0.8374	0.6824	0.5045	0.3713	cotton
	0.1481	0.0591	0.0575	0.0974	0.2133	0.7524	0.8495	0.8273	0.716	0.543	0.359	cotton
	0.1379	0.065	0.0484	0.108	0.2128	0.7607	0.8403	0.8098	0.6951	0.5101	0.3367	cotton
	0.1577	0.0654	0.0565	0.0922	0.2156	0.7538	0.8412	0.8285	0.7208	0.5395	0.3797	cotton
	0.1306	0.0715	0.0535	0.1132	0.2132	0.7578	0.8456	0.8212	0.6951	0.5198	0.3583	cotton
	0.1577	0.0591	0.0681	0.0922	0.2173	0.7825	0.8507	0.8386	0.7256	0.5523	0.3795	cotton
	0.1295	0.0519	0.0522	0.0922	0.2151	0.7442	0.8191	0.8273	0.6933	0.5583	0.3815	cotton
	0.1554	0.0653	0.0596	0.0974	0.1935	0.7824	0.8507	0.8071	0.7004	0.5125	0.3245	cotton
	0.1197	0.0612	0.07	0.1025	0.1773	0.6782	0.7389	0.7685	0.5786	0.4979	0.3396	cotton
	0.1217	0.0653	0.0525	0.1133	0.2186	0.7431	0.838	0.8285	0.6824	0.5326	0.3757	cotton
	0.1675	0.0654	0.0565	0.0974	0.213	0.7754	0.8516	0.8398	0.7361	0.5398	0.3899	cotton
	0.0849	0.0618	0.063	0.0974	0.205	0.7763	0.8362	0.7975	0.6689	0.5345	0.3552	cotton
	0.1564	0.0659	0.0512	0.1026	0.2112	0.7552	0.8507	0.841	0.7056	0.5477	0.3817	cotton
	0.1398	0.065	0.0535	0.1133	0.2073	0.7604	0.8459	0.8225	0.6796	0.5276	0.3716	cotton
	0.1543	0.0666	0.0648	0.0974	0.1796	0.6907	0.798	0.7907	0.6538	0.5337	0.3392	cotton
	0.1481	0.0715	0.0648	0.1025	0.2056	0.7778	0.8532	0.8112	0.6824	0.5322	0.3516	cotton
	0.1396	0.0653	0.0735	0.0922	0.2172	0.7621	0.8296	0.8386	0.7208	0.5418	0.3904	cotton
	0.1564	0.0653	0.0577	0.1027	0.2044	0.7766	0.8527	0.8432	0.7004	0.5294	0.3892	cotton
	0.1297	0.067	0.0639	0.0921	0.1779	0.6896	0.751	0.8091	0.6568	0.5516	0.3512	cotton
	0.1577	0.0654	0.0627	0.1026	0.2126	0.7778	0.8527	0.8421	0.7444	0.5429	0.3875	cotton
	0.1306	0.0716	0.0596	0.1026	0.1959	0.7672	0.8451	0.8032	0.703	0.5353	0.3759	cotton
	0.0947	0.0607	0.0567	0.1026	0.1789	0.7148	0.8003	0.8077	0.648	0.5364	0.3453	cotton
	0.1531	0.0594	0.0596	0.0868	0.1715	0.7656	0.8419	0.8091	0.6808	0.5605	0.3598	cotton
	0.1554	0.0601	0.0535	0.1027	0.1906	0.7671	0.8622	0.8131	0.706	0.5559	0.3614	cotton
	0.1388	0.0774	0.0648	0.1136	0.2229	0.7564	0.8451	0.8421	0.6696	0.5438	0.3777	cotton
	0.1115	0.0664	0.0577	0.0916	0.1653	0.6787	0.7644	0.8062	0.6176	0.5597	0.351	cotton
	0.1306	0.0715	0.0658	0.1027	0.2112	0.7883	0.8568	0.8254	0.7185	0.5469	0.3855	cotton
	0.1388	0.0711	0.0658	0.1133	0.2187	0.7778	0.8653	0.8339	0.6852	0.5597	0.3921	cotton
	0.1388	0.0519	0.0639	0.0974	0.2067	0.7524	0.8488	0.831	0.7185	0.5459	0.38	cotton
	0.1306	0.0659	0.0535	0.1026	0.2182	0.7778	0.8455	0.8449	0.6824	0.5647	0.3818	cotton
	0.0948	0.0654	0.0592	0.0759	0.1783	0.5084	0.6808	0.7675	0.5531	0.4696	0.3249	cotton
	0.1441	0.0722	0.059	0.0974	0.1843	0.7587	0.8323	0.8107	0.6913	0.5389	0.3614	cotton
	0.1531	0.0664	0.0711	0.1026	0.1873	0.7068	0.7805	0.7714	0.6208	0.4871	0.3351	cotton
	0.1675	0.0587	0.0693	0.108	0.214	0.7524	0.8411	0.8443	0.7185	0.5762	0.3796	cotton
	0.1398	0.072	0.065	0.0974	0.1918	0.7905	0.8556	0.8245	0.7406	0.5738	0.3921	cotton
	0.1388	0.0535	0.0754	0.1027	0.2146	0.7552	0.8602	0.8355	0.7361	0.572	0.3849	cotton
	0.1212	0.0653	0.058	0.108	0.219	0.779	0.8556	0.8503	0.703	0.5699	0.3874	cotton
	0.0942	0.0621	0.0669	0.0822	0.1783	0.4692	0.6402	0.7337	0.5461	0.4838	0.3222	cotton
	0.1481	0.0591	0.0762	0.1027	0.2149	0.7871	0.8458	0.8368	0.7279	0.5797	0.4148	cotton
	0.1577	0.0587	0.059	0.0974	0.2048	0.7552	0.8405	0.847	0.738	0.5522	0.3975	cotton
	0.1495	0.0544	0.0526	0.1081	0.2176	0.7493	0.8162	0.8147	0.6631	0.5407	0.3751	cotton
	0.1388	0.054	0.0463	0.1198	0.2285	0.7798	0.8373	0.7875	0.6385	0.5133	0.3679	cotton
	0.1379	0.0664	0.0762	0.0974	0.2094	0.6992	0.8192	0.8356	0.6984	0.5565	0.4093	cotton
	0.0944	0.0575	0.057	0.0873	0.1624	0.4087	0.5815	0.6657	0.4562	0.4486	0.3245	cotton
	0.1398	0.0665	0.0522	0.1141	0.2186	0.7506	0.7943	0.805	0.6154	0.5269	0.3746	cotton
	0.1303	0.0653	0.065	0.1026	0.2034	0.7229	0.8079	0.816	0.678	0.5446	0.3822	cotton
	0.1341	0.0737	0.0628	0.1027	0.1756	0.576	0.6792	0.6682	0.4669	0.4657	0.2907	cotton
	0.1388	0.0599	0.0579	0.1083	0.2321	0.7798	0.8292	0.832	0.6448	0.5164	0.3614	cotton
	0.1472	0.065	0.059	0.0921	0.2007	0.6845	0.8182	0.8258	0.6834	0.5605	0.3875	cotton
	0.1388	0.0657	0.0498	0.1138	0.2087	0.7577	0.8243	0.8147	0.6538	0.5195	0.3662	cotton
	0.1517	0.0549	0.0797	0.1198	0.2069	0.7547	0.8123	0.7301	0.6326	0.5007	0.3235	cotton
	0.0855	0.0735	0.0661	0.0926	0.1452	0.4187	0.5559	0.5513	0.4469	0.4106	0.2316	cotton
	0.1472	0.0589	0.0508	0.1083	0.2115	0.7696	0.8257	0.8077	0.6906	0.5306	0.351	cotton
	0.1388	0.0605	0.0541	0.1141	0.2142	0.7856	0.8295	0.7958	0.6724	0.5195	0.3402	cotton
	0.1306	0.0668	0.0473	0.1027	0.2195	0.7561	0.7747	0.7762	0.6567	0.5173	0.3582	cotton
	0.1271	0.0733	0.0619	0.0972	0.1817	0.6001	0.6554	0.6729	0.4885	0.4789	0.2884	cotton
	0.1388	0.0668	0.0378	0.1029	0.2121	0.7198	0.7603	0.7825	0.6302	0.535	0.3692	cotton
	0.1388	0.0654	0.0442	0.1083	0.2114	0.7693	0.833	0.805	0.6902	0.5464	0.3643	cotton
	0.1461	0.0665	0.0719	0.1145	0.1997	0.8043	0.8176	0.7357	0.5985	0.5051	0.2708	cotton
	0.1106	0.0731	0.0794	0.1027	0.1606	0.5119	0.6033	0.5785	0.4743	0.4074	0.1985	cotton
	0.1388	0.0722	0.0463	0.1084	0.2122	0.763	0.8217	0.7936	0.6656	0.5187	0.3666	cotton
	0.1398	0.0668	0.0669	0.1141	0.2032	0.768	0.7981	0.797	0.6054	0.5132	0.3475	cotton
	0.1396	0.0585	0.0431	0.1143	0.214	0.7774	0.843	0.8258	0.703	0.5428	0.3643	cotton
	0.1461	0.0593	0.0769	0.1145	0.1945	0.7655	0.7687	0.7559	0.5567	0.5022	0.2797	cotton
	0.1379	0.0605	0.0453	0.1027	0.2078	0.7479	0.8127	0.8008	0.6477	0.5176	0.3527	cotton
	0.1481	0.0664	0.0551	0.0973	0.2024	0.7478	0.8027	0.8142	0.6569	0.5124	0.3538	cotton
	0.1396	0.0648	0.0521	0.1028	0.2205	0.76	0.8251	0.8245	0.6695	0.546	0.3506	cotton
	0.1309	0.0585	0.05	0.1085	0.2166	0.7479	0.8211	0.8405	0.6447	0.5415	0.338	cotton
	0.1303	0.0653	0.047	0.1083	0.208	0.7599	0.8325	0.8292	0.6507	0.5241	0.3517	cotton
	0.1009	0.0678	0.0648	0.0976	0.0953	0.4301	0.5758	0.4258	0.4507	0.3205	0.2202	cotton
	0.1009	0.079	0.0638	0.088	0.1037	0.5804	0.7151	0.5235	0.6383	0.3528	0.2464	cotton
	0.115	0.0682	0.0417	0.0884	0.0989	0.5958	0.7505	0.5384	0.6053	0.3709	0.2246	cotton
	0.1009	0.0738	0.0331	0.088	0.1121	0.6073	0.7424	0.7497	0.6332	0.4779	0.3011	cotton
	0.1154	0.0738	0.0331	0.088	0.118	0.6795	0.8158	0.7459	0.6832	0.4734	0.3081	cotton
	0.1009	0.0677	0.0582	0.0977	0.1095	0.531	0.5666	0.4197	0.5157	0.318	0.1789	cotton
	0.1253	0.067	0.049	0.0876	0.1218	0.5315	0.6729	0.7008	0.6256	0.4741	0.3497	cotton
	0.1095	0.062	0.0459	0.0787	0.1275	0.6938	0.8181	0.7814	0.6953	0.4883	0.3435	cotton
	0.1172	0.062	-0.0173	0.1025	0.1374	0.6843	0.7902	0.7797	0.6566	0.5116	0.326	cotton
	0.1172	0.0677	0.0459	0.0929	0.1199	0.6775	0.8158	0.7459	0.6901	0.4381	0.3191	cotton
	0.1014	0.068	0.0336	0.0976	0.1387	0.6937	0.8214	0.8237	0.6779	0.5255	0.3449	cotton
	0.1257	0.0672	0.0582	0.0832	0.137	0.6904	0.808	0.8341	0.6718	0.4799	0.3858	cotton
	0.1309	0.067	0.0636	0.0864	0.1424	0.6603	0.7423	0.8075	0.614	0.5188	0.3443	cotton
	0.1162	0.0677	0.0582	0.0884	0.1398	0.6332	0.8044	0.7662	0.6379	0.4262	0.3483	cotton
	0.1177	0.0738	0.0744	0.0931	0.1546	0.7046	0.8166	0.7882	0.6873	0.4639	0.3455	cotton
	0.1379	0.067	0.055	0.0973	0.1422	0.6286	0.7329	0.7615	0.6417	0.5267	0.363	cotton
	0.1245	0.0567	0.1042	0.0978	0.1494	0.6419	0.7596	0.7082	0.5863	0.385	0.3116	cotton
	0.1605	0.0664	0.0455	0.1079	0.1597	0.8001	0.8338	0.8546	0.6846	0.5515	0.3959	cotton
	0.1455	0.073	0.0586	0.1025	0.164	0.7698	0.8188	0.7882	0.7099	0.5132	0.3845	cotton
	0.1518	0.0654	0.0699	0.1027	0.1557	0.8068	0.8364	0.8315	0.7203	0.5617	0.3782	cotton
	0.1505	0.0728	0.0478	0.1076	0.1608	0.7787	0.8111	0.8329	0.7153	0.5668	0.3965	cotton
	0.1417	0.0654	0.0711	0.1078	0.1708	0.8102	0.8479	0.845	0.7227	0.5661	0.4081	cotton
	0.1417	0.0719	0.0442	0.1178	0.169	0.8106	0.8344	0.8546	0.7002	0.5775	0.4084	cotton
	0.1481	0.0665	0.0442	0.1171	0.1642	0.779	0.821	0.8105	0.7396	0.5544	0.4211	cotton
	0.1505	0.0722	0.0502	0.1078	0.1704	0.7981	0.8452	0.845	0.7079	0.6104	0.4072	cotton
	0.1693	0.0722	0.0636	0.1132	0.1576	0.8102	0.8392	0.8354	0.7401	0.6166	0.3806	cotton
	0.1505	0.0664	0.0572	0.1132	0.1646	0.7966	0.8363	0.8462	0.7422	0.6159	0.4131	cotton
	0.1505	0.0659	0.0514	0.1179	0.1706	0.8106	0.847	0.8438	0.7203	0.5991	0.4317	cotton
	0.1605	0.0659	0.0751	0.113	0.1576	0.7913	0.8573	0.8322	0.7422	0.6352	0.3888	cotton
	0.1505	0.0722	0.0624	0.1128	0.1659	0.8217	0.8493	0.8297	0.7417	0.6282	0.4401	cotton
	0.1505	0.0659	0.0742	0.1078	0.1646	0.8444	0.8689	0.81	0.7611	0.6078	0.3709	cotton
	0.1309	0.0715	0.0864	0.141	0.1811	0.652	0.7414	0.7665	0.5984	0.5521	0.3257	cotton
	0.1605	0.0722	0.0805	0.1179	0.1707	0.822	0.8614	0.8507	0.7295	0.6233	0.4142	cotton
	0.1518	0.0719	0.1007	0.113	0.1864	0.7928	0.8276	0.8163	0.7586	0.5838	0.3659	cotton
	0.1531	0.0722	0.0676	0.1075	0.1717	0.7974	0.8369	0.8029	0.7123	0.5558	0.4178	cotton
	0.1417	0.0659	0.1007	0.1078	0.1743	0.8099	0.8397	0.8284	0.7295	0.5832	0.3907	cotton
	0.1123	0.0664	0.1152	0.1184	0.1655	0.6421	0.714	0.5918	0.5932	0.4222	0.3529	cotton
	0.1545	0.0601	0.0879	0.1076	0.1785	0.7962	0.8375	0.7893	0.7123	0.5339	0.3902	cotton
	0.1031	0.0769	0.0934	0.1073	0.206	0.817	0.8405	0.8066	0.6959	0.5458	0.2796	cotton
	0.1125	0.0835	0.0578	0.0972	0.1913	0.8301	0.8445	0.7857	0.7235	0.5686	0.3145	cotton
	0.0929	0.1355	0.1141	0.2127	0.2877	0.6477	0.7143	0.7127	0.5376	0.5171	0.2829	cotton
	0.1031	0.0565	0.0578	0.1021	0.1799	0.8311	0.8554	0.8173	0.7463	0.5788	0.3411	cotton
	0.0931	0.0715	0.0598	0.1235	0.185	0.8159	0.8607	0.8295	0.721	0.5747	0.3459	cotton
	0.0929	0.1123	0.0895	0.183	0.2579	0.5603	0.6287	0.7178	0.4424	0.5067	0.2648	cotton
	0.146	0.1546	0.3867	0.352	0.2926	0.5416	0.5628	0.5688	0.4478	0.4877	0.3564	cotton
	0.0947	0.0645	0.3867	0.1331	0.2438	0.7338	0.7007	0.6692	0.5691	0.5273	0.387	cotton
	0.0699	0.0527	0.1623	0.1091	0.2012	0.754	0.7729	0.7984	0.5738	0.5416	0.4037	cotton
	0.0591	0.0487	0.1335	0.0822	0.091	0.4203	0.602	0.6458	0.5654	0.4408	0.3239	cotton
	0.0783	0.0527	0.1012	0.1206	0.1776	0.6853	0.756	0.7843	0.5293	0.5348	0.3959	cotton
	0.0699	0.0531	0.0631	0.1091	0.2067	0.818	0.8232	0.8209	0.6159	0.5334	0.4247	cotton
	0.0667	0.0487	0.0464	0.0775	0.1049	0.4787	0.6062	0.6949	0.5422	0.4572	0.3573	cotton
	0.0786	0.0531	0.0452	0.126	0.193	0.7906	0.8235	0.8209	0.6137	0.5204	0.41	cotton
	0.0601	0.0494	0.0367	0.0822	0.0865	0.4132	0.5653	0.6358	0.5391	0.4185	0.3484	cotton
	0.0865	0.0593	0.0601	0.1144	0.2118	0.8202	0.8277	0.8209	0.6429	0.6066	0.3813	cotton
	0.0865	0.0593	0.0491	0.1088	0.2003	0.8133	0.8358	0.8194	0.6305	0.5387	0.3934	cotton
	0.0614	0.0549	0.0581	0.0724	0.0938	0.3041	0.5004	0.6587	0.5356	0.4296	0.3494	cotton
	0.0721	0.0846	0.1964	0.125	0.0981	0.4763	0.5799	0.483	0.4077	0.333	0.1757	cotton
	0.0781	0.0986	0.2278	0.1647	0.2099	0.7268	0.7307	0.6462	0.7	0.5207	0.3113	cotton
	0.0575	0.0657	0.1204	0.0777	0.1071	0.6553	0.7614	0.6783	0.5469	0.402	0.188	cotton
	0.0649	0.0721	0.0379	0.0726	0.1058	0.7367	0.8154	0.7695	0.5934	0.4447	0.216	cotton
	0.0721	0.0778	0.2004	0.0864	0.1975	0.8332	0.846	0.7666	0.7547	0.5853	0.3991	cotton
	0.0721	0.0783	0.1732	0.0865	0.1739	0.8377	0.8701	0.7752	0.7528	0.5937	0.3642	cotton
	0.0713	0.0643	0.1723	0.0804	0.1778	0.8358	0.8345	0.762	0.684	0.5841	0.3675	cotton
	0.0721	0.0719	0.1002	0.0819	0.1331	0.8186	0.8406	0.8509	0.7198	0.5827	0.3401	cotton
	0.1519	0.0605	0.0377	0.0971	0.211	0.769	0.8285	0.8029	0.661	0.5664	0.389	cotton
	0.1449	0.0657	0.0595	0.1026	0.2069	0.7632	0.8305	0.8199	0.6395	0.5638	0.3673	cotton
	0.0789	0.0779	0.2075	0.0915	0.1873	0.8316	0.8364	0.7208	0.6852	0.5636	0.3713	cotton
	0.0724	0.0783	0.0806	0.0923	0.1218	0.7821	0.8306	0.845	0.662	0.5588	0.3235	cotton
	0.1549	0.065	0.0721	0.0972	0.2147	0.7321	0.8375	0.8332	0.6611	0.5328	0.3732	cotton
	0.1554	0.0602	0.0497	0.1029	0.2072	0.7569	0.8285	0.8301	0.6395	0.5855	0.3792	cotton
	0.1549	0.0592	0.0641	0.0972	0.216	0.7247	0.8264	0.8371	0.6703	0.5667	0.3614	cotton
	0.0646	0.078	0.0846	0.0863	0.1626	0.837	0.8437	0.8556	0.7198	0.5886	0.3798	cotton
	0.0616	0.0779	0.1907	0.1034	0.2048	0.8186	0.8503	0.7611	0.7796	0.6261	0.4218	cotton
	0.1541	0.0605	0.0484	0.1085	0.2018	0.7796	0.8305	0.8314	0.6547	0.5881	0.3779	cotton
	0.139	0.065	0.0657	0.0972	0.2113	0.7304	0.8253	0.8358	0.6703	0.546	0.3712	cotton
	0.0779	0.0912	0.2086	0.1797	0.2427	0.7204	0.7598	0.6358	0.6678	0.5753	0.3804	cotton
	0.0715	0.0779	0.1319	0.0856	0.1912	0.8521	0.861	0.8166	0.7624	0.6054	0.391	cotton
	0.1539	0.052	0.0657	0.1028	0.206	0.6795	0.7988	0.8383	0.6364	0.5274	0.3666	cotton
	0.0616	0.0773	0.2086	0.1373	0.2229	0.7759	0.8036	0.6922	0.7446	0.6227	0.4133	cotton
	0.0799	0.0786	0.0172	0.0817	0.0863	0.7132	0.8331	0.8085	0.6706	0.5344	0.289	cotton
	0.0795	0.0719	0.0823	0.0768	0.1256	0.8197	0.8464	0.8624	0.7345	0.6023	0.3379	cotton
	0.0951	0.1066	0.2086	0.1893	0.2334	0.6118	0.6875	0.5392	0.6213	0.5014	0.3778	cotton
	0.1561	0.052	0.0595	0.0972	0.2049	0.7195	0.8112	0.8396	0.6275	0.5353	0.3663	cotton
	0.0604	0.0848	0.0336	0.0826	0.0805	0.688	0.8099	0.7992	0.7367	0.5603	0.3067	cotton
	0.0788	0.098	0.2237	0.1562	0.2272	0.6308	0.7238	0.5545	0.5955	0.5034	0.3695	cotton
	0.0726	0.0715	0.0424	0.0754	0.1488	0.8147	0.8515	0.8372	0.7127	0.5608	0.3724	cotton
	0.1511	0.0657	0.0595	0.1029	0.1998	0.802	0.8496	0.8347	0.7204	0.5702	0.3646	cotton
	0.0724	0.0719	0.0639	0.0871	0.1342	0.8326	0.8645	0.8414	0.7253	0.5891	0.3215	cotton
	0.1585	0.0657	0.0436	0.0971	0.202	0.8169	0.8324	0.8442	0.7273	0.5896	0.3958	cotton
	0.0803	0.0786	0.0349	0.0873	0.0852	0.7347	0.8413	0.8364	0.7379	0.6055	0.3264	cotton
	0.0701	0.0781	0.18	0.1232	0.2354	0.822	0.8549	0.7324	0.7412	0.5869	0.4559	cotton
	0.0949	0.1063	0.1893	0.2718	0.2569	0.5529	0.5774	0.4928	0.5237	0.4577	0.2952	cotton
	0.0644	0.0647	0.063	0.0804	0.1558	0.838	0.8598	0.8384	0.7198	0.6136	0.3995	cotton
	0.0584	0.0719	0.0831	0.0819	0.1276	0.8335	0.8455	0.8402	0.7401	0.5816	0.3224	cotton
	0.071	0.0783	0.1174	0.1035	0.1875	0.8416	0.8574	0.8273	0.7605	0.6553	0.4435	cotton
	0.0708	0.0785	0.2237	0.13	0.2161	0.7561	0.8211	0.6552	0.7123	0.5552	0.4365	cotton
	0.0715	0.0652	0.0553	0.0915	0.1486	0.8389	0.8541	0.8484	0.7341	0.6374	0.4343	cotton
	0.0779	0.0838	0.2225	0.1153	0.2673	0.8131	0.8276	0.732	0.7273	0.494	0.2993	cotton
	0.0796	0.0657	0.059	0.0769	0.1453	0.8357	0.8541	0.8273	0.7181	0.5648	0.3207	cotton
	0.1676	0.065	0.0644	0.0972	0.205	0.7836	0.8414	0.8322	0.7232	0.5755	0.36	cotton
	0.1528	0.0655	0.0571	0.1026	0.1955	0.7927	0.8443	0.8309	0.7081	0.5809	0.3524	cotton
	0.0721	0.0646	0.0419	0.0805	0.135	0.8158	0.8533	0.8462	0.6684	0.5616	0.3813	cotton
	0.0726	0.0719	0.045	0.0974	0.1525	0.8399	0.8524	0.8462	0.7026	0.5742	0.3414	cotton
	0.0798	0.0721	0.0532	0.0768	0.1364	0.8408	0.8464	0.8494	0.7181	0.5531	0.3194	cotton
	0.1549	0.0652	0.0581	0.0972	0.2025	0.7613	0.8316	0.8322	0.6959	0.5398	0.3621	cotton
	0.1436	0.0592	0.0654	0.1029	0.2055	0.8101	0.8402	0.8347	0.6933	0.5622	0.3729	cotton
	0.0867	0.0976	0.0821	0.1232	0.1912	0.846	0.8558	0.8462	0.7547	0.6511	0.4399	cotton
	0.139	0.0588	0.0717	0.0864	0.2086	0.7492	0.8386	0.8309	0.713	0.5549	0.366	cotton
	0.0708	0.0657	0.1473	0.1038	0.2209	0.7942	0.8391	0.7777	0.7191	0.5896	0.4359	cotton
	0.0658	0.0719	0.0408	0.0817	0.1573	0.8211	0.8438	0.8415	0.6632	0.5714	0.3745	cotton
	0.1361	0.0657	0.0717	0.1029	0.2124	0.769	0.8203	0.8283	0.6668	0.5994	0.3706	cotton
	0.0867	0.1123	0.3134	0.1544	0.3078	0.7903	0.8135	0.7064	0.6897	0.5561	0.4027	cotton
	0.1511	0.0592	0.0789	0.0857	0.2087	0.7704	0.8274	0.8288	0.6697	0.5951	0.3949	cotton
	0.0944	0.1196	0.3115	0.2715	0.3349	0.7579	0.7635	0.6264	0.6623	0.5781	0.4139	cotton
	0.1561	0.0574	0.0783	0.0972	0.2025	0.7492	0.8285	0.8296	0.6932	0.5406	0.3633	cotton
	0.0729	0.0719	0.0506	0.0814	0.1393	0.8148	0.8541	0.8427	0.6562	0.573	0.3799	cotton
	0.1549	0.0588	0.0583	0.0918	0.2013	0.7297	0.817	0.8243	0.614	0.5736	0.3509	cotton
	0.0865	0.098	0.1199	0.1858	0.2423	0.6951	0.7024	0.7883	0.5736	0.5446	0.3726	cotton
	0.0644	0.0647	0.0618	0.0862	0.1441	0.8272	0.8336	0.8462	0.6976	0.5995	0.394	cotton
	0.0804	0.0792	0.0408	0.1027	0.0993	0.6861	0.7369	0.7785	0.629	0.5677	0.3039	cotton
	0.0791	0.0787	0.0638	0.1034	0.1545	0.8348	0.8541	0.8462	0.7318	0.6312	0.4244	cotton
	0.0785	0.0911	0.0772	0.1038	0.1903	0.8375	0.8653	0.8318	0.7123	0.6321	0.4189	cotton
	0.0785	0.1046	0.0781	0.1038	0.1934	0.8438	0.8638	0.8344	0.7198	0.6105	0.3885	cotton
	0.0708	0.0695	0.1127	0.1031	0.2208	0.8162	0.848	0.8331	0.7226	0.5209	0.3274	cotton
	0.1023	0.1252	0.2706	0.2644	0.4004	0.8001	0.8212	0.6367	0.6301	0.5441	0.4037	cotton
	0.0793	0.0845	0.0578	0.1142	0.1614	0.8141	0.8115	0.839	0.6497	0.5687	0.3929	cotton
	0.0867	0.0845	0.0737	0.1508	0.1661	0.7915	0.8269	0.8326	0.6897	0.5984	0.3631	cotton
	0.0791	0.0838	0.1061	0.1031	0.2158	0.8463	0.8566	0.8403	0.7507	0.5476	0.3123	cotton
	0.1479	0.0645	0.0783	0.1026	0.2088	0.7402	0.8231	0.8379	0.6821	0.542	0.3684	cotton
	0.0792	0.0648	0.2713	0.1413	0.3396	0.8367	0.8374	0.7874	0.7026	0.5842	0.4355	cotton
	0.0867	0.085	0.0638	0.1035	0.1771	0.8552	0.8542	0.8348	0.7151	0.6146	0.3771	cotton
	0.1511	0.0592	0.0789	0.0973	0.2164	0.7718	0.8395	0.8262	0.682	0.5832	0.3832	cotton
	0.0649	0.0647	0.0495	0.1085	0.1601	0.8272	0.8391	0.8284	0.6431	0.5591	0.3976	cotton
	0.0942	0.1046	0.0526	0.1537	0.1745	0.7597	0.8226	0.8378	0.6465	0.5765	0.3922	cotton
	0.0646	0.0646	0.2181	0.1084	0.2728	0.8367	0.859	0.8269	0.7051	0.5733	0.387	cotton
	0.1441	0.0584	0.0789	0.0972	0.2219	0.7627	0.8264	0.8392	0.6203	0.516	0.3619	cotton
	0.0724	0.0842	0.1794	0.0864	0.2414	0.8357	0.8473	0.8307	0.734	0.563	0.3598	cotton
	0.0649	0.0703	0.054	0.0972	0.1855	0.8357	0.8473	0.8503	0.734	0.5535	0.2988	cotton
	0.0867	0.0778	0.1044	0.1027	0.1781	0.825	0.8473	0.8365	0.7025	0.5847	0.4004	cotton
	0.0804	0.0661	0.0728	0.0821	0.0953	0.3399	0.5372	0.6348	0.601	0.4067	0.1738	cotton
	0.079	0.0602	0.2477	0.1472	0.3279	0.7972	0.8446	0.7452	0.6431	0.5425	0.4136	cotton
	0.0779	0.0843	0.0849	0.1108	0.2235	0.818	0.8524	0.7848	0.734	0.5807	0.3946	cotton
	0.0945	0.1112	0.0781	0.1179	0.2208	0.842	0.8645	0.8292	0.7384	0.6035	0.3709	cotton
	0.1104	0.1119	0.0701	0.1725	0.1737	0.7456	0.7798	0.8092	0.6259	0.5679	0.4028	cotton
	0.0864	0.0979	0.0975	0.1338	0.1787	0.8221	0.8234	0.839	0.7025	0.5898	0.4036	cotton
	0.0939	0.0719	0.0737	0.1027	0.1493	0.8155	0.8097	0.8273	0.6951	0.5698	0.3245	cotton
	0.071	0.0911	0.0543	0.1392	0.1732	0.7082	0.7102	0.7984	0.5703	0.5596	0.3731	cotton
	0.0721	0.0581	0.1008	0.1242	0.2473	0.8348	0.8464	0.8531	0.7001	0.5976	0.3718	cotton
	0.0795	0.0715	0.1369	0.0975	0.1696	0.8496	0.8683	0.8459	0.7202	0.5817	0.3785	cotton
	0.0715	0.0522	0.1196	0.1247	0.2832	0.8375	0.8481	0.852	0.7098	0.6123	0.4106	cotton
	0.0867	0.1046	0.0779	0.1742	0.2377	0.6971	0.7226	0.794	0.558	0.5422	0.3654	cotton
	0.0639	0.0593	0.179	0.1305	0.3406	0.8392	0.859	0.8371	0.692	0.5661	0.4074	cotton
	0.0792	0.0519	0.0758	0.1028	0.246	0.8434	0.8455	0.8419	0.7026	0.616	0.3751	cotton
	0.0782	0.0911	0.0989	0.1444	0.2506	0.7786	0.7987	0.7686	0.6674	0.5705	0.3744	cotton
	0.0634	0.0526	0.0859	0.114	0.2965	0.833	0.8446	0.8396	0.6798	0.6065	0.4133	cotton
	0.074	0.0787	0.0656	0.0871	0.0885	0.3113	0.4467	0.6219	0.5581	0.4173	0.1615	cotton
	0.0793	0.0703	0.0603	0.0974	0.1749	0.8357	0.8446	0.8391	0.7296	0.5473	0.2538	cotton
	0.0721	0.0778	0.0981	0.0975	0.1629	0.8468	0.8668	0.8336	0.7318	0.6005	0.3956	cotton
	0.0937	0.0909	0.0871	0.1391	0.1262	0.6446	0.6912	0.7644	0.5736	0.5372	0.2864	cotton
	0.0798	0.0646	0.0715	0.087	0.1927	0.8152	0.8541	0.852	0.7075	0.6214	0.3395	cotton
	0.0634	0.0522	0.0665	0.114	0.2789	0.8348	0.8464	0.8531	0.7001	0.6246	0.4074	cotton
	0.0791	0.0695	0.0658	0.092	0.2015	0.8221	0.8524	0.8469	0.7073	0.5256	0.2817	cotton
	0.1112	0.1185	0.0715	0.2169	0.2361	0.6968	0.7696	0.8122	0.6091	0.5716	0.3548	cotton
	0.0649	0.0911	0.0817	0.1086	0.1684	0.8092	0.8391	0.7857	0.6852	0.5745	0.402	cotton
	0.0644	0.0841	0.0865	0.1335	0.1676	0.6713	0.7567	0.7628	0.5783	0.5702	0.365	cotton
	0.0726	0.071	0.0429	0.0924	0.1645	0.8152	0.8428	0.8492	0.7273	0.5617	0.2893	cotton
	0.0727	0.0846	0.0745	0.0781	0.1466	0.854	0.8541	0.8389	0.6624	0.559	0.3454	cotton
	0.0867	0.0837	0.0922	0.1379	0.2416	0.776	0.8063	0.8279	0.6557	0.5266	0.3131	cotton
	0.0571	0.066	0.1554	0.114	0.2813	0.7587	0.8048	0.8201	0.6189	0.5764	0.3993	cotton
	0.0799	0.0719	0.0937	0.0979	0.1405	0.8024	0.8507	0.8377	0.6434	0.5548	0.3203	cotton
	0.0726	0.0778	0.0638	0.0727	0.1344	0.8434	0.8446	0.8494	0.5959	0.5537	0.343	cotton
	0.0579	0.066	0.0942	0.1084	0.2406	0.7556	0.7716	0.8242	0.5765	0.5674	0.3751	cotton
	0.0739	0.0787	0.0826	0.0787	0.1224	0.8416	0.8515	0.8483	0.6401	0.5298	0.3161	cotton
	0.0509	0.0703	0.0343	0.0864	0.1436	0.819	0.8596	0.8298	0.6999	0.5594	0.3876	cotton
	0.0721	0.063	0.0691	0.0859	0.1549	0.8307	0.8541	0.8166	0.6798	0.5761	0.3908	cotton
	0.071	0.0593	0.0553	0.1195	0.2881	0.8317	0.8452	0.8407	0.6904	0.6222	0.4116	cotton
	0.0865	0.106	0.1274	0.2255	0.2797	0.6054	0.6325	0.794	0.5703	0.5342	0.3616	cotton
	0.0793	0.0712	0.0528	0.0974	0.1957	0.811	0.8409	0.8509	0.7171	0.6312	0.3493	cotton
	0.0719	0.0573	0.0491	0.0769	0.1513	0.812	0.8409	0.8492	0.7202	0.5602	0.2632	cotton
	0.0867	0.0985	0.1125	0.1655	0.2349	0.7625	0.7629	0.7952	0.6374	0.5539	0.3563	cotton
	0.0646	0.0459	0.1406	0.1138	0.2584	0.8406	0.8503	0.8154	0.6975	0.5232	0.3758	cotton
	0.0721	0.0505	0.0996	0.114	0.2354	0.8031	0.8106	0.8269	0.6522	0.5628	0.3734	cotton
	0.0596	0.0846	0.0646	0.0976	0.0875	0.3216	0.4844	0.646	0.5657	0.3522	0.1605	cotton
	0.0793	0.0526	0.1468	0.1028	0.2532	0.8423	0.8595	0.7452	0.6809	0.4958	0.3727	cotton
	0.0728	0.0781	0.0581	0.0781	0.1294	0.8459	0.8541	0.8389	0.5997	0.5402	0.3328	cotton
	0.0868	0.0455	0.0455	0.1138	0.2454	0.8307	0.8642	0.852	0.7001	0.6287	0.3846	cotton
	0.0649	0.071	0.0383	0.0769	0.1559	0.7725	0.8276	0.8469	0.7273	0.5774	0.2972	cotton
	0.0937	0.0845	0.0754	0.1333	0.1154	0.7132	0.7673	0.8098	0.5659	0.501	0.2727	cotton
	0.0654	0.0641	0.0638	0.0769	0.1406	0.832	0.8515	0.8415	0.6236	0.5744	0.3614	cotton
	0.0809	0.0787	0.0609	0.1027	0.0937	0.4864	0.6127	0.6884	0.597	0.4418	0.2365	cotton
	0.0646	0.0526	0.0625	0.1027	0.2441	0.8397	0.8469	0.8353	0.6551	0.4893	0.3612	cotton
	0.0721	0.0638	0.0629	0.0974	0.1337	0.8032	0.839	0.8298	0.7073	0.5708	0.3544	cotton
	0.0644	0.0522	0.0259	0.1079	0.2405	0.8311	0.8469	0.7949	0.6166	0.4752	0.3525	cotton
	0.0804	0.0721	0.0438	0.0738	0.106	0.8335	0.8533	0.8459	0.643	0.5108	0.3023	cotton
	0.0724	0.063	0.0305	0.0918	0.1253	0.7812	0.8211	0.8365	0.5783	0.5733	0.3628	cotton
	0.0721	0.0519	0.0747	0.1138	0.2296	0.8465	0.8469	0.8466	0.6729	0.5271	0.3743	cotton
	0.0644	0.0703	0.0936	0.0924	0.2122	0.8077	0.8585	0.8446	0.7202	0.5359	0.3068	cotton
	0.0646	0.0779	0.0325	0.0873	0.1391	0.7773	0.8368	0.8469	0.7122	0.5746	0.2785	cotton
	0.0588	0.0579	0.0373	0.0829	0.1095	0.8442	0.8642	0.8494	0.6259	0.5371	0.33	cotton
	0.0575	0.0703	0.0999	0.0853	0.1407	0.7934	0.8211	0.818	0.677	0.5725	0.3606	cotton
	0.0719	0.0712	0.0397	0.1138	0.2071	0.8099	0.8397	0.8509	0.7001	0.6225	0.3666	cotton
	0.0571	0.071	0.0502	0.0924	0.1599	0.8088	0.8494	0.8469	0.7401	0.5569	0.2704	cotton
	0.0789	0.0459	0.0514	0.114	0.2466	0.8217	0.8425	0.8509	0.6851	0.6316	0.3982	cotton
	0.0809	0.0849	0.0812	0.1184	0.0948	0.4438	0.525	0.7039	0.4023	0.395	0.2176	cotton
	0.0739	0.0723	0.0826	0.0979	0.1095	0.7498	0.7954	0.7944	0.5832	0.4688	0.2545	cotton
	0.0649	0.07	0.0401	0.0859	0.1281	0.793	0.8234	0.8298	0.5906	0.5524	0.3684	cotton
	0.0617	0.0719	0.0737	0.0923	0.0904	0.2847	0.3813	0.5513	0.318	0.2863	0.16	cotton
	0.0649	0.0435	0.0747	0.1029	0.2157	0.8256	0.8434	0.8384	0.6069	0.5457	0.3578	cotton
	0.0796	0.0708	0.0416	0.0777	0.1164	0.8326	0.8626	0.8483	0.6363	0.5705	0.3385	cotton
	0.0654	0.0779	0.0268	0.0768	0.1503	0.7686	0.8276	0.8458	0.7098	0.5975	0.3072	cotton
	0.0654	0.0634	0.047	0.0821	0.1245	0.8169	0.8371	0.8473	0.6654	0.5897	0.3519	cotton
	0.0646	0.0625	0.0849	0.1034	0.16	0.7717	0.8154	0.8122	0.5774	0.5669	0.327	cotton
	0.0717	0.0698	0.0878	0.0713	0.1986	0.8098	0.8585	0.8344	0.7273	0.5111	0.2865	cotton
	0.0719	0.0512	0.0397	0.1247	0.2185	0.8217	0.8521	0.849	0.7249	0.6119	0.3747	cotton
	0.0792	0.0531	0.0563	0.114	0.2459	0.8117	0.8434	0.8183	0.6798	0.5757	0.3955	cotton
	0.0639	0.0522	0.0563	0.1138	0.2663	0.8335	0.8641	0.8399	0.6947	0.6203	0.41	cotton
	0.0644	0.0772	0.0224	0.0822	0.1369	0.7887	0.8377	0.8472	0.7355	0.5883	0.2762	cotton
	0.0646	0.063	0.0715	0.1033	0.1737	0.7947	0.8284	0.7925	0.6496	0.5646	0.3048	cotton
	0.0807	0.0667	0.0955	0.0884	0.1009	0.7266	0.7819	0.784	0.5828	0.4643	0.2455	cotton
	0.0726	0.0634	0.0491	0.0754	0.1106	0.7939	0.8348	0.8319	0.6494	0.5817	0.3628	cotton
	0.0804	0.0785	0.0385	0.0929	0.097	0.8009	0.8296	0.8142	0.5744	0.5144	0.2853	cotton
	0.0646	0.0634	0.0725	0.1033	0.147	0.7688	0.8025	0.8171	0.5774	0.5622	0.3196	cotton
	0.0646	0.0638	0.0744	0.0913	0.1296	0.784	0.8154	0.8227	0.5933	0.564	0.3391	cotton
	0.0656	0.0821	0.1698	0.1609	0.2766	0.3454	0.406	0.5529	0.3282	0.4704	0.2968	cotton
	0.0654	0.0435	0.0695	0.1028	0.1934	0.8395	0.8618	0.8099	0.5964	0.5222	0.3343	cotton
	0.0649	0.0777	0.0701	0.0973	0.1339	0.767	0.8185	0.8319	0.6038	0.5582	0.3227	cotton
	0.0721	0.0575	0.0554	0.1029	0.2169	0.8359	0.8537	0.7857	0.612	0.4765	0.3062	cotton
	0.0811	0.0793	0.0639	0.0741	0.0804	0.5337	0.6099	0.6619	0.5091	0.3684	0.169	cotton
	0.0726	0.0644	0.0592	0.0826	0.11	0.8344	0.8529	0.8358	0.6725	0.6205	0.3633	cotton
	0.0795	0.0911	0.0753	0.0973	0.1403	0.7917	0.8306	0.8185	0.6526	0.565	0.3035	cotton
	0.0509	0.0585	0.0695	0.1029	0.202	0.7128	0.7602	0.791	0.5765	0.5417	0.353	cotton
	0.0792	0.0581	0.0397	0.1082	0.2272	0.8341	0.8529	0.8388	0.7047	0.6118	0.3798	cotton
	0.0649	0.0593	0.0563	0.1028	0.2268	0.7696	0.8079	0.781	0.6316	0.5719	0.3865	cotton
	0.0646	0.0632	0.0297	0.0775	0.1357	0.8008	0.8503	0.8368	0.7332	0.5913	0.2742	cotton
	0.1119	0.1473	0.1496	0.308	0.3016	0.67	0.719	0.7841	0.5089	0.5165	0.3187	cotton
	0.0796	0.0645	0.0602	0.0829	0.1041	0.8529	0.8649	0.8517	0.6913	0.5916	0.3493	cotton
	0.0649	0.0705	0.0224	0.0819	0.1531	0.8196	0.8512	0.8368	0.7378	0.6074	0.3143	cotton
	0.0736	0.0723	0.0462	0.0738	0.0888	0.7481	0.8233	0.8235	0.5337	0.5068	0.2733	cotton
	0.0713	0.0585	0.0605	0.1142	0.2592	0.8341	0.8654	0.8286	0.6946	0.5939	0.4159	cotton
	0.0646	0.0589	0.0534	0.1082	0.2516	0.8341	0.8526	0.8041	0.6946	0.577	0.4107	cotton
	0.0726	0.0653	0.0669	0.0918	0.1191	0.7956	0.8337	0.8227	0.6616	0.5708	0.3382	cotton
	0.0717	0.0571	0.0797	0.1082	0.212	0.7976	0.8164	0.8052	0.6334	0.4612	0.305	cotton
	0.1125	0.1309	0.1695	0.2811	0.3452	0.7231	0.7285	0.6994	0.6832	0.5139	0.404	cotton
	0.0721	0.0708	0.0858	0.1252	0.2152	0.7381	0.802	0.8178	0.6231	0.4761	0.3113	cotton
	0.074	0.079	0.043	0.0789	0.0987	0.7161	0.7806	0.8009	0.5579	0.504	0.2711	cotton
	0.0929	0.0905	0.1541	0.235	0.3186	0.7199	0.7206	0.6129	0.6606	0.509	0.3823	cotton
	0.0646	0.0522	0.0549	0.1191	0.2529	0.8427	0.8638	0.8399	0.692	0.6098	0.422	cotton
	0.0792	0.0703	0.1106	0.0713	0.2334	0.8264	0.8466	0.8292	0.6784	0.5291	0.2849	cotton
	0.087	0.0568	0.0374	0.0924	0.155	0.8095	0.8396	0.8356	0.7225	0.6114	0.3276	cotton
	0.0726	0.0648	0.0469	0.0775	0.1116	0.8322	0.8633	0.8358	0.6664	0.6153	0.3684	cotton
	0.0844	0.1295	0.1913	0.1911	0.2535	0.6099	0.6433	0.5298	0.5936	0.4802	0.2846	cotton
	0.0841	0.0832	0.1692	0.1935	0.2853	0.6152	0.6031	0.5234	0.5869	0.4981	0.312	cotton
	0.0867	0.0505	0.0431	0.1079	0.1956	0.8073	0.8396	0.8381	0.7122	0.6152	0.362	cotton
	0.0649	0.0585	0.0522	0.0921	0.2184	0.735	0.8044	0.7878	0.6222	0.5593	0.3785	cotton
	0.1031	0.1316	0.252	0.2919	0.3665	0.6758	0.6962	0.7417	0.643	0.5574	0.3949	cotton
	0.0844	0.0832	0.1173	0.1878	0.3431	0.8014	0.8053	0.7441	0.6968	0.5631	0.3946	cotton
	0.0796	0.0656	0.0447	0.0864	0.1328	0.8233	0.8503	0.8345	0.7177	0.6161	0.3571	cotton
	0.0795	0.0772	0.0797	0.1202	0.209	0.7074	0.7658	0.7722	0.5616	0.446	0.3077	cotton
	0.0943	0.1053	0.1791	0.1942	0.2834	0.7873	0.8173	0.8186	0.6809	0.5451	0.3089	cotton
	0.0746	0.1058	0.1464	0.2519	0.3696	0.7955	0.7824	0.7318	0.6882	0.5472	0.4158	cotton
	0.0743	0.079	0.0379	0.0884	0.121	0.6319	0.7415	0.7651	0.4988	0.4773	0.2758	cotton
	0.0726	0.0648	0.0481	0.0821	0.131	0.8303	0.8625	0.837	0.7101	0.6401	0.3801	cotton
	0.0755	0.0853	0.0228	0.0924	0.0934	0.2363	0.2441	0.4263	0.2386	0.1814	0.0967	cotton
	0.0726	0.0501	0.0431	0.1079	0.1988	0.8213	0.8499	0.8392	0.7225	0.621	0.3665	cotton
	0.0677	0.0837	0.1688	0.1456	0.2836	0.6976	0.7892	0.7269	0.689	0.541	0.321	cotton
	0.0866	0.0981	0.09	0.1561	0.2409	0.5616	0.5736	0.7177	0.4916	0.4751	0.2707	cotton
	0.0589	0.0564	0.1319	0.1033	0.2954	0.8135	0.857	0.7722	0.7539	0.5322	0.3662	cotton
	0.0721	0.0575	0.0534	0.1029	0.2128	0.7695	0.8032	0.7965	0.5765	0.5344	0.3729	cotton
	0.0933	0.1361	0.1532	0.2294	0.2664	0.6372	0.7425	0.7012	0.6004	0.5484	0.2929	cotton
	0.0721	0.0577	0.0549	0.0864	0.1669	0.8483	0.8701	0.8293	0.7126	0.5962	0.3163	cotton
	0.0646	0.0522	0.0534	0.1029	0.2385	0.7919	0.8272	0.8114	0.6522	0.5531	0.3998	cotton
	0.0729	0.0455	0.0479	0.1133	0.2324	0.8242	0.8731	0.8422	0.7225	0.6139	0.4027	cotton
	0.0739	0.0851	0.0379	0.0929	0.1195	0.5745	0.7136	0.741	0.4808	0.3872	0.23	cotton
	0.0726	0.0634	0.0727	0.1028	0.1983	0.7702	0.8071	0.7759	0.5379	0.475	0.3203	cotton
	0.0614	0.073	0.0329	0.0884	0.1282	0.7309	0.8186	0.7906	0.6071	0.5255	0.3132	cotton
	0.0726	0.0653	0.0492	0.0781	0.1303	0.8116	0.8617	0.828	0.7101	0.6395	0.3998	cotton
	0.074	0.0735	0.0173	0.1077	0.1192	0.4944	0.5804	0.6536	0.433	0.3401	0.1978	cotton
	0.0795	0.0713	0.0391	0.1029	0.1605	0.8344	0.8598	0.8414	0.7202	0.6153	0.3036	cotton
	0.0867	0.0913	0.1367	0.129	0.2831	0.8367	0.8597	0.8331	0.7249	0.5461	0.3134	cotton
	0.087	0.1046	0.0693	0.1379	0.2401	0.6135	0.6586	0.7476	0.624	0.5365	0.3338	cotton
	0.0654	0.0634	0.0858	0.1196	0.2324	0.8012	0.8402	0.8052	0.5978	0.3958	0.2663	cotton
	0.0649	0.0653	0.0279	0.0915	0.1549	0.7967	0.8444	0.8332	0.6923	0.5969	0.2994	cotton
	0.087	0.1042	0.0568	0.164	0.1886	0.8062	0.8184	0.8207	0.6795	0.5774	0.3986	cotton
	0.0724	0.0638	0.0797	0.1143	0.2188	0.7255	0.8055	0.7975	0.5616	0.423	0.2857	cotton
	0.0724	0.0712	0.0317	0.0769	0.146	0.8027	0.8499	0.8392	0.7332	0.602	0.3151	cotton
	0.0724	0.0715	0.0413	0.0679	0.1793	0.8172	0.8508	0.8345	0.7235	0.6336	0.3927	cotton
	0.0654	0.0653	0.0503	0.0915	0.1621	0.7713	0.8196	0.8332	0.6466	0.5951	0.3297	cotton
	0.0796	0.0912	0.0492	0.1279	0.1869	0.8193	0.8499	0.8227	0.7157	0.6229	0.4334	cotton
	0.0795	0.0713	0.0791	0.0874	0.214	0.8452	0.8767	0.8292	0.7568	0.5551	0.2518	cotton
	0.0726	0.0779	0.0303	0.0819	0.1671	0.8337	0.8606	0.8392	0.7378	0.5718	0.2728	cotton
	0.0644	0.0519	0.0534	0.0972	0.2197	0.745	0.7912	0.807	0.5691	0.5215	0.381	cotton
	0.0797	0.0449	0.042	0.1079	0.2274	0.8444	0.8646	0.8388	0.7225	0.6196	0.4038	cotton
	0.0819	0.0694	0.0584	0.0841	0.094	0.2077	0.2652	0.4482	0.1675	0.1929	0.0975	cotton
	0.0743	0.0854	0.0586	0.1028	0.1278	0.6339	0.7386	0.7496	0.5579	0.388	0.2367	cotton
	0.0721	0.0648	0.0317	0.0819	0.168	0.8015	0.8383	0.8381	0.7177	0.5975	0.3411	cotton
	0.0654	0.071	0.063	0.1423	0.2525	0.8023	0.8333	0.8052	0.6649	0.4662	0.2614	cotton
	0.0654	0.0638	0.0656	0.1087	0.2171	0.7015	0.7966	0.8024	0.5575	0.4089	0.2552	cotton
	0.0789	0.0977	0.0618	0.1732	0.2122	0.7299	0.802	0.8079	0.6358	0.5945	0.3727	cotton
	0.0866	0.0713	0.0378	0.1211	0.2057	0.8129	0.8269	0.8265	0.6994	0.5874	0.3104	cotton
	0.0721	0.0519	0.0487	0.0976	0.2295	0.7793	0.8289	0.8085	0.6673	0.5806	0.395	cotton
	0.109	0.1252	0.0724	0.1734	0.2167	0.7525	0.8137	0.8156	0.6896	0.5786	0.4314	cotton
	0.0584	0.0703	0.0656	0.114	0.2271	0.7791	0.8248	0.8301	0.5534	0.3851	0.2426	cotton
	0.0715	0.0571	0.0431	0.0976	0.1865	0.8182	0.8472	0.8368	0.7201	0.6033	0.3614	cotton
	0.0797	0.0571	0.0568	0.1311	0.2521	0.824	0.8524	0.8301	0.5534	0.4025	0.2332	cotton
	0.0796	0.0708	0.0584	0.1084	0.2418	0.827	0.8444	0.8314	0.5451	0.3724	0.2054	cotton
	0.1038	0.1534	0.1581	0.2854	0.3085	0.668	0.6743	0.7823	0.5971	0.5159	0.3487	cotton
	0.0866	0.0913	0.1299	0.1633	0.2917	0.8182	0.8363	0.8292	0.7101	0.5322	0.331	cotton
	0.0867	0.0519	0.042	0.1027	0.2354	0.8423	0.8542	0.8338	0.7097	0.598	0.4189	cotton
	0.087	0.0449	0.036	0.1027	0.2251	0.8328	0.863	0.8375	0.7201	0.6197	0.4073	cotton
	0.0726	0.0845	0.019	0.0821	0.1983	0.8252	0.863	0.8368	0.7526	0.5585	0.3047	cotton
	0.0721	0.0377	0.0303	0.0976	0.2102	0.83	0.8605	0.8381	0.7305	0.6339	0.3789	cotton
	0.0654	0.0631	0.0534	0.1202	0.2146	0.6834	0.779	0.7777	0.5657	0.434	0.2929	cotton
	0.1029	0.1282	0.1369	0.2326	0.2879	0.6753	0.6921	0.769	0.5232	0.5076	0.3482	cotton
	0.0796	0.0517	0.0492	0.1028	0.2066	0.7503	0.8091	0.7896	0.6793	0.5384	0.3388	cotton
	0.0735	0.0653	0.107	0.1191	0.2051	0.7536	0.7746	0.8126	0.5883	0.5277	0.385	cotton
	0.0721	0.0646	0.0487	0.1029	0.2176	0.7777	0.7828	0.8193	0.6121	0.5647	0.381	cotton
	0.0795	0.0562	0.0545	0.0976	0.1973	0.7879	0.8075	0.8179	0.5817	0.5147	0.3442	cotton
	0.0785	0.0913	0.0479	0.1561	0.2426	0.7749	0.7879	0.7687	0.6963	0.5575	0.3359	cotton
	0.0932	0.0728	0.0686	0.0976	0.1527	0.778	0.8078	0.8164	0.6122	0.4214	0.2811	cotton
	0.0792	0.0512	0.042	0.1027	0.2337	0.8396	0.8634	0.8375	0.7176	0.6129	0.3981	cotton
	0.0724	0.0501	0.0594	0.1028	0.2169	0.7698	0.8204	0.815	0.63	0.4068	0.2479	cotton
	0.0871	0.0794	0.0607	0.0976	0.1156	0.6154	0.7023	0.7516	0.5231	0.3114	0.2013	cotton
	0.0649	0.0429	0.0534	0.0976	0.1868	0.808	0.8353	0.8024	0.5697	0.4658	0.325	cotton
	0.0726	0.0777	0.063	0.1252	0.2514	0.7943	0.8421	0.8327	0.6551	0.4739	0.2858	cotton
	0.0795	0.0779	0.1065	0.125	0.2187	0.7477	0.8071	0.8	0.6278	0.569	0.3682	cotton
	0.0724	0.07	0.0462	0.1031	0.2094	0.7868	0.7913	0.8135	0.6197	0.4233	0.2878	cotton
	0.0656	0.0646	0.0519	0.1028	0.2307	0.8043	0.835	0.8287	0.6708	0.5277	0.3282	cotton
	0.0813	0.0796	0.0515	0.0779	0.1051	0.3861	0.5109	0.6685	0.3062	0.2394	0.146	cotton
	0.0744	0.0849	0.0632	0.0871	0.1374	0.6905	0.7788	0.7733	0.5387	0.3458	0.2197	cotton
	0.0713	0.0846	0.165	0.0977	0.2337	0.8406	0.8508	0.8223	0.7351	0.5129	0.3438	cotton
	0.0942	0.0979	0.0847	0.192	0.2485	0.8102	0.8214	0.8251	0.675	0.494	0.3239	cotton
	0.1023	0.0985	0.1235	0.215	0.2668	0.6031	0.7302	0.6999	0.5663	0.5182	0.3521	cotton
	0.0946	0.1194	0.0598	0.1777	0.2501	0.7567	0.7699	0.7899	0.6049	0.5201	0.3314	cotton
	0.0865	0.0914	0.0491	0.1806	0.2423	0.7219	0.7699	0.7951	0.601	0.5419	0.3403	cotton
	0.0785	0.0772	0.0431	0.1543	0.2484	0.7597	0.8192	0.8142	0.6733	0.5438	0.3653	cotton
	0.0734	0.0719	0.0897	0.0921	0.1898	0.7536	0.8215	0.8141	0.6142	0.5038	0.3371	cotton
	0.0796	0.0846	0.085	0.1083	0.2053	0.761	0.8215	0.8141	0.6335	0.5236	0.3137	cotton
	0.0724	0.0562	0.0594	0.0972	0.2146	0.8286	0.8487	0.8286	0.6556	0.4082	0.2577	cotton
	0.0766	0.0749	0.0399	0.0841	0.0889	0.17	0.2524	0.4888	0.1293	0.1877	0.0918	cotton
	0.0795	0.0581	0.036	0.1029	0.2332	0.7989	0.8504	0.7996	0.6825	0.5554	0.3929	cotton
	0.0734	0.0781	0.0987	0.0976	0.2078	0.7637	0.8204	0.8048	0.6266	0.5218	0.3239	cotton
	0.0729	0.0715	0.095	0.0921	0.2032	0.7624	0.8302	0.8156	0.643	0.5267	0.3351	cotton
	0.0713	0.0781	0.1106	0.1451	0.2376	0.8431	0.8551	0.8251	0.7126	0.4955	0.3328	cotton
	0.0724	0.0627	0.0594	0.126	0.2128	0.6904	0.7622	0.7789	0.5492	0.45	0.3035	cotton
	0.0819	0.0749	0.0329	0.0738	0.0944	0.1996	0.3048	0.5349	0.196	0.1992	0.0927	cotton
	0.0792	0.0846	0.165	0.1028	0.2263	0.7989	0.8504	0.8013	0.6919	0.5019	0.3604	cotton
	0.0865	0.0845	0.111	0.1324	0.2375	0.7395	0.7716	0.7838	0.6266	0.504	0.3202	cotton
	0.0723	0.0783	0.0918	0.0974	0.2171	0.8534	0.8513	0.8275	0.6968	0.4609	0.2949	cotton
	0.0949	0.0983	0.0491	0.1971	0.2552	0.749	0.8096	0.7855	0.6358	0.5344	0.3741	cotton
	0.0654	0.0429	0.0664	0.0919	0.2101	0.8175	0.8477	0.825	0.6231	0.4019	0.2538	cotton
	0.0734	0.0653	0.056	0.1029	0.1881	0.7804	0.8312	0.8212	0.5996	0.5032	0.2958	cotton
	0.0654	0.0777	0.0398	0.1028	0.2296	0.8076	0.835	0.8244	0.6457	0.5237	0.317	cotton
	0.0789	0.0911	0.0729	0.1576	0.252	0.7984	0.7858	0.7964	0.6462	0.5126	0.3561	cotton
	0.0944	0.1132	0.1368	0.2255	0.2675	0.6243	0.6664	0.6841	0.5249	0.5078	0.3603	cotton
	0.0865	0.0772	0.0538	0.1433	0.2388	0.7035	0.7307	0.7735	0.5614	0.5584	0.3565	cotton
	0.0724	0.0557	0.0534	0.0976	0.2197	0.7989	0.8192	0.805	0.5448	0.4908	0.3255	cotton
	0.0866	0.0579	0.0579	0.1193	0.2388	0.8296	0.8468	0.8298	0.6556	0.4839	0.2959	cotton
	0.0727	0.0712	0.1104	0.0974	0.2378	0.8123	0.8559	0.7881	0.6197	0.5117	0.341	cotton
	0.0859	0.0494	0.0304	0.1023	0.1417	0.7522	0.8259	0.7897	0.7161	0.6197	0.384	cotton
	0.0659	0.071	0.0845	0.1309	0.2429	0.8246	0.8329	0.8285	0.5991	0.4301	0.2505	cotton
	0.0806	0.0602	0.0568	0.0923	0.1543	0.7536	0.8103	0.8066	0.5691	0.3835	0.2385	cotton
	0.0671	0.0653	0.0638	0.1029	0.1874	0.7521	0.8302	0.832	0.5867	0.5004	0.2963	cotton
	0.0726	0.0579	0.0339	0.1028	0.2153	0.7397	0.8099	0.8071	0.6364	0.5494	0.322	cotton
	0.1112	0.1359	0.1235	0.2616	0.2691	0.6147	0.6331	0.7127	0.4988	0.5094	0.3509	cotton
	0.1022	0.0913	0.0474	0.1779	0.2504	0.7641	0.7907	0.7807	0.6142	0.5489	0.3227	cotton
	0.0654	0.071	0.0354	0.1028	0.2229	0.803	0.859	0.8117	0.6779	0.5386	0.316	cotton
	0.0738	0.0653	0.0391	0.1028	0.169	0.78	0.833	0.8279	0.5743	0.4887	0.2931	cotton
	0.0734	0.0711	0.0913	0.1302	0.2438	0.8132	0.8637	0.8258	0.5534	0.4298	0.2398	cotton
	0.0811	0.0741	0.0179	0.0787	0.1115	0.2284	0.3761	0.6197	0.2436	0.234	0.0886	cotton
	0.0777	0.061	0.0345	0.1026	0.1592	0.7422	0.7474	0.76	0.6641	0.5926	0.391	cotton
	0.0792	0.0786	0.0729	0.0972	0.2343	0.8031	0.8137	0.8044	0.6683	0.4982	0.3057	cotton
	0.0729	0.051	0.0727	0.1191	0.2338	0.7951	0.842	0.8285	0.5616	0.4039	0.252	cotton
	0.0723	0.0784	0.0669	0.0775	0.1865	0.8384	0.8477	0.8396	0.6561	0.4786	0.3193	cotton
	0.1022	0.0767	0.0664	0.1825	0.2614	0.7773	0.7936	0.7882	0.6086	0.544	0.3416	cotton
	0.0741	0.0653	0.0469	0.1029	0.1719	0.7711	0.8126	0.8279	0.541	0.4895	0.2931	cotton
	0.0726	0.0568	0.0545	0.1029	0.2163	0.7974	0.8298	0.8277	0.5816	0.388	0.2568	cotton
	0.0721	0.0719	0.1104	0.0877	0.2089	0.8333	0.8602	0.8357	0.7201	0.4842	0.358	cotton
	0.0681	0.0731	0.0367	0.0819	0.1374	0.6191	0.7377	0.7793	0.4894	0.3416	0.1953	cotton
	0.0724	0.0771	0.0534	0.1198	0.2247	0.6728	0.7458	0.7918	0.5535	0.4324	0.3054	cotton
	0.0719	0.072	0.118	0.0877	0.1958	0.8518	0.8626	0.8396	0.7151	0.4704	0.3477	cotton
	0.0862	0.0781	0.0756	0.1132	0.1699	0.5687	0.6604	0.6544	0.4796	0.5278	0.3192	cotton
	0.0789	0.078	0.0444	0.1315	0.225	0.6721	0.7148	0.7855	0.5492	0.4793	0.2431	cotton
	0.0719	0.0657	0.0678	0.0826	0.1761	0.8467	0.8585	0.8396	0.694	0.4569	0.3087	cotton
	0.0727	0.071	0.0433	0.1083	0.2271	0.8222	0.8501	0.8132	0.6625	0.5084	0.3167	cotton
	0.1112	0.1498	0.1312	0.2762	0.2873	0.6479	0.682	0.7625	0.5065	0.5071	0.3438	cotton
	0.0719	0.0657	0.0341	0.0871	0.1686	0.8356	0.8577	0.8275	0.6429	0.4498	0.2547	cotton
	0.0723	0.079	0.0444	0.1149	0.233	0.8286	0.8015	0.8275	0.63	0.4996	0.2948	cotton
	0.0715	0.0713	0.086	0.1095	0.2388	0.7939	0.7946	0.7943	0.6087	0.5565	0.3413	cotton
	0.0858	0.0559	0.0413	0.1026	0.1737	0.7236	0.8131	0.785	0.6406	0.5669	0.3707	cotton
	0.094	0.0561	0.0345	0.0979	0.1641	0.7522	0.8039	0.746	0.6847	0.5821	0.3573	cotton
	0.0936	0.0719	0.0475	0.0864	0.1833	0.7954	0.844	0.7975	0.5294	0.4875	0.3194	cotton
	0.0865	0.0843	0.0997	0.1473	0.2749	0.805	0.8178	0.7825	0.6997	0.5152	0.3607	cotton
	0.0789	0.0846	0.0502	0.145	0.2299	0.6938	0.7228	0.8136	0.5995	0.4831	0.2506	cotton
	0.0531	0.0644	0.0446	0.1081	0.2358	0.8202	0.8474	0.8303	0.5777	0.3684	0.242	cotton
	0.0868	0.0779	0.0386	0.1082	0.2043	0.8016	0.8099	0.7513	0.6197	0.4654	0.2235	cotton
	0.0681	0.0648	0.0525	0.0974	0.1542	0.8175	0.8407	0.8184	0.6493	0.4699	0.2992	cotton
	0.0659	0.0644	0.036	0.1029	0.1964	0.7321	0.7824	0.7707	0.5821	0.4915	0.3332	cotton
	0.0596	0.0501	0.0504	0.1028	0.2267	0.7872	0.8436	0.8277	0.5493	0.3727	0.2502	cotton
	0.0719	0.0784	0.0561	0.1093	0.2222	0.7785	0.7731	0.8106	0.5817	0.5402	0.3424	cotton
	0.0656	0.0847	0.0257	0.0921	0.1342	0.5155	0.6742	0.7257	0.4286	0.2928	0.1946	cotton
	0.1178	0.1341	0.1589	0.288	0.2852	0.6819	0.7173	0.7753	0.5827	0.5051	0.3561	cotton
	0.0719	0.0597	0.05	0.0731	0.1769	0.8336	0.8568	0.8302	0.6623	0.4495	0.3012	cotton
	0.0727	0.0644	0.0374	0.114	0.2265	0.7993	0.8426	0.8117	0.6252	0.5038	0.3275	cotton
	0.1252	0.1343	0.071	0.256	0.2459	0.6748	0.726	0.7364	0.5404	0.5015	0.3327	cotton
	0.0719	0.0662	0.0285	0.0821	0.1775	0.8326	0.8477	0.8261	0.6779	0.4455	0.2494	cotton
	0.0719	0.0585	0.0933	0.1222	0.2664	0.8292	0.851	0.8032	0.6793	0.5195	0.3647	cotton
	0.0796	0.0733	0.0271	0.0976	0.2295	0.8506	0.851	0.8234	0.6864	0.5202	0.3558	cotton
	0.0715	0.0845	0.111	0.1027	0.2346	0.833	0.8559	0.8306	0.6653	0.5033	0.3642	cotton
	0.0644	0.0784	0.0608	0.0877	0.1939	0.8498	0.8694	0.8516	0.675	0.4746	0.3429	cotton
	0.0799	0.0644	0.0574	0.1297	0.2447	0.8242	0.8547	0.8285	0.6523	0.4184	0.2636	cotton
	0.0729	0.0644	0.0317	0.1138	0.2262	0.8292	0.8555	0.8271	0.6388	0.5229	0.3118	cotton
	0.0726	0.0791	0.0386	0.0918	0.2275	0.8019	0.8315	0.8031	0.6366	0.5274	0.3655	cotton
	0.0601	0.0392	0.0388	0.1182	0.243	0.8211	0.8446	0.8277	0.5575	0.3573	0.2227	cotton
	0.0799	0.0708	0.0388	0.1138	0.238	0.8415	0.8598	0.8271	0.6589	0.5086	0.3192	cotton
	0.0736	0.0845	0.033	0.1085	0.1376	0.7838	0.8369	0.8041	0.6623	0.4194	0.272	cotton
	0.0647	0.0787	0.0985	0.0979	0.2195	0.8339	0.8709	0.8333	0.6779	0.4819	0.3762	cotton
	0.0795	0.0728	0.0443	0.088	0.1713	0.8222	0.8349	0.8247	0.6176	0.4433	0.2839	cotton
	0.0667	0.0591	0.0585	0.1233	0.2519	0.7859	0.8196	0.8271	0.5156	0.3804	0.2355	cotton
	0.0723	0.0715	0.0563	0.1162	0.2457	0.8389	0.8501	0.8303	0.6709	0.5588	0.3527	cotton
	0.0866	0.0792	0.0514	0.1089	0.2361	0.8398	0.8623	0.8302	0.6779	0.5036	0.3281	cotton
	0.0663	0.0646	0.0374	0.1082	0.1969	0.7482	0.7961	0.7725	0.6028	0.4786	0.3378	cotton
	0.0654	0.0728	0.0399	0.0915	0.2186	0.7584	0.7771	0.8118	0.5943	0.536	0.3374	cotton
	0.0726	0.0722	0.0161	0.1029	0.1319	0.6926	0.7423	0.7625	0.5534	0.3455	0.2075	cotton
	0.0795	0.0728	0.0341	0.088	0.1829	0.8131	0.8446	0.809	0.5854	0.4535	0.2332	cotton
	0.0715	0.0726	0.0488	0.088	0.1875	0.8383	0.8483	0.8505	0.6429	0.4635	0.3424	cotton
	0.0802	0.0846	0.0608	0.103	0.1539	0.7349	0.7965	0.7497	0.5943	0.4805	0.3078	cotton
	0.1098	0.135	0.07	0.2877	0.2342	0.6247	0.6887	0.7342	0.5276	0.4853	0.3389	cotton
	0.0795	0.0659	0.0585	0.1034	0.2213	0.7985	0.8189	0.8226	0.5905	0.5585	0.3305	cotton
	0.0734	0.0715	0.0516	0.1242	0.2474	0.8105	0.8407	0.838	0.6066	0.4099	0.2726	cotton
	0.0618	0.0719	0.0558	0.0974	0.1343	0.7532	0.8243	0.7916	0.6231	0.4721	0.3	cotton
	0.0596	0.0505	0.0458	0.1132	0.2325	0.8094	0.8436	0.8263	0.5451	0.3599	0.2233	cotton
	0.0942	0.0678	0.0546	0.1025	0.18	0.8488	0.8607	0.826	0.7011	0.5765	0.3423	cotton
	0.0793	0.0722	0.0388	0.1162	0.2369	0.837	0.8492	0.8277	0.6398	0.5452	0.3465	cotton
	0.0735	0.0644	0.0504	0.1029	0.1919	0.7669	0.8083	0.7834	0.5741	0.4484	0.3231	cotton
	0.0649	0.0791	0.0469	0.0881	0.1691	0.8323	0.8356	0.8204	0.6334	0.4185	0.2702	cotton
	0.0796	0.0851	0.0884	0.121	0.2483	0.816	0.8483	0.8028	0.616	0.4837	0.301	cotton
	0.0672	0.0724	0.0617	0.1029	0.1188	0.6094	0.7616	0.7454	0.541	0.4132	0.2718	cotton
	0.0601	0.0528	0.0388	0.1184	0.2509	0.8317	0.8573	0.8359	0.5491	0.3617	0.2	cotton
	0.0669	0.0713	0.047	0.1027	0.2454	0.8221	0.8569	0.8285	0.6196	0.4298	0.3241	cotton
	0.0797	0.0579	0.0633	0.1242	0.2596	0.7169	0.7986	0.8236	0.5378	0.4496	0.2852	cotton
	0.079	0.073	0.0399	0.0928	0.1769	0.8252	0.8366	0.8357	0.6429	0.4319	0.3204	cotton
	0.0669	0.0658	0.0458	0.1289	0.2528	0.8035	0.8525	0.8285	0.5487	0.3786	0.2195	cotton
	0.0724	0.079	0.0798	0.093	0.1971	0.8407	0.8694	0.8404	0.6555	0.4538	0.3659	cotton
	0.0797	0.0733	0.0341	0.0976	0.2155	0.767	0.7823	0.7818	0.5378	0.5012	0.3279	cotton
	0.0793	0.0722	0.0456	0.1035	0.2252	0.837	0.8492	0.829	0.6087	0.5529	0.3406	cotton
	0.0669	0.0575	0.0527	0.113	0.2463	0.8191	0.8446	0.8263	0.5657	0.3586	0.1988	cotton
	0.0858	0.0622	0.048	0.098	0.1948	0.8402	0.8414	0.7891	0.728	0.6013	0.3183	cotton
	0.0942	0.0738	0.048	0.0978	0.1849	0.8559	0.8513	0.8273	0.7154	0.58	0.3338	cotton
	0.0942	0.0622	0.0426	0.1025	0.1907	0.8583	0.8615	0.8498	0.7288	0.5758	0.3347	cotton
	0.0721	0.079	0.0413	0.0881	0.1709	0.8239	0.8385	0.809	0.6211	0.4237	0.2417	cotton
	0.0802	0.0579	0.0537	0.1028	0.2541	0.8237	0.8569	0.829	0.5534	0.3596	0.2023	cotton
	0.0721	0.0659	0.0341	0.1228	0.2291	0.8376	0.85	0.8303	0.6809	0.5598	0.3322	cotton
	0.0867	0.0788	0.0538	0.1456	0.2126	0.7942	0.7936	0.8058	0.5905	0.4603	0.2333	cotton
	0.0796	0.0794	0.0643	0.1147	0.246	0.8407	0.869	0.8136	0.6556	0.4671	0.3274	cotton
	0.0672	0.0722	0.0596	0.1132	0.2226	0.8218	0.8375	0.8161	0.6689	0.3796	0.2843	cotton
	0.0724	0.0791	0.0697	0.0928	0.1883	0.8181	0.8264	0.8416	0.5575	0.4358	0.3333	cotton
	0.0672	0.0721	0.0458	0.0976	0.2163	0.8353	0.8682	0.8271	0.6523	0.3908	0.3057	cotton
	0.0942	0.0736	0.0738	0.0977	0.1771	0.7619	0.7389	0.7822	0.6328	0.574	0.298	cotton
	0.0669	0.0651	0.0469	0.129	0.231	0.7946	0.8413	0.8271	0.5787	0.3557	0.2306	cotton
	0.0724	0.0715	0.0399	0.1252	0.25	0.7437	0.7878	0.8142	0.5943	0.4969	0.327	cotton
	0.094	0.074	0.0503	0.1074	0.1758	0.8463	0.8505	0.8211	0.7023	0.5762	0.3235	cotton
	0.079	0.091	0.0761	0.1752	0.2492	0.7922	0.8161	0.8106	0.6389	0.4809	0.2719	cotton
	0.0726	0.0787	0.1248	0.1076	0.1897	0.8027	0.8295	0.8041	0.6176	0.442	0.3406	cotton
	0.087	0.0667	0.0341	0.1162	0.2228	0.8644	0.8682	0.8409	0.6658	0.5688	0.3109	cotton
	0.0726	0.0721	0.0469	0.1245	0.2568	0.7855	0.8184	0.829	0.603	0.4658	0.3356	cotton
	0.087	0.0845	0.0991	0.1028	0.1343	0.6516	0.7068	0.7257	0.527	0.3925	0.2361	cotton
	0.0869	0.0798	0.0585	0.114	0.2391	0.8459	0.8666	0.8247	0.6231	0.4632	0.3318	cotton
	0.1027	0.0685	0.0675	0.0932	0.1727	0.8488	0.8255	0.7951	0.7378	0.5846	0.2968	cotton
	0.0739	0.0575	0.0604	0.0975	0.2571	0.8335	0.8674	0.8277	0.6324	0.3746	0.2398	cotton
	0.0798	0.0732	0.0455	0.0928	0.1754	0.7682	0.8062	0.8139	0.5215	0.4176	0.309	cotton
	0.0798	0.073	0.0341	0.116	0.2274	0.8477	0.8698	0.8422	0.694	0.5522	0.328	cotton
	0.0744	0.0658	0.0516	0.0871	0.1635	0.5404	0.6551	0.7061	0.4573	0.3441	0.2711	cotton
	0.0739	0.0585	0.0445	0.0972	0.1695	0.6433	0.6994	0.7668	0.6011	0.3641	0.304	cotton
	0.071	0.0845	0.047	0.1302	0.2212	0.7262	0.7601	0.8026	0.5231	0.463	0.2358	cotton
	0.0721	0.0728	0.0424	0.088	0.1758	0.7601	0.8087	0.8026	0.5613	0.4322	0.2203	cotton
	0.0942	0.0682	0.0503	0.1074	0.1959	0.8535	0.8496	0.8509	0.6743	0.5658	0.3573	cotton
	0.094	0.0622	0.0513	0.0929	0.1726	0.686	0.7274	0.7331	0.6208	0.5421	0.2761	cotton
	0.0867	0.0641	0.0654	0.1085	0.187	0.773	0.802	0.7943	0.6424	0.4429	0.334	cotton
	0.0797	0.0641	0.0445	0.1082	0.202	0.7903	0.8442	0.7707	0.5782	0.4234	0.3337	cotton
	0.0797	0.0849	0.0302	0.0881	0.1638	0.7527	0.8025	0.8058	0.523	0.4097	0.2517	cotton
	0.0944	0.0797	0.0566	0.0885	0.1692	0.8575	0.8911	0.8046	0.7274	0.5968	0.2962	cotton
	0.1027	0.0689	0.0557	0.098	0.1723	0.8575	0.8802	0.8547	0.7248	0.6027	0.3178	cotton
	0.094	0.0682	0.0566	0.0924	0.1565	0.5353	0.6202	0.7202	0.5094	0.5178	0.2621	cotton
	0.094	0.074	0.0503	0.1026	0.1739	0.8632	0.8596	0.8428	0.7106	0.5762	0.3423	cotton
	0.079	0.0852	0.0876	0.0929	0.1241	0.6963	0.753	0.766	0.6373	0.3391	0.2056	cotton
	0.094	0.074	0.0567	0.1071	0.1855	0.8454	0.8496	0.8522	0.705	0.5797	0.3486	cotton
	0.0736	0.0527	0.0604	0.1028	0.2255	0.7679	0.8217	0.7455	0.4818	0.358	0.2178	cotton
	0.0797	0.067	0.0285	0.0972	0.2093	0.718	0.7482	0.772	0.4634	0.4547	0.2974	cotton
	0.0726	0.0653	0.0399	0.1186	0.261	0.7978	0.8301	0.8368	0.5867	0.4498	0.3175	cotton
	0.0798	0.067	0.0302	0.0832	0.1609	0.7437	0.8059	0.7958	0.5653	0.4018	0.2284	cotton
	0.0797	0.0853	0.0538	0.1085	0.2258	0.7992	0.8375	0.7961	0.5817	0.4509	0.3302	cotton
	0.0729	0.0679	0.048	0.1085	0.1952	0.7989	0.8372	0.772	0.598	0.4075	0.3125	cotton
	0.1027	0.0682	0.0534	0.1121	0.1907	0.8575	0.8696	0.8325	0.6848	0.5723	0.3475	cotton
	0.0868	0.0721	0.0424	0.1292	0.1689	0.7328	0.7823	0.7808	0.6034	0.4302	0.2196	cotton
	0.0944	0.0682	0.0578	0.0886	0.1627	0.8543	0.8496	0.8431	0.708	0.5998	0.333	cotton
	0.0735	0.0575	0.0481	0.1028	0.2477	0.8303	0.8654	0.7964	0.5492	0.3682	0.2268	cotton
	0.0941	0.085	0.0643	0.1507	0.1922	0.7295	0.7823	0.7974	0.6034	0.4524	0.2582	cotton
	0.0663	0.0737	0.0643	0.103	0.2021	0.8313	0.8713	0.8038	0.6593	0.4213	0.3174	cotton
	0.0944	0.0677	0.0638	0.0929	0.1616	0.8446	0.847	0.7704	0.7028	0.5853	0.2964	cotton
	0.0726	0.0589	0.0399	0.1237	0.2621	0.8118	0.8569	0.8243	0.5743	0.4282	0.2899	cotton
	0.0797	0.0666	0.0341	0.1092	0.2078	0.8177	0.8479	0.8203	0.5958	0.4532	0.2778	cotton
	0.0944	0.0682	0.0534	0.098	0.1655	0.864	0.8496	0.8324	0.6993	0.5892	0.3426	cotton
	0.0938	0.0627	0.0544	0.098	0.1755	0.864	0.8596	0.8416	0.7046	0.57	0.3514	cotton
	0.1022	0.0682	0.0544	0.0885	0.1659	0.8559	0.8588	0.8428	0.7021	0.568	0.3593	cotton
	0.0944	0.0627	0.0638	0.0883	0.1667	0.8543	0.8496	0.8235	0.7084	0.5876	0.3182	cotton
	0.0734	0.0575	0.0412	0.1079	0.2596	0.8331	0.8663	0.8243	0.5919	0.3994	0.2573	cotton
	0.0726	0.0667	0.0285	0.1029	0.1964	0.7179	0.7393	0.7858	0.5295	0.4312	0.2724	cotton
	0.1022	0.0682	0.0544	0.0933	0.1588	0.8543	0.8689	0.8428	0.7074	0.5577	0.3763	cotton
	0.0726	0.0575	0.041	0.1182	0.256	0.8331	0.8582	0.8342	0.6464	0.3903	0.2769	cotton
	0.0799	0.068	0.046	0.0973	0.1461	0.7043	0.7737	0.7354	0.538	0.3558	0.2888	cotton
	0.0861	0.0685	0.0573	0.0933	0.1639	0.8428	0.858	0.8337	0.7	0.5664	0.3396	cotton
	0.0727	0.0606	0.0289	0.1088	0.1656	0.7247	0.7656	0.7974	0.4797	0.372	0.2536	cotton
	0.0864	0.0724	0.0333	0.1097	0.2159	0.7988	0.8152	0.8013	0.5859	0.4481	0.345	cotton
	0.0802	0.0644	0.057	0.0977	0.248	0.8303	0.8574	0.7856	0.5706	0.3652	0.2223	cotton
	0.0944	0.0627	0.0523	0.0933	0.1624	0.8526	0.8689	0.8324	0.6995	0.5784	0.3493	cotton
	0.0729	0.0735	0.0358	0.103	0.1469	0.6349	0.672	0.7481	0.4759	0.3377	0.2812	cotton
	0.0729	0.0638	0.0492	0.1132	0.2596	0.8331	0.8671	0.8368	0.6259	0.3828	0.2446	cotton
	0.0861	0.0685	0.0588	0.0978	0.1534	0.8535	0.8596	0.8431	0.7319	0.5984	0.3626	cotton
	0.0799	0.0638	0.0492	0.1079	0.2455	0.8223	0.8371	0.8185	0.6295	0.3463	0.2254	cotton
	0.0863	0.0627	0.0544	0.0929	0.158	0.8575	0.8588	0.8416	0.7237	0.5828	0.3499	cotton
	0.0861	0.0742	0.0573	0.0978	0.1532	0.8551	0.8596	0.8443	0.7367	0.5741	0.3518	cotton
	0.0719	0.0724	0.0262	0.1164	0.1529	0.7475	0.797	0.7766	0.5869	0.3756	0.3327	cotton
	0.1027	0.068	0.0822	0.0978	0.1663	0.8367	0.8487	0.7772	0.7128	0.5815	0.3099	cotton
	0.0802	0.0519	0.0514	0.1184	0.2426	0.8442	0.8475	0.7785	0.5881	0.3427	0.221	cotton
	0.0941	0.0627	0.0438	0.0932	0.1563	0.8419	0.858	0.8451	0.7206	0.5727	0.376	cotton
	0.0862	0.0622	0.0438	0.0932	0.1443	0.8592	0.8596	0.8443	0.7154	0.5778	0.3772	cotton
	0.0791	0.0696	0.0103	0.1471	0.1947	0.5946	0.5754	0.6604	0.3767	0.2611	0.1773	cotton
	0.0944	0.068	0.0638	0.0841	0.1421	0.8551	0.8816	0.8466	0.7684	0.5886	0.3712	cotton
	0.0863	0.0678	0.0438	0.0933	0.162	0.831	0.8402	0.8428	0.7432	0.5757	0.3508	cotton
	0.1027	0.0624	0.0766	0.0886	0.1715	0.864	0.876	0.8092	0.7159	0.5925	0.3289	cotton
	0.0938	0.0567	0.0657	0.1071	0.1485	0.8543	0.8647	0.8431	0.7022	0.6039	0.3553	cotton
	0.0862	0.0678	0.0448	0.098	0.1817	0.8437	0.8563	0.8428	0.6932	0.5513	0.3296	cotton
	0.0944	0.0622	0.0647	0.0887	0.1409	0.8301	0.8596	0.8455	0.7609	0.5863	0.3891	cotton
	0.0863	0.074	0.0502	0.0886	0.1727	0.848	0.8505	0.8463	0.7149	0.5625	0.3604	cotton
	0.0712	0.0509	0.043	0.0886	0.1429	0.8211	0.8546	0.8141	0.7159	0.4772	0.2215	cotton
	0.0942	0.0624	0.0657	0.1071	0.1747	0.8684	0.8604	0.7957	0.6817	0.577	0.3473	cotton
	0.0938	0.0567	0.0647	0.0933	0.1362	0.832	0.8572	0.8558	0.7414	0.5808	0.3786	cotton
	0.0863	0.0627	0.043	0.0845	0.1275	0.841	0.8555	0.8233	0.7132	0.5498	0.232	cotton
	0.0942	0.0678	0.0774	0.1074	0.1773	0.7981	0.8081	0.7493	0.6659	0.5592	0.3561	cotton
	0.0863	0.068	0.0617	0.1026	0.1571	0.8401	0.8487	0.8536	0.7255	0.5619	0.3975	cotton
	0.0938	0.0679	0.0555	0.1025	0.184	0.8454	0.8505	0.8443	0.7236	0.5488	0.3777	cotton
	0.0862	0.0621	0.072	0.0885	0.1542	0.8463	0.8487	0.8407	0.7263	0.6028	0.3608	cotton
	0.0787	0.0569	0.043	0.0933	0.1739	0.8518	0.8563	0.8364	0.6583	0.4076	0.2429	cotton
	0.0863	0.0627	0.0388	0.0886	0.1586	0.841	0.8546	0.8336	0.6788	0.4781	0.2408	cotton
	0.1019	0.068	0.0548	0.0794	0.1426	0.8419	0.8479	0.8431	0.7279	0.6248	0.3803	cotton
	0.0863	0.0622	0.0565	0.1025	0.2174	0.8729	0.8654	0.8428	0.6137	0.4444	0.2843	cotton
	0.0863	0.0678	0.0447	0.0886	0.1607	0.8551	0.8666	0.8451	0.7075	0.5424	0.2489	cotton
	0.0939	0.0561	0.0627	0.0977	0.2128	0.864	0.8572	0.8428	0.6534	0.4676	0.3117	cotton
	0.0863	0.0622	0.043	0.1025	0.1819	0.8526	0.8546	0.8415	0.6691	0.4873	0.2418	cotton
	0.0939	0.068	0.0647	0.0932	0.1508	0.8632	0.8563	0.8547	0.6799	0.5634	0.3816	cotton
	0.0862	0.0624	0.0603	0.0887	0.1478	0.8446	0.8572	0.8419	0.7153	0.585	0.3786	cotton
	0.0938	0.0672	0.0671	0.1025	0.2089	0.8454	0.8563	0.8431	0.6603	0.5063	0.3557	cotton
	0.0941	0.0736	0.0711	0.1025	0.1617	0.7318	0.7503	0.7611	0.6619	0.5273	0.3467	cotton
	0.0939	0.0624	0.0657	0.0885	0.1507	0.8446	0.8572	0.8381	0.7226	0.5584	0.3875	cotton
	0.0943	0.0677	0.0716	0.1074	0.2185	0.8583	0.8555	0.8438	0.6535	0.474	0.3447	cotton
	0.0942	0.0734	0.0431	0.0978	0.1304	0.8509	0.8393	0.8303	0.7385	0.6087	0.3772	cotton
	0.0942	0.0738	0.0666	0.084	0.1459	0.8419	0.8572	0.8278	0.7562	0.6147	0.3816	cotton
	0.0863	0.068	0.0724	0.1124	0.2263	0.8655	0.8546	0.8356	0.6425	0.457	0.322	cotton
	0.1022	0.0632	0.0647	0.098	0.169	0.8655	0.8647	0.8474	0.667	0.5304	0.3756	cotton
	0.0861	0.0567	0.0603	0.0932	0.1433	0.8367	0.8496	0.7943	0.7453	0.5495	0.3558	cotton
	0.0863	0.0509	0.0406	0.1074	0.2139	0.864	0.8555	0.8363	0.6141	0.4557	0.2515	cotton
	0.0941	0.0678	0.0548	0.0932	0.1376	0.8624	0.8496	0.8178	0.7275	0.5766	0.369	cotton
	0.0862	0.0677	0.0663	0.1074	0.227	0.8496	0.8563	0.8344	0.6462	0.4464	0.3237	cotton
	0.0942	0.068	0.0681	0.084	0.1481	0.8392	0.8654	0.8381	0.7149	0.5734	0.3638	cotton
	0.0859	0.0565	0.0457	0.0885	0.1269	0.8373	0.8563	0.8393	0.7148	0.5955	0.3637	cotton
	0.0942	0.0627	0.0672	0.1025	0.2132	0.867	0.847	0.8356	0.6535	0.4746	0.3456	cotton
	0.0939	0.0677	0.0554	0.0885	0.1553	0.8518	0.8647	0.8369	0.6932	0.5353	0.367	cotton
	0.0783	0.0791	0.0598	0.1124	0.1554	0.7069	0.7504	0.7274	0.601	0.4996	0.2895	cotton
	0.0787	0.0627	0.079	0.1074	0.2328	0.8496	0.8647	0.8369	0.6461	0.4371	0.2993	cotton
	0.086	0.0621	0.0608	0.0932	0.1536	0.8164	0.8276	0.7741	0.7016	0.5235	0.3241	cotton
	0.0863	0.0487	0.0718	0.1025	0.229	0.8488	0.8563	0.8381	0.6424	0.4417	0.3171	cotton
	0.0865	0.0574	0.0672	0.1027	0.2402	0.864	0.8546	0.8256	0.6131	0.4078	0.2986	cotton
	0.0866	0.0555	0.0735	0.1025	0.2356	0.8655	0.8654	0.8381	0.6315	0.425	0.2958	cotton
	0.086	0.0677	0.0672	0.0978	0.1993	0.8655	0.8654	0.8462	0.6426	0.4943	0.3568	cotton
	0.0866	0.0617	0.0618	0.1128	0.2652	0.8753	0.8563	0.8364	0.6635	0.4073	0.2934	cotton
	0.078	0.0621	0.051	0.0885	0.1339	0.8509	0.8555	0.8369	0.7038	0.5906	0.3533	cotton
	0.111	0.0622	0.0609	0.0932	0.1411	0.8526	0.8563	0.8396	0.6819	0.5526	0.3377	cotton
	0.086	0.0622	0.07	0.093	0.1637	0.7733	0.8035	0.7507	0.6463	0.52	0.3027	cotton
	0.0942	0.0682	0.0618	0.0932	0.1521	0.8454	0.8654	0.8474	0.6847	0.5852	0.3455	cotton
	0.0861	0.0621	0.0554	0.098	0.1441	0.8446	0.8467	0.8359	0.6689	0.5511	0.351	cotton
	0.1022	0.068	0.0663	0.0886	0.1821	0.8662	0.8662	0.8369	0.6774	0.5136	0.3465	cotton
	0.094	0.0617	0.0718	0.1025	0.2468	0.867	0.8654	0.8364	0.6313	0.4261	0.2946	cotton
	0.103	0.1032	0.0644	0.1286	0.1718	0.6193	0.6837	0.7553	0.5122	0.5009	0.268	cotton
	0.0865	0.0567	0.0718	0.1076	0.2624	0.867	0.8563	0.8338	0.613	0.4058	0.3045	cotton
	0.0862	0.0565	0.0489	0.0885	0.1592	0.8632	0.8467	0.8164	0.7065	0.5389	0.342	cotton
	0.094	0.0555	0.0681	0.1025	0.2368	0.864	0.8647	0.8291	0.6388	0.429	0.2851	cotton
	0.0784	0.0617	0.0609	0.0978	0.2088	0.8575	0.8563	0.845	0.6277	0.473	0.3319	cotton
	0.0787	0.0482	0.0672	0.1074	0.2316	0.8583	0.8654	0.8356	0.6197	0.4165	0.2972	cotton
	0.0942	0.0738	0.0563	0.0886	0.1466	0.8647	0.8571	0.848	0.6897	0.5752	0.3303	cotton
	0.0859	0.073	0.0634	0.1225	0.1751	0.7182	0.7636	0.745	0.5791	0.5136	0.2811	cotton
	0.0938	0.0565	0.0618	0.1076	0.2408	0.8647	0.8647	0.8381	0.6131	0.4253	0.2847	cotton
	0.0783	0.0784	0.1012	0.1354	0.2546	0.5878	0.5994	0.6081	0.3878	0.3192	0.1908	cotton
	0.0713	0.0555	0.0718	0.0977	0.2468	0.8662	0.8654	0.8364	0.6309	0.4202	0.2928	cotton
	0.0863	0.054	0.0554	0.1025	0.2195	0.8496	0.8654	0.845	0.6197	0.4361	0.3078	cotton
	0.0942	0.0499	0.0663	0.1025	0.201	0.8471	0.8654	0.8369	0.663	0.4749	0.3187	cotton
	0.078	0.0669	0.0838	0.1075	0.2497	0.8077	0.8326	0.7514	0.4945	0.3454	0.2168	cotton
	0.0776	0.0618	0.0663	0.1025	0.159	0.8504	0.8518	0.8306	0.6892	0.5207	0.2894	cotton
	0.0861	0.0622	0.0618	0.0886	0.1583	0.8454	0.8546	0.8383	0.6726	0.5619	0.3124	cotton
	0.0787	0.0441	0.0608	0.1028	0.2402	0.875	0.8753	0.8356	0.6346	0.4135	0.2909	cotton
	0.0938	0.0565	0.049	0.0978	0.2224	0.8376	0.8622	0.8462	0.6562	0.4091	0.2772	cotton
	0.094	0.0617	0.0672	0.0977	0.2318	0.8567	0.8555	0.8344	0.667	0.4	0.2796	cotton
	0.0776	0.0668	0.0588	0.0977	0.1802	0.862	0.8635	0.8073	0.7116	0.5249	0.2762	cotton
	0.0776	0.0849	0.0749	0.1075	0.1867	0.6589	0.7173	0.7058	0.5949	0.5135	0.2833	cotton
	0.0787	0.0487	0.0554	0.1076	0.2325	0.8575	0.8654	0.8474	0.6818	0.4225	0.2806	cotton
	0.0863	0.0503	0.0608	0.1125	0.2294	0.8454	0.8555	0.8338	0.624	0.3964	0.2923	cotton
	0.1018	0.0734	0.0663	0.0886	0.1795	0.8471	0.8555	0.8486	0.6424	0.4443	0.2954	cotton
	0.1012	0.0567	0.0672	0.0978	0.2265	0.8437	0.8421	0.8331	0.6111	0.385	0.253	cotton
	0.0943	0.0555	0.0795	0.1221	0.2874	0.8605	0.8604	0.8159	0.6761	0.4319	0.2993	cotton
	0.0791	0.051	0.0659	0.1026	0.2264	0.8528	0.8478	0.8312	0.5494	0.3491	0.2854	cotton
	0.0863	0.0555	0.0782	0.0933	0.1842	0.8518	0.8638	0.8369	0.6089	0.4086	0.2602	cotton
	0.0787	0.0622	0.0608	0.1075	0.2113	0.8454	0.8555	0.8338	0.5916	0.3843	0.2907	cotton
	0.1022	0.0734	0.0735	0.0883	0.1688	0.8394	0.8501	0.8396	0.6588	0.516	0.2808	cotton
	0.0944	0.0618	0.0663	0.0932	0.172	0.8627	0.8722	0.8442	0.6891	0.485	0.2488	cotton
	0.0859	0.0668	0.0598	0.0978	0.1876	0.8536	0.8642	0.8218	0.6921	0.5168	0.2466	cotton
	0.0862	0.0555	0.064	0.1123	0.2349	0.8488	0.8563	0.8231	0.5895	0.3391	0.2923	cotton
	0.1018	0.0559	0.079	0.0932	0.1695	0.8358	0.8563	0.8356	0.6556	0.4859	0.2905	cotton
	0.0711	0.0574	0.0554	0.1075	0.2206	0.8632	0.8638	0.8351	0.6124	0.3975	0.2923	cotton
	0.0771	0.0555	0.0691	0.0978	0.1814	0.8252	0.8324	0.7525	0.6588	0.5035	0.2692	cotton
	0.0859	0.0618	0.0598	0.1027	0.1725	0.8627	0.8729	0.8318	0.6891	0.5163	0.2543	cotton
	0.0864	0.0664	0.1023	0.1453	0.2803	0.7822	0.7843	0.741	0.5316	0.4057	0.2648	cotton
	0.0944	0.0673	0.0563	0.0837	0.1739	0.8444	0.8526	0.8419	0.6891	0.4933	0.2608	cotton
	0.0866	0.0503	0.0608	0.1025	0.2208	0.8528	0.8571	0.8243	0.5926	0.3455	0.2854	cotton
	0.086	0.0494	0.0552	0.1225	0.2766	0.868	0.8685	0.8311	0.658	0.4262	0.3004	cotton
	0.1026	0.0851	0.0634	0.1283	0.195	0.6905	0.7622	0.711	0.6036	0.4926	0.2899	cotton
	0.0863	0.0622	0.0672	0.1075	0.2303	0.8624	0.863	0.8338	0.627	0.3864	0.2936	cotton
	0.0787	0.0499	0.0608	0.1026	0.2248	0.8575	0.8746	0.8356	0.6382	0.389	0.2909	cotton
	0.0777	0.0555	0.0608	0.0883	0.1782	0.8559	0.8635	0.833	0.6721	0.4995	0.2218	cotton
	0.0787	0.0561	0.055	0.1076	0.2088	0.8496	0.8563	0.8311	0.5757	0.3339	0.2864	cotton
	0.0793	0.052	0.0672	0.1117	0.2135	0.8419	0.8402	0.8211	0.5155	0.3462	0.2403	cotton
	0.0787	0.061	0.0761	0.1025	0.228	0.8677	0.858	0.8388	0.6754	0.3824	0.2864	cotton
	0.0862	0.0622	0.0672	0.1075	0.2067	0.8122	0.8511	0.8331	0.5801	0.3715	0.2782	cotton
	0.0863	0.0716	0.1086	0.1605	0.2637	0.6173	0.638	0.6791	0.4442	0.3953	0.2353	cotton
	0.0862	0.0443	0.0672	0.0932	0.2003	0.8518	0.8555	0.8344	0.6027	0.3639	0.2361	cotton
	0.0788	0.0519	0.0565	0.1076	0.1991	0.8551	0.8383	0.8364	0.6105	0.3858	0.29	cotton
	0.1026	0.061	0.0608	0.0883	0.1812	0.8544	0.8722	0.8442	0.6999	0.4721	0.2209	cotton
	0.0859	0.0549	0.0598	0.0929	0.1955	0.8634	0.8635	0.8536	0.6721	0.5119	0.2227	cotton
	0.0862	0.0559	0.0681	0.1074	0.1974	0.8419	0.8475	0.8243	0.5667	0.3784	0.2828	cotton
	0.086	0.0612	0.0618	0.0932	0.1879	0.8551	0.8635	0.8431	0.6999	0.4766	0.2315	cotton
	0.0785	0.061	0.0857	0.128	0.2819	0.8119	0.8266	0.7793	0.6052	0.4272	0.2817	cotton
	0.0938	0.0504	0.079	0.0932	0.1791	0.8382	0.8529	0.8356	0.5809	0.3939	0.2622	cotton
	0.0938	0.0612	0.0625	0.1026	0.1923	0.848	0.8555	0.8301	0.5843	0.3482	0.2803	cotton
	0.0866	0.0563	0.0618	0.1071	0.2007	0.81	0.8181	0.808	0.5218	0.3283	0.2492	cotton
	0.0692	0.0607	0.0466	0.0978	0.1877	0.8452	0.8635	0.8203	0.7027	0.5176	0.2333	cotton
	0.0859	0.0673	0.0681	0.0886	0.1913	0.8551	0.8635	0.8289	0.6795	0.4649	0.2295	cotton
	0.0866	0.0503	0.0635	0.0978	0.1804	0.8528	0.858	0.8248	0.6122	0.3802	0.28	cotton
	0.0866	0.0455	0.0681	0.098	0.2074	0.8535	0.8439	0.8203	0.5184	0.3129	0.2392	cotton
	0.0696	0.061	0.0544	0.0978	0.1874	0.8649	0.8729	0.8406	0.6657	0.4968	0.2206	cotton
	0.0863	0.0503	0.069	0.093	0.1903	0.8444	0.8588	0.8207	0.5353	0.3578	0.2705	cotton
	0.0862	0.0503	0.0635	0.0978	0.1862	0.8613	0.8484	0.8327	0.5753	0.3772	0.2747	cotton
	0.0793	0.0565	0.0565	0.0977	0.1766	0.8221	0.8336	0.8221	0.6179	0.3714	0.2764	cotton
	0.0775	0.0618	0.0618	0.0883	0.1805	0.8544	0.8627	0.8417	0.6826	0.4748	0.219	cotton
	0.0791	0.0455	0.0681	0.098	0.2029	0.8518	0.8638	0.8203	0.5491	0.3438	0.2361	cotton
	0.0942	0.0617	0.0563	0.1076	0.2584	0.8598	0.8767	0.8035	0.6716	0.4372	0.2839	cotton
	0.0774	0.067	0.0522	0.0978	0.1866	0.8732	0.8635	0.8062	0.6886	0.507	0.2447	cotton
	0.0864	0.0489	0.0797	0.0932	0.1818	0.8501	0.8555	0.8335	0.5808	0.399	0.238	cotton
	0.078	0.0549	0.0735	0.0838	0.1709	0.848	0.858	0.8358	0.6557	0.4307	0.2381	cotton
	0.0862	0.0622	0.0735	0.0978	0.1998	0.7935	0.8082	0.8175	0.5954	0.3517	0.2643	cotton
	0.0865	0.0448	0.0614	0.093	0.1966	0.848	0.8662	0.8313	0.637	0.3683	0.2844	cotton
	0.0775	0.0673	0.0533	0.0929	0.1826	0.814	0.8212	0.7822	0.6651	0.5037	0.2483	cotton
	0.0787	0.0505	0.0695	0.1026	0.1848	0.8454	0.8662	0.8221	0.6754	0.3672	0.2857	cotton
	0.0776	0.0607	0.0422	0.0929	0.1852	0.8544	0.8542	0.8189	0.6886	0.5188	0.2357	cotton
	0.0863	0.0617	0.0581	0.0977	0.1702	0.8348	0.8355	0.8221	0.6097	0.3437	0.2775	cotton
	0.0866	0.0494	0.0586	0.088	0.1722	0.8436	0.8555	0.8221	0.6195	0.3738	0.2785	cotton
	0.0866	0.0617	0.0724	0.098	0.2097	0.852	0.8685	0.834	0.6577	0.4291	0.281	cotton
	0.0859	0.0549	0.0564	0.088	0.1789	0.8544	0.8627	0.8302	0.705	0.4922	0.2174	cotton
	0.0791	0.061	0.0523	0.088	0.1747	0.8367	0.8345	0.834	0.6238	0.3736	0.2778	cotton
	0.1018	0.0492	0.0683	0.0978	0.1766	0.8509	0.8563	0.8309	0.5579	0.356	0.2321	cotton
	0.0784	0.0487	0.0754	0.0933	0.1671	0.8428	0.8646	0.8345	0.5902	0.4085	0.2349	cotton
	0.0788	0.0494	0.0576	0.098	0.1866	0.8535	0.8529	0.8273	0.6123	0.3407	0.2577	cotton
	0.0859	0.0545	0.0554	0.093	0.18	0.8551	0.8635	0.8417	0.7022	0.534	0.2127	cotton
	0.0866	0.0555	0.0829	0.1025	0.2212	0.8714	0.8604	0.834	0.6813	0.4368	0.2955	cotton
	0.0793	0.0499	0.0586	0.0978	0.1759	0.8444	0.8484	0.8314	0.5801	0.3792	0.272	cotton
	0.1012	0.0555	0.0746	0.1026	0.206	0.8543	0.8466	0.8217	0.5399	0.3701	0.2356	cotton
	0.0776	0.0545	0.05	0.093	0.1895	0.8544	0.8542	0.8203	0.6993	0.5281	0.2262	cotton
	0.0937	0.0617	0.0586	0.1028	0.1761	0.8528	0.8484	0.8128	0.5529	0.3591	0.2722	cotton
	0.0775	0.0667	0.0628	0.0929	0.1755	0.8536	0.8627	0.8406	0.6794	0.465	0.2157	cotton
	0.0862	0.0565	0.0638	0.1026	0.2144	0.8221	0.8181	0.8035	0.5002	0.3306	0.2477	cotton
	0.0788	0.0503	0.0647	0.0933	0.2067	0.8241	0.8224	0.7928	0.5749	0.3518	0.2559	cotton
	0.0791	0.0424	0.0533	0.1026	0.169	0.8204	0.8546	0.8287	0.5883	0.3881	0.277	cotton
	0.0863	0.0482	0.0533	0.0978	0.1799	0.841	0.843	0.8301	0.6514	0.3667	0.2828	cotton
	0.0942	0.0487	0.0585	0.0929	0.174	0.8452	0.8627	0.8496	0.6825	0.466	0.216	cotton
	0.0863	0.0504	0.07	0.1026	0.2137	0.8662	0.8563	0.808	0.5033	0.3607	0.2341	cotton
	0.0862	0.061	0.0773	0.112	0.2237	0.8613	0.8333	0.834	0.6676	0.4522	0.2937	cotton
	0.0861	0.0487	0.0691	0.0978	0.1676	0.8419	0.8501	0.8394	0.6556	0.4516	0.2168	cotton
	0.0862	0.0499	0.0544	0.1028	0.1689	0.8358	0.8529	0.8085	0.5789	0.3602	0.2762	cotton
	0.0717	0.0508	0.0638	0.1072	0.2103	0.8437	0.8439	0.816	0.488	0.3302	0.2401	cotton
	0.0864	0.0545	0.07	0.0932	0.1677	0.8392	0.8448	0.8238	0.5578	0.3816	0.2277	cotton
	0.0857	0.0665	0.0488	0.0978	0.1866	0.8544	0.8635	0.8025	0.7158	0.5169	0.2317	cotton
	0.1022	0.0607	0.0564	0.093	0.18	0.8536	0.8627	0.8417	0.7078	0.5248	0.2138	cotton
	0.0857	0.0724	0.0543	0.0837	0.1757	0.8649	0.855	0.821	0.734	0.4964	0.2316	cotton
	0.0788	0.0664	0.0533	0.093	0.1698	0.8419	0.8305	0.8194	0.6341	0.3725	0.2818	cotton
	0.0863	0.0555	0.0691	0.0932	0.1838	0.8535	0.8563	0.8217	0.5802	0.3798	0.2405	cotton
	0.0942	0.0607	0.0564	0.0929	0.1771	0.8544	0.8721	0.8519	0.7077	0.5151	0.2177	cotton
	0.0863	0.0487	0.07	0.0932	0.1733	0.841	0.8439	0.8358	0.5939	0.3712	0.2297	cotton
	0.0784	0.0545	0.0638	0.088	0.171	0.8582	0.8685	0.8485	0.6793	0.4494	0.2162	cotton
	0.0862	0.0664	0.0575	0.0929	0.1758	0.852	0.8714	0.8394	0.7021	0.4779	0.2193	cotton
	0.0783	0.0499	0.0594	0.0933	0.1978	0.8655	0.8458	0.816	0.6557	0.3688	0.2727	cotton
	0.0863	0.0487	0.0594	0.0792	0.157	0.8301	0.8622	0.8332	0.5896	0.4027	0.2259	cotton
	0.0862	0.0559	0.0575	0.0932	0.1869	0.8559	0.8563	0.8217	0.5215	0.3413	0.2441	cotton
	0.0864	0.0545	0.0523	0.1026	0.1805	0.8559	0.8646	0.8273	0.6442	0.3792	0.2752	cotton
	0.0787	0.0561	0.0634	0.0929	0.1964	0.8567	0.8588	0.851	0.644	0.4162	0.2879	cotton
	0.0791	0.0494	0.0754	0.0885	0.1842	0.8526	0.8555	0.8224	0.5758	0.3497	0.2453	cotton
	0.086	0.0607	0.0564	0.0929	0.1862	0.8544	0.8542	0.8417	0.7104	0.5134	0.2206	cotton
	0.0942	0.0605	0.0469	0.0978	0.1712	0.8444	0.8627	0.8485	0.6714	0.4679	0.2242	cotton
	0.0705	0.0487	0.043	0.1026	0.191	0.8655	0.8638	0.8282	0.6587	0.3994	0.2931	cotton
	0.0863	0.0549	0.0624	0.093	0.1989	0.8454	0.8448	0.8287	0.6474	0.4081	0.3011	cotton
	0.0783	0.0549	0.0418	0.098	0.185	0.8551	0.8563	0.8273	0.6478	0.3935	0.2862	cotton
	0.0784	0.0487	0.047	0.098	0.1823	0.8655	0.8563	0.8287	0.6441	0.3901	0.2936	cotton
	0.0866	0.0494	0.0481	0.0978	0.1776	0.8543	0.8638	0.8301	0.6135	0.3666	0.2905	cotton
	0.0787	0.0499	0.0532	0.0933	0.186	0.8067	0.8192	0.8322	0.5952	0.3683	0.2505	cotton
	0.0705	0.0555	0.0542	0.0932	0.1843	0.8402	0.8448	0.796	0.6651	0.3956	0.2751	cotton
	0.0787	0.0545	0.0638	0.0932	0.1593	0.8367	0.858	0.8485	0.6234	0.4354	0.2217	cotton
	0.0783	0.0555	0.0542	0.0932	0.187	0.8488	0.8555	0.8407	0.6622	0.3839	0.2832	cotton
	0.0775	0.067	0.0446	0.0978	0.1704	0.8551	0.855	0.8272	0.734	0.488	0.2263	cotton
	0.0862	0.0607	0.0521	0.0929	0.178	0.8469	0.8642	0.8508	0.7049	0.4915	0.2201	cotton
	0.0937	0.0504	0.0754	0.098	0.1887	0.8543	0.8458	0.8211	0.5577	0.3307	0.2559	cotton
	0.0793	0.0487	0.0533	0.1026	0.1796	0.8543	0.8439	0.8396	0.6276	0.3951	0.3073	cotton
	0.0788	0.0549	0.0594	0.0933	0.1771	0.841	0.8448	0.8358	0.6077	0.3835	0.2351	cotton
	0.0787	0.0499	0.0779	0.1027	0.2084	0.833	0.8345	0.8066	0.5945	0.4423	0.3173	cotton
	0.0783	0.0492	0.0594	0.0978	0.1803	0.8535	0.8537	0.8407	0.6587	0.3846	0.2911	cotton
	0.0717	0.0549	0.0647	0.098	0.1909	0.8261	0.8326	0.808	0.5272	0.337	0.2573	cotton
	0.0793	0.0494	0.0533	0.1072	0.185	0.8725	0.8646	0.8396	0.6476	0.3643	0.3102	cotton
	0.0784	0.0477	0.0367	0.098	0.1828	0.8647	0.8638	0.8383	0.64	0.3946	0.2943	cotton
	0.0703	0.0555	0.0542	0.0932	0.1811	0.8543	0.8546	0.8175	0.6621	0.3874	0.2837	cotton
	0.0866	0.0494	0.0416	0.098	0.194	0.864	0.8646	0.8287	0.6368	0.3739	0.3135	cotton
	0.086	0.0612	0.0765	0.1169	0.2214	0.7899	0.8439	0.791	0.6263	0.444	0.3017	cotton
	0.0863	0.0616	0.0647	0.1025	0.1935	0.8045	0.8203	0.8203	0.5744	0.3633	0.2608	cotton
	0.0791	0.0497	0.0656	0.0935	0.1729	0.8446	0.8458	0.8345	0.5756	0.3703	0.2364	cotton
	0.0788	0.0482	0.0418	0.098	0.1944	0.8551	0.8546	0.8396	0.6092	0.3936	0.3159	cotton
	0.0791	0.0549	0.0586	0.1026	0.1965	0.864	0.863	0.8421	0.6504	0.3544	0.3239	cotton
	0.0863	0.051	0.0521	0.098	0.1825	0.8261	0.8336	0.7991	0.5097	0.3249	0.2614	cotton
	0.0783	0.0504	0.0594	0.0933	0.1909	0.8184	0.843	0.8189	0.6305	0.3858	0.2715	cotton
	0.0784	0.0536	0.0418	0.1026	0.1827	0.8567	0.858	0.8396	0.6651	0.3978	0.3052	cotton
	0.0862	0.0482	0.0481	0.0886	0.183	0.8428	0.8563	0.8296	0.669	0.3909	0.296	cotton
	0.0788	0.0559	0.0542	0.0935	0.1842	0.8543	0.8563	0.8238	0.58	0.3562	0.2438	cotton
	0.0862	0.054	0.0377	0.0932	0.1827	0.8543	0.8466	0.8407	0.6651	0.3953	0.299	cotton
	0.0717	0.0549	0.0594	0.0933	0.1719	0.8349	0.8654	0.8149	0.5661	0.3895	0.2384	cotton
	0.0717	0.051	0.0638	0.1026	0.1926	0.8647	0.8555	0.8224	0.5258	0.3165	0.2687	cotton
	0.0864	0.0716	0.0925	0.1333	0.225	0.6648	0.7302	0.7424	0.5298	0.4312	0.2632	cotton
	0.0865	0.0494	0.0639	0.0978	0.1903	0.8601	0.8529	0.8383	0.6504	0.3519	0.3337	cotton
	0.0788	0.0565	0.0647	0.1073	0.1917	0.8471	0.8355	0.8121	0.5174	0.2902	0.2756	cotton
	0.0783	0.0492	0.0532	0.0932	0.1893	0.8551	0.8555	0.8203	0.6685	0.3902	0.2844	cotton
	0.0793	0.0487	0.0648	0.1026	0.2025	0.8647	0.8555	0.8327	0.6129	0.3707	0.3308	cotton
	0.0703	0.0482	0.0585	0.0933	0.1788	0.8632	0.8555	0.8309	0.6473	0.3842	0.3031	cotton
	0.0862	0.0593	0.1189	0.1221	0.2031	0.7995	0.8192	0.7687	0.5399	0.471	0.2813	cotton
	0.0793	0.0557	0.0533	0.1117	0.1896	0.864	0.8458	0.8409	0.6335	0.3622	0.3414	cotton
	0.0791	0.0489	0.0687	0.1026	0.2021	0.8401	0.8421	0.8151	0.5905	0.4175	0.328	cotton
	0.0705	0.0549	0.043	0.1072	0.18	0.8446	0.8571	0.842	0.6717	0.3969	0.3044	cotton
	0.0783	0.0487	0.0492	0.0978	0.1832	0.8535	0.8563	0.8309	0.6651	0.3877	0.3061	cotton
	0.0866	0.0494	0.0481	0.1071	0.1962	0.8582	0.8555	0.8421	0.5919	0.3726	0.3335	cotton
	0.0942	0.0776	0.118	0.1348	0.1949	0.6665	0.6877	0.7159	0.4845	0.4447	0.262	cotton
	0.0791	0.0499	0.0481	0.1071	0.1936	0.8559	0.8546	0.8301	0.64	0.3479	0.3403	cotton
	0.0793	0.0549	0.0657	0.1026	0.2085	0.8535	0.8411	0.8301	0.5735	0.3933	0.3324	cotton
	0.0864	0.0499	0.0647	0.0932	0.1926	0.8437	0.8466	0.8209	0.6708	0.374	0.2924	cotton
	0.0862	0.0555	0.0594	0.1026	0.1824	0.8535	0.8537	0.8409	0.6472	0.3969	0.2928	cotton
	0.0863	0.0549	0.047	0.1074	0.1851	0.8535	0.8537	0.8208	0.6405	0.4019	0.3281	cotton
	0.0713	0.0499	0.0651	0.1072	0.1954	0.8463	0.8458	0.7984	0.6749	0.3761	0.2946	cotton
	0.0865	0.0549	0.0588	0.1026	0.2045	0.864	0.8546	0.8287	0.6224	0.3934	0.3418	cotton
	0.0793	0.0617	0.0651	0.1073	0.2145	0.8526	0.8315	0.8246	0.5689	0.4183	0.34	cotton
	0.0863	0.0549	0.0408	0.1025	0.1765	0.8647	0.8555	0.8409	0.6504	0.4086	0.3201	cotton
	0.0791	0.0503	0.0536	0.0932	0.1908	0.8535	0.8555	0.8301	0.6437	0.3464	0.3402	cotton
	0.0713	0.0557	0.0721	0.0932	0.1816	0.7958	0.8224	0.7755	0.6021	0.3631	0.2799	cotton
	0.0717	0.0557	0.0677	0.1026	0.1891	0.8551	0.8646	0.8085	0.6201	0.3966	0.3535	cotton
	0.094	0.061	0.042	0.098	0.1805	0.8428	0.8529	0.8315	0.6927	0.3985	0.3168	cotton
	0.0713	0.0436	0.0525	0.098	0.1865	0.8655	0.8662	0.807	0.6605	0.3639	0.3506	cotton
	0.0865	0.067	0.0578	0.1166	0.2147	0.832	0.8638	0.7942	0.6015	0.4307	0.3417	cotton
	0.0644	0.0432	0.0721	0.0887	0.1859	0.8454	0.8537	0.8073	0.6467	0.3875	0.2874	cotton
	0.0788	0.0659	0.0829	0.1273	0.2138	0.7191	0.7537	0.7418	0.5228	0.4385	0.3013	cotton
	0.0937	0.0721	0.0724	0.1332	0.1972	0.6467	0.7257	0.7442	0.5273	0.4235	0.296	cotton
	0.0717	0.0547	0.0547	0.098	0.1875	0.8535	0.8466	0.8327	0.6823	0.3991	0.3148	cotton
	0.094	0.0561	0.0546	0.0978	0.1616	0.8526	0.8555	0.8327	0.6568	0.4097	0.3416	cotton
	0.0787	0.0487	0.0461	0.1073	0.1766	0.8543	0.8563	0.8151	0.6046	0.3876	0.3454	cotton
	0.0862	0.0549	0.0568	0.1073	0.2014	0.8382	0.8502	0.7866	0.589	0.4163	0.3263	cotton
	0.0787	0.0494	0.0632	0.1025	0.1888	0.8401	0.8511	0.804	0.5977	0.4115	0.3418	cotton
	0.0793	0.0555	0.0526	0.098	0.1907	0.8559	0.8638	0.8315	0.6369	0.3798	0.3015	cotton
	0.0788	0.0555	0.0408	0.0933	0.1986	0.8551	0.8555	0.8509	0.6256	0.3784	0.3342	cotton
	0.0866	0.0503	0.0514	0.1026	0.183	0.864	0.8646	0.8384	0.6428	0.3728	0.329	cotton
	0.0788	0.0499	0.0356	0.098	0.2012	0.8463	0.8555	0.8274	0.6428	0.3748	0.3273	cotton
	0.167	0.1852	0.1082	0.2368	0.359	0.8259	0.8582	0.8321	0.7885	0.6218	0.4726	cotton
	0.0714	0.0617	0.0509	0.088	0.2028	0.857	0.8681	0.8363	0.7323	0.4884	0.2979	cotton
	0.1412	0.1043	0.0397	0.1025	0.2318	0.7463	0.8116	0.8046	0.6362	0.5284	0.3138	cotton
	0.0866	0.0549	0.0514	0.1071	0.2165	0.8677	0.8571	0.8261	0.6356	0.3886	0.3176	cotton
	0.1234	0.0905	0.0459	0.0975	0.2066	0.7419	0.8082	0.8123	0.5999	0.5046	0.3031	cotton
	0.1698	0.1614	0.1016	0.1916	0.3152	0.8339	0.863	0.8348	0.7798	0.6307	0.4701	cotton
	0.1523	0.0836	0.0854	0.1229	0.2677	0.8213	0.8642	0.8331	0.7175	0.6245	0.4134	cotton
	0.0789	0.062	0.0519	0.1026	0.2336	0.8781	0.8619	0.8217	0.7165	0.4675	0.3088	cotton
	0.1523	0.0836	0.0475	0.1227	0.2566	0.8185	0.8501	0.8292	0.6932	0.575	0.3811	cotton
	0.0862	0.0547	0.0558	0.1123	0.2183	0.8559	0.852	0.8217	0.6218	0.3751	0.3133	cotton
	0.0941	0.0911	0.0865	0.1674	0.2535	0.6618	0.7426	0.779	0.5528	0.4788	0.2979	cotton
	0.0863	0.0729	0.0674	0.0977	0.202	0.8358	0.8433	0.8443	0.6691	0.4475	0.2968	cotton
	0.0863	0.0676	0.058	0.088	0.201	0.8358	0.8665	0.8466	0.7035	0.4524	0.2972	cotton
	0.1412	0.0975	0.1087	0.1131	0.2929	0.8602	0.8756	0.8331	0.7609	0.6037	0.452	cotton
	0.1315	0.0905	0.0334	0.1026	0.2258	0.7904	0.8588	0.8195	0.6669	0.5209	0.3237	cotton
	0.1629	0.1551	0.1336	0.205	0.3379	0.8385	0.8588	0.8374	0.7743	0.5981	0.4714	cotton
	0.1423	0.0905	0.027	0.1283	0.263	0.8104	0.8411	0.8148	0.7096	0.528	0.3335	cotton
	0.1315	0.0972	0.0385	0.1128	0.2486	0.8221	0.8501	0.8223	0.6702	0.5377	0.3167	cotton
	0.1333	0.1041	0.097	0.1077	0.2646	0.8469	0.8735	0.8368	0.7499	0.5957	0.4024	cotton
	0.1423	0.0905	0.037	0.1183	0.2564	0.8195	0.8392	0.8263	0.6886	0.5673	0.3661	cotton
	0.0863	0.0678	0.0683	0.0977	0.1998	0.828	0.8546	0.8466	0.6721	0.4514	0.2899	cotton
	0.1434	0.0905	0.0573	0.1077	0.2554	0.8185	0.8501	0.8368	0.7044	0.5952	0.3807	cotton
	0.1698	0.1926	0.1531	0.2851	0.3205	0.6662	0.6816	0.8016	0.6609	0.5849	0.4372	cotton
	0.1423	0.0905	0.0283	0.1171	0.2314	0.8353	0.8534	0.8263	0.6903	0.5058	0.3244	cotton
	0.1333	0.0975	0.074	0.1181	0.2722	0.7843	0.8526	0.8163	0.6668	0.5815	0.3756	cotton
	0.1324	0.0905	0.0539	0.1232	0.262	0.7729	0.8285	0.8281	0.6567	0.5758	0.3421	cotton
	0.1412	0.0905	0.0486	0.1332	0.2606	0.7923	0.8374	0.8204	0.6403	0.5495	0.3346	cotton
	0.1412	0.0903	0.0437	0.1326	0.2598	0.8588	0.8721	0.819	0.7237	0.5375	0.3214	cotton
	0.1324	0.1845	0.1067	0.1731	0.2892	0.6651	0.6877	0.7608	0.5726	0.5624	0.3744	cotton
	0.1324	0.0905	0.0807	0.1382	0.2796	0.8522	0.8526	0.8204	0.6967	0.5456	0.3167	cotton
	0.1222	0.2169	0.1518	0.2253	0.2958	0.6247	0.6669	0.7208	0.5558	0.5326	0.3952	cotton
	0.1315	0.0971	0.0372	0.1221	0.2407	0.8403	0.8642	0.8498	0.6874	0.517	0.3239	cotton
	0.1315	0.0972	0.0584	0.1273	0.2641	0.85	0.8721	0.8319	0.7242	0.5338	0.3135	cotton
	0.1234	0.0972	0.0477	0.1283	0.2401	0.8267	0.8402	0.8372	0.6957	0.5229	0.3181	cotton
	0.1341	0.0972	0.2183	0.1453	0.2113	0.4788	0.4073	0.289	0.2412	0.2434	0.1487	cotton
	0.1266	0.0902	0.1441	0.1446	0.1916	0.5312	0.4947	0.4347	0.2785	0.2676	0.1648	cotton
	0.1299	0.0904	0.1028	0.1258	0.2107	0.5706	0.6981	0.5903	0.5144	0.4266	0.281	cotton
	0.0851	0.0971	0.0935	0.1285	0.2056	0.8211	0.8443	0.7869	0.7278	0.5592	0.2715	cotton
	0.0946	0.0969	0.1103	0.1394	0.218	0.7359	0.8116	0.8156	0.6886	0.5391	0.279	cotton
	0.0759	0.0904	0.1172	0.1183	0.1965	0.7311	0.8091	0.7664	0.7374	0.5812	0.2731	cotton
	0.0855	0.0904	0.0784	0.1025	0.203	0.7629	0.8425	0.7947	0.761	0.575	0.2667	cotton
	0.0946	0.0904	0.0572	0.1075	0.1985	0.7927	0.8574	0.829	0.7775	0.5933	0.2476	cotton
	0.095	0.0842	0.0731	0.1129	0.2218	0.824	0.8654	0.8265	0.7504	0.5979	0.2691	cotton
	0.0855	0.0904	0.0572	0.1076	0.1978	0.7808	0.8646	0.8075	0.7775	0.587	0.251	cotton
	0.1375	0.1854	0.1397	0.2663	0.26	0.8008	0.8411	0.8079	0.7423	0.6138	0.3534	cotton
	0.0952	0.078	0.0845	0.0975	0.1869	0.8267	0.8668	0.8277	0.7718	0.604	0.2415	cotton
	0.1161	0.1102	0.1347	0.1571	0.2137	0.7463	0.7967	0.7562	0.717	0.5893	0.275	cotton
	0.0952	0.0839	0.0531	0.0975	0.1893	0.7599	0.8408	0.8315	0.7718	0.6072	0.2331	cotton
	0.0952	0.0904	0.0633	0.1025	0.1991	0.8137	0.8589	0.8402	0.7568	0.6129	0.2193	cotton
	0.0852	0.0842	0.0804	0.1128	0.2129	0.8249	0.8654	0.8379	0.7791	0.6174	0.2433	cotton
	0.12	0.1687	0.106	0.1598	0.2634	0.8157	0.8624	0.8329	0.762	0.6105	0.3333	cotton
	0.0949	0.0842	0.0582	0.1075	0.189	0.7844	0.846	0.8414	0.7718	0.6117	0.2254	cotton
	0.106	0.0904	0.0784	0.0975	0.1815	0.7993	0.8526	0.8126	0.7526	0.6147	0.2476	cotton
	0.0954	0.0906	0.0601	0.1026	0.179	0.8285	0.8668	0.8517	0.7737	0.6135	0.2312	cotton
	0.131	0.2676	0.2128	0.3144	0.287	0.7255	0.8144	0.8421	0.7488	0.6248	0.3893	cotton
	0.1161	0.0904	0.1111	0.1227	0.1991	0.7611	0.8202	0.8102	0.763	0.5859	0.3017	cotton
	0.1274	0.1366	0.1173	0.1866	0.255	0.8126	0.8585	0.8457	0.7255	0.6214	0.3352	cotton
	0.0845	0.0839	0.0592	0.0929	0.1806	0.8043	0.8624	0.8517	0.744	0.6046	0.2233	cotton
	0.0956	0.0906	0.0709	0.0977	0.1738	0.8166	0.8639	0.8528	0.7482	0.6065	0.2232	cotton
	0.1135	0.1102	0.129	0.1434	0.1964	0.7423	0.8232	0.8087	0.783	0.5764	0.3242	cotton
	0.1056	0.0968	0.0999	0.0975	0.1875	0.7785	0.8389	0.8158	0.7669	0.5979	0.3054	cotton
	0.0957	0.0906	0.0651	0.0977	0.1729	0.8267	0.8558	0.8609	0.7526	0.6068	0.2293	cotton
	0.0943	0.0667	0.0585	0.1079	0.2271	0.8358	0.8487	0.8227	0.6956	0.507	0.2827	cotton
	0.1022	0.0734	0.0585	0.1075	0.2312	0.8271	0.8588	0.8098	0.6624	0.528	0.2715	cotton
	0.0853	0.0842	0.0685	0.1075	0.1722	0.7573	0.8501	0.8528	0.7423	0.6038	0.2245	cotton
	0.085	0.0836	0.0359	0.0975	0.1589	0.8084	0.8518	0.8528	0.7441	0.6199	0.2619	cotton
	0.0935	0.0789	0.0918	0.1072	0.2304	0.8543	0.847	0.8173	0.6985	0.5047	0.2667	cotton
	0.1697	0.3022	0.195	0.3837	0.2844	0.7318	0.7966	0.8396	0.7366	0.6321	0.3903	cotton
	0.0952	0.0904	0.0471	0.0922	0.1617	0.7949	0.8593	0.8528	0.7292	0.6219	0.2386	cotton
	0.0749	0.0839	0.0523	0.0977	0.1695	0.8074	0.8624	0.8507	0.7423	0.6151	0.2186	cotton
	0.0957	0.0839	0.0642	0.0977	0.1656	0.8384	0.8661	0.8528	0.7396	0.6169	0.2147	cotton
	0.1056	0.0839	0.0481	0.0975	0.1572	0.7692	0.8608	0.8619	0.7396	0.6329	0.2243	cotton
	0.0864	0.0736	0.0531	0.1077	0.245	0.828	0.8596	0.8214	0.6948	0.5163	0.2834	cotton
	0.085	0.1038	0.0481	0.0925	0.1634	0.7993	0.851	0.8422	0.7794	0.6374	0.2694	cotton
	0.0952	0.0838	0.0671	0.1128	0.1803	0.7692	0.851	0.8299	0.7847	0.6168	0.2995	cotton
	0.0952	0.0839	0.0504	0.0975	0.1767	0.7532	0.8392	0.8399	0.7743	0.6355	0.2995	cotton
	0.0938	0.1108	0.0649	0.1749	0.2515	0.7236	0.7491	0.7162	0.6107	0.5144	0.2563	cotton
	0.1194	0.1166	0.0894	0.1283	0.2413	0.8204	0.8646	0.848	0.74	0.6187	0.3086	cotton
	0.16	0.2138	0.1282	0.2204	0.27	0.782	0.8526	0.8446	0.7283	0.6257	0.3451	cotton
	0.0852	0.0904	0.0634	0.1125	0.176	0.7573	0.8542	0.8546	0.7553	0.6022	0.2379	cotton
	0.0952	0.0837	0.0671	0.0925	0.1869	0.7692	0.8601	0.8262	0.765	0.5982	0.3166	cotton
	0.0943	0.1239	0.0972	0.181	0.264	0.7975	0.7603	0.7823	0.6614	0.5045	0.3286	cotton
	0.0795	0.0727	0.0353	0.1182	0.2036	0.4639	0.6313	0.7133	0.3523	0.4998	0.302	cotton
	0.0852	0.0904	0.0684	0.0875	0.156	0.782	0.851	0.8506	0.7092	0.6119	0.2058	cotton
	0.0942	0.1032	0.0531	0.1248	0.2304	0.6356	0.7067	0.7247	0.5514	0.4854	0.2542	cotton
	0.0784	0.0696	0.0404	0.1077	0.238	0.8299	0.8108	0.7912	0.6709	0.5178	0.3045	cotton
	0.1021	0.1118	0.0621	0.1556	0.2515	0.6759	0.6994	0.7262	0.6088	0.5211	0.301	cotton
	0.1022	0.0793	0.0466	0.129	0.2519	0.8003	0.8214	0.7777	0.6667	0.4999	0.2541	cotton
	0.0852	0.0904	0.0457	0.0925	0.1514	0.8034	0.8535	0.8506	0.7119	0.6377	0.2336	cotton
	0.106	0.0765	0.0865	0.0975	0.2085	0.8094	0.8735	0.8285	0.7718	0.6126	0.2889	cotton
	0.0952	0.0904	0.0604	0.0925	0.1955	0.796	0.8624	0.8211	0.7794	0.6364	0.2832	cotton
	0.094	0.0734	0.0531	0.1075	0.2237	0.8394	0.8678	0.8312	0.6948	0.4957	0.2709	cotton
	0.1551	0.2018	0.1409	0.3248	0.2796	0.7566	0.8341	0.8386	0.7223	0.5884	0.3321	cotton
	0.0942	0.0679	0.0536	0.0979	0.2093	0.8394	0.858	0.8312	0.6927	0.4624	0.247	cotton
	0.0853	0.0904	0.048	0.1075	0.1693	0.8104	0.8646	0.8528	0.7599	0.6192	0.2404	cotton
	0.0948	0.0904	0.0457	0.0925	0.1629	0.7878	0.8601	0.8514	0.7812	0.6439	0.276	cotton
	0.0852	0.0773	0.0446	0.0975	0.1558	0.782	0.8624	0.8506	0.7245	0.6352	0.2306	cotton
	0.0856	0.0769	0.0552	0.0975	0.1753	0.7797	0.8526	0.8424	0.783	0.6587	0.2879	cotton
	0.0859	0.0842	0.0521	0.1025	0.1626	0.8084	0.8639	0.8506	0.7761	0.6315	0.2269	cotton
	0.1025	0.1155	0.0407	0.1458	0.2428	0.7899	0.8062	0.7848	0.6404	0.4729	0.2646	cotton
	0.1194	0.1575	0.0953	0.2233	0.2678	0.7686	0.8448	0.8382	0.7439	0.601	0.3184	cotton
	0.0852	0.0839	0.0419	0.1076	0.1995	0.8276	0.8742	0.8495	0.7562	0.62	0.2638	cotton
	0.0856	0.0837	0.0294	0.0925	0.1575	0.789	0.8501	0.8417	0.7669	0.6413	0.2906	cotton
	0.0851	0.0902	0.048	0.0977	0.1726	0.7912	0.8535	0.8517	0.7558	0.611	0.2367	cotton
	0.0856	0.0837	0.0418	0.0925	0.159	0.7797	0.8493	0.8506	0.7419	0.6393	0.2495	cotton
	0.0852	0.0968	0.0563	0.1075	0.1622	0.8276	0.8668	0.8417	0.751	0.6467	0.2263	cotton
	0.1101	0.0845	0.1139	0.1989	0.3111	0.6983	0.7674	0.7036	0.5524	0.5257	0.3634	cotton
	0.1372	0.2034	0.1294	0.2742	0.2595	0.8052	0.8442	0.8435	0.7266	0.5766	0.3154	cotton
	0.0856	0.0836	0.0435	0.0922	0.1712	0.8176	0.87	0.8394	0.7484	0.6395	0.2599	cotton
	0.0937	0.0907	0.1139	0.1896	0.2944	0.7981	0.7586	0.7475	0.6438	0.5178	0.3456	cotton
	0.0853	0.0842	0.0563	0.0975	0.1567	0.7624	0.8339	0.8506	0.7423	0.6356	0.2455	cotton
	0.0856	0.0902	0.0533	0.1025	0.2254	0.8013	0.8558	0.8428	0.7457	0.5832	0.2455	cotton
	0.0852	0.0971	0.0369	0.0977	0.169	0.8195	0.8675	0.8549	0.7389	0.598	0.2204	cotton
	0.0758	0.0971	0.048	0.1075	0.1748	0.8114	0.8661	0.8528	0.7652	0.5978	0.2363	cotton
	0.0944	0.0674	0.0419	0.1026	0.212	0.8411	0.8696	0.8141	0.6788	0.462	0.2474	cotton
	0.1265	0.1303	0.0739	0.1443	0.2451	0.8166	0.8593	0.8471	0.7547	0.5804	0.288	cotton
	0.156	0.2232	0.1829	0.3381	0.2519	0.7214	0.8121	0.8447	0.7148	0.5634	0.3114	cotton
	0.1019	0.0908	0.066	0.1594	0.2192	0.6754	0.7027	0.7452	0.5125	0.4564	0.2669	cotton
	0.0856	0.0902	0.028	0.0925	0.1729	0.8195	0.8616	0.8405	0.7568	0.6378	0.2759	cotton
	0.0853	0.0774	0.0573	0.0975	0.1532	0.7624	0.8392	0.8428	0.7635	0.6602	0.2321	cotton
	0.1215	0.2399	0.1352	0.2544	0.2312	0.7693	0.838	0.8333	0.7176	0.5424	0.2825	cotton
	0.0852	0.0906	0.043	0.0929	0.1653	0.8267	0.8646	0.8439	0.7498	0.6017	0.235	cotton
	0.1026	0.0971	0.0964	0.1235	0.221	0.8303	0.8749	0.8471	0.7275	0.5569	0.2516	cotton
	0.0852	0.0774	0.0563	0.0975	0.1497	0.7809	0.8493	0.8405	0.7467	0.6491	0.2398	cotton
	0.0855	0.0837	0.0268	0.0877	0.1579	0.8185	0.8729	0.8538	0.7452	0.5885	0.2139	cotton
	0.0941	0.0904	0.0435	0.0925	0.1608	0.7867	0.8475	0.819	0.7462	0.6491	0.2464	cotton
	0.0773	0.0838	0.0543	0.1025	0.2062	0.8176	0.8646	0.8504	0.7348	0.5627	0.2229	cotton
	0.1124	0.0767	0.054	0.0872	0.1713	0.7729	0.8576	0.829	0.763	0.6223	0.2544	cotton
	0.0856	0.0842	0.047	0.0975	0.1611	0.8303	0.8668	0.845	0.7804	0.6163	0.2394	cotton
	0.0852	0.0904	0.0487	0.0975	0.1677	0.7519	0.8467	0.8405	0.7669	0.6474	0.2533	cotton
	0.0856	0.0904	0.0433	0.1026	0.1904	0.8084	0.8639	0.8517	0.7114	0.5634	0.2015	cotton
	0.0948	0.0765	0.0573	0.0975	0.2018	0.8276	0.8722	0.8394	0.7737	0.6232	0.2526	cotton
	0.0786	0.0617	0.1024	0.1243	0.3269	0.8566	0.8645	0.7964	0.6933	0.5394	0.3733	cotton
	0.1042	0.0833	0.0306	0.1078	0.1833	0.8332	0.8715	0.8405	0.7903	0.6384	0.2616	cotton
	0.0852	0.0835	0.0483	0.1026	0.1706	0.8104	0.8729	0.8439	0.7082	0.5703	0.2108	cotton
	0.0767	0.0774	0.0521	0.0925	0.1511	0.7729	0.8518	0.8417	0.7639	0.6431	0.245	cotton
	0.13	0.1568	0.1184	0.2149	0.2313	0.7881	0.8526	0.8333	0.6717	0.5338	0.28	cotton
	0.0773	0.0837	0.0493	0.0977	0.1902	0.8176	0.8735	0.8515	0.7434	0.5501	0.1917	cotton
	0.0852	0.0902	0.0329	0.0977	0.1648	0.8285	0.8756	0.8517	0.7294	0.5677	0.21	cotton
	0.1109	0.097	0.0806	0.1607	0.21	0.8249	0.8493	0.8411	0.6813	0.536	0.26	cotton
	0.0763	0.0773	0.051	0.0975	0.1542	0.7912	0.8518	0.845	0.7747	0.6146	0.2407	cotton
	0.0781	0.0606	0.068	0.1295	0.2923	0.828	0.8681	0.8329	0.6534	0.552	0.3256	cotton
	0.0856	0.0776	0.047	0.0975	0.156	0.7878	0.8463	0.8428	0.7341	0.5702	0.2053	cotton
	0.0765	0.0837	0.0483	0.0928	0.1833	0.8376	0.8729	0.8411	0.7249	0.5528	0.1968	cotton
	0.0852	0.0833	0.0411	0.0975	0.1607	0.7993	0.8518	0.8394	0.7589	0.6585	0.2722	cotton
	0.0943	0.0906	0.0453	0.1074	0.1687	0.8094	0.855	0.8504	0.698	0.5067	0.2121	cotton
	0.1498	0.1956	0.157	0.2895	0.2297	0.7709	0.8331	0.8259	0.6645	0.5389	0.3085	cotton
	0.0763	0.0773	0.051	0.0925	0.1488	0.713	0.8365	0.8439	0.7558	0.6107	0.242	cotton
	0.1272	0.1505	0.1026	0.1652	0.2112	0.8211	0.8654	0.8398	0.677	0.5288	0.2902	cotton
	0.0854	0.0904	0.0323	0.1026	0.1841	0.8392	0.8832	0.8506	0.7299	0.5498	0.2061	cotton
	0.0788	0.0666	0.0615	0.1549	0.2758	0.8358	0.8575	0.8341	0.6781	0.5574	0.3247	cotton
	0.0946	0.0773	0.0531	0.0925	0.159	0.7318	0.8292	0.8417	0.7269	0.5572	0.1998	cotton
	0.1186	0.1914	0.1011	0.1753	0.2185	0.756	0.8312	0.8121	0.7016	0.511	0.2888	cotton
	0.0852	0.0709	0.0669	0.0876	0.1475	0.737	0.8467	0.8417	0.7655	0.6424	0.282	cotton
	0.0941	0.0834	0.0684	0.0975	0.1749	0.8176	0.8729	0.8326	0.7698	0.634	0.2881	cotton
	0.0773	0.084	0.0493	0.0929	0.163	0.7599	0.8484	0.8388	0.7065	0.526	0.2038	cotton
	0.0859	0.0906	0.0472	0.0977	0.1745	0.8376	0.8675	0.8506	0.7502	0.5553	0.2083	cotton
	0.0763	0.0834	0.1022	0.0973	0.2069	0.8466	0.8845	0.8417	0.7718	0.6184	0.2757	cotton
	0.1312	0.2338	0.1513	0.2416	0.2365	0.7367	0.8253	0.8256	0.7016	0.5253	0.2915	cotton
	0.068	0.0841	0.0407	0.0925	0.1511	0.7209	0.8336	0.8428	0.7317	0.5569	0.2135	cotton
	0.0778	0.0606	0.0625	0.13	0.3227	0.848	0.8788	0.8316	0.6751	0.5629	0.3651	cotton
	0.0852	0.0773	0.0586	0.0872	0.1512	0.7465	0.8392	0.8417	0.7799	0.6465	0.2946	cotton
	0.077	0.0839	0.0459	0.0929	0.1437	0.679	0.8232	0.8428	0.76	0.5923	0.2327	cotton
	0.0859	0.0843	0.0562	0.1026	0.1779	0.8195	0.8646	0.8471	0.7154	0.5306	0.2423	cotton
	0.0675	0.0904	0.0795	0.0922	0.1869	0.8094	0.8722	0.8417	0.778	0.6246	0.291	cotton
	0.0769	0.0838	0.0523	0.0975	0.1738	0.8213	0.8654	0.8399	0.7087	0.5511	0.1889	cotton
	0.0854	0.0838	0.0419	0.0876	0.1522	0.7318	0.8448	0.8417	0.7186	0.5572	0.2144	cotton
	0.1435	0.2277	0.1896	0.2638	0.2664	0.7154	0.7994	0.7666	0.6986	0.5017	0.3308	cotton
	0.0858	0.0967	0.0493	0.0978	0.1752	0.7971	0.8542	0.8504	0.7305	0.5366	0.2038	cotton
	0.0857	0.0773	0.0651	0.0926	0.1656	0.7194	0.8374	0.8417	0.7635	0.6041	0.2671	cotton
	0.0769	0.0773	0.0243	0.0783	0.1513	0.7398	0.8448	0.8405	0.7317	0.5612	0.2351	cotton
	0.1029	0.1162	0.0736	0.1715	0.2012	0.8064	0.8458	0.8126	0.6866	0.5323	0.2732	cotton
	0.0858	0.0776	0.0251	0.0977	0.162	0.6624	0.8023	0.8412	0.7236	0.5441	0.2295	cotton
	0.0944	0.0842	0.0298	0.0929	0.1542	0.6908	0.8023	0.8424	0.7284	0.5605	0.245	cotton
	0.0853	0.1046	0.1652	0.1133	0.2267	0.7912	0.8454	0.8199	0.7573	0.5813	0.2698	cotton
	0.0859	0.0906	0.0426	0.1026	0.1685	0.8185	0.8654	0.8414	0.7625	0.5307	0.2127	cotton
	0.1356	0.1366	0.1217	0.2357	0.2395	0.7742	0.8288	0.8203	0.7078	0.5095	0.3186	cotton
	0.0769	0.0906	0.0426	0.0926	0.1637	0.8311	0.8763	0.8414	0.7439	0.551	0.2094	cotton
	0.0858	0.084	0.0497	0.0976	0.1542	0.756	0.8411	0.8437	0.6874	0.5422	0.1927	cotton
	0.0775	0.0715	0.0219	0.088	0.1574	0.7532	0.851	0.8366	0.6865	0.5056	0.1892	cotton
	0.0775	0.0904	0.0328	0.0929	0.1532	0.7384	0.8501	0.8414	0.6957	0.5135	0.1834	cotton
	0.0854	0.0841	0.0467	0.0922	0.1675	0.7716	0.842	0.8414	0.7087	0.5511	0.1865	cotton
	0.1576	0.1725	0.2278	0.3414	0.3262	0.6163	0.6837	0.5926	0.5932	0.4951	0.3417	cotton
	0.0769	0.0838	0.0261	0.0926	0.1558	0.7384	0.8355	0.8308	0.7303	0.6021	0.2635	cotton
	0.0944	0.0839	0.0487	0.0977	0.1642	0.7867	0.8535	0.8425	0.7306	0.5189	0.2166	cotton
	0.0854	0.0904	0.0416	0.0975	0.1655	0.6958	0.815	0.8424	0.7166	0.5401	0.2145	cotton
	0.0672	0.0906	0.0467	0.0975	0.1613	0.737	0.8252	0.8402	0.6935	0.562	0.2036	cotton
	0.0775	0.0839	0.0478	0.0929	0.1491	0.7971	0.8526	0.8414	0.7154	0.5419	0.1868	cotton
	0.1104	0.1292	0.0808	0.144	0.231	0.823	0.8638	0.7784	0.6558	0.4979	0.2873	cotton
	0.0672	0.0683	0.1021	0.0973	0.2066	0.8104	0.8646	0.8344	0.736	0.6064	0.2463	cotton
	0.0774	0.0839	0.0387	0.0977	0.1563	0.7573	0.8355	0.8401	0.7411	0.5946	0.2659	cotton
	0.066	0.0828	0.1455	0.1077	0.2353	0.8311	0.8763	0.8332	0.7098	0.5778	0.2344	cotton
	0.0775	0.0839	0.0478	0.0977	0.1563	0.8157	0.855	0.8414	0.7535	0.5304	0.217	cotton
	0.0773	0.0973	0.0312	0.0876	0.1675	0.7573	0.8493	0.8424	0.7494	0.6069	0.2647	cotton
	0.0859	0.0838	0.0353	0.0877	0.1541	0.7855	0.851	0.838	0.6866	0.523	0.1965	cotton
	0.0858	0.0902	0.0414	0.0929	0.1499	0.8054	0.8693	0.839	0.6767	0.4929	0.183	cotton
	0.0944	0.0906	0.0438	0.0975	0.1546	0.7586	0.8475	0.8424	0.779	0.6121	0.2725	cotton
	0.0855	0.078	0.0467	0.0875	0.1484	0.7426	0.8374	0.8402	0.7593	0.5814	0.2292	cotton
	0.0773	0.0765	0.0453	0.0926	0.1591	0.8267	0.8535	0.8504	0.7072	0.4951	0.1998	cotton
	0.1118	0.137	0.1032	0.1856	0.2364	0.7725	0.8302	0.7361	0.6992	0.4743	0.3049	cotton
	0.0858	0.0902	0.0521	0.0975	0.1748	0.7785	0.8484	0.8436	0.7713	0.6277	0.2647	cotton
	0.0859	0.0841	0.0403	0.0975	0.1565	0.7586	0.8467	0.8412	0.7629	0.5979	0.27	cotton
	0.0774	0.0767	0.0621	0.1025	0.1918	0.8176	0.8624	0.8447	0.7672	0.6191	0.2571	cotton
	0.0943	0.0835	0.0391	0.0975	0.1591	0.824	0.8526	0.839	0.7155	0.5145	0.1845	cotton
	0.0943	0.0973	0.0367	0.1025	0.1803	0.7949	0.8585	0.838	0.7132	0.5072	0.2205	cotton
	0.0769	0.0841	0.0467	0.0925	0.1521	0.7412	0.8283	0.8402	0.7193	0.565	0.2233	cotton
	0.0957	0.097	0.033	0.1125	0.1984	0.8137	0.8624	0.8246	0.7083	0.4922	0.2229	cotton
	0.0944	0.078	0.0478	0.0877	0.1468	0.7492	0.8346	0.8402	0.7634	0.5983	0.2437	cotton
	0.0858	0.097	0.0454	0.1026	0.1559	0.768	0.8402	0.8412	0.7762	0.6222	0.2625	cotton
	0.0957	0.0906	0.0367	0.1075	0.1852	0.8137	0.8534	0.8286	0.7079	0.4948	0.1821	cotton
	0.0765	0.1036	0.0454	0.0922	0.1661	0.7692	0.8312	0.8425	0.7272	0.5344	0.204	cotton
	0.0854	0.0765	0.043	0.1025	0.1617	0.8258	0.855	0.8325	0.721	0.5276	0.1881	cotton
	0.115	0.1325	0.098	0.1917	0.2934	0.6896	0.7583	0.7293	0.6246	0.5182	0.3481	cotton
	0.0947	0.084	0.0473	0.1025	0.1768	0.8126	0.8526	0.8416	0.724	0.5025	0.2025	cotton
	0.0773	0.0904	0.0889	0.0922	0.193	0.8195	0.8632	0.8436	0.7497	0.6308	0.2695	cotton
	0.0773	0.1042	0.043	0.0975	0.1574	0.8332	0.8542	0.8562	0.7132	0.5253	0.1972	cotton
	0.0774	0.0773	0.0328	0.0876	0.158	0.768	0.8467	0.8436	0.7658	0.6227	0.2693	cotton
	0.0944	0.0841	0.0506	0.0925	0.1652	0.7599	0.8262	0.8402	0.7377	0.5646	0.2188	cotton
	0.0851	0.0836	0.0396	0.1075	0.187	0.8441	0.855	0.8311	0.7306	0.5132	0.1964	cotton
	0.0858	0.0906	0.0518	0.0975	0.1505	0.7586	0.8365	0.839	0.7271	0.5711	0.2321	cotton
	0.0943	0.0903	0.0537	0.0922	0.1664	0.7318	0.8252	0.8414	0.6908	0.5221	0.1948	cotton
	0.0773	0.0839	0.0467	0.088	0.1464	0.7573	0.8467	0.8402	0.7654	0.5837	0.2484	cotton
	0.0859	0.0903	0.0408	0.0928	0.1688	0.7773	0.8484	0.8424	0.7698	0.6346	0.2631	cotton
	0.0859	0.0903	0.059	0.0973	0.1666	0.7993	0.8542	0.8402	0.6987	0.5353	0.1829	cotton
	0.0948	0.0904	0.1319	0.1403	0.2413	0.7901	0.8518	0.8168	0.7269	0.6228	0.2897	cotton
	0.0774	0.0839	0.0403	0.083	0.145	0.768	0.8484	0.8414	0.773	0.6189	0.2571	cotton
	0.0854	0.0834	0.0882	0.1025	0.1849	0.7923	0.8632	0.8412	0.7584	0.6187	0.2826	cotton
	0.0965	0.0903	0.0814	0.1182	0.2334	0.8	0.8501	0.8114	0.673	0.5153	0.2365	cotton
	0.0943	0.0903	0.0473	0.0876	0.1557	0.7573	0.8501	0.8526	0.7814	0.6224	0.262	cotton
	0.1072	0.1644	0.1762	0.2632	0.289	0.6358	0.6907	0.7497	0.5796	0.5447	0.3103	cotton
	0.0965	0.1207	0.1192	0.1193	0.2552	0.7869	0.8139	0.7802	0.673	0.5376	0.2698	cotton
	0.0774	0.0839	0.0391	0.0925	0.166	0.7465	0.8355	0.8301	0.74	0.5695	0.2294	cotton
	0.0854	0.0767	0.0552	0.0975	0.1809	0.7692	0.8601	0.8424	0.7461	0.6209	0.2489	cotton
	0.0769	0.0773	0.0391	0.0925	0.1679	0.7773	0.8374	0.8288	0.7427	0.5379	0.2171	cotton
	0.0858	0.0839	0.0454	0.0975	0.1524	0.756	0.8365	0.8402	0.7466	0.5838	0.2332	cotton
	0.0947	0.0906	0.0504	0.1185	0.1816	0.7785	0.8202	0.8323	0.7073	0.5077	0.1672	cotton
	0.0856	0.0904	0.0343	0.1027	0.1842	0.768	0.8374	0.8143	0.7021	0.5108	0.1755	cotton
	0.0765	0.0841	0.0328	0.0925	0.1674	0.7573	0.8365	0.8275	0.7405	0.5522	0.2192	cotton
	0.0962	0.1048	0.0806	0.1247	0.2438	0.6967	0.7761	0.7784	0.645	0.4934	0.2126	cotton
	0.0773	0.0834	0.0609	0.0925	0.1684	0.8147	0.8608	0.8515	0.7614	0.6168	0.2561	cotton
	0.0858	0.0969	0.0516	0.0925	0.1578	0.7737	0.8402	0.8414	0.7693	0.6296	0.2418	cotton
	0.1298	0.1515	0.1745	0.183	0.2836	0.6689	0.7227	0.7672	0.5913	0.5224	0.2669	cotton
	0.0858	0.0906	0.0432	0.0975	0.1588	0.7478	0.8374	0.8301	0.7712	0.6018	0.2351	cotton
	0.0745	0.0837	0.04	0.113	0.2141	0.7492	0.8283	0.8009	0.7048	0.5013	0.1832	cotton
	0.1038	0.0973	0.0315	0.0975	0.1691	0.7667	0.8355	0.8262	0.7178	0.5221	0.2049	cotton
	0.1391	0.2182	0.175	0.2921	0.3031	0.564	0.6407	0.6808	0.5926	0.4797	0.2831	cotton
	0.0775	0.0904	0.0529	0.0875	0.1879	0.8003	0.8518	0.8493	0.7615	0.6019	0.2265	cotton
	0.0855	0.0906	0.0354	0.0925	0.1806	0.7773	0.8493	0.8275	0.7599	0.5458	0.2203	cotton
	0.0943	0.0971	0.0974	0.1404	0.2363	0.7398	0.8105	0.8071	0.6719	0.5453	0.2428	cotton
	0.0693	0.0903	0.0288	0.0975	0.1773	0.768	0.8493	0.8414	0.7615	0.5806	0.2207	cotton
	0.0774	0.0971	0.0666	0.0872	0.2108	0.8231	0.851	0.847	0.7462	0.5846	0.2362	cotton
	0.0688	0.0841	0.0315	0.0925	0.1773	0.7573	0.8374	0.8288	0.7659	0.5615	0.2211	cotton
	0.0853	0.0836	0.0271	0.1027	0.2175	0.7844	0.8402	0.8293	0.7619	0.5365	0.243	cotton
	0.0851	0.1046	0.1298	0.1185	0.2572	0.7642	0.8252	0.7959	0.7173	0.5188	0.2615	cotton
	0.0784	0.0585	0.0438	0.1028	0.2097	0.7893	0.8072	0.7929	0.6619	0.5908	0.2911	cotton
	0.062	0.0508	0.0507	0.1148	0.2377	0.7707	0.8216	0.8172	0.6818	0.5515	0.3078	cotton
	0.0778	0.0517	0.0433	0.1028	0.2281	0.7028	0.8132	0.8175	0.6954	0.5553	0.2921	cotton
	0.0698	0.0576	0.0458	0.115	0.2416	0.7931	0.8334	0.8086	0.6819	0.5519	0.3121	cotton
	0.0707	0.0644	0.0283	0.1206	0.2368	0.8382	0.8665	0.81	0.6898	0.5626	0.3025	cotton
	0.0935	0.0535	0.0418	0.0972	0.1732	0.8096	0.8343	0.8185	0.6564	0.5702	0.3028	cotton
	0.0713	0.0649	0.0447	0.109	0.2347	0.7931	0.8316	0.8134	0.6813	0.5514	0.3057	cotton
	0.0711	0.0652	0.0579	0.109	0.2343	0.762	0.8267	0.825	0.6841	0.5439	0.2998	cotton
	0.0703	0.0578	0.0447	0.1029	0.2384	0.8587	0.8672	0.8425	0.6863	0.5505	0.3359	cotton
	0.0717	0.0475	0.0373	0.1028	0.2314	0.7592	0.8084	0.825	0.7106	0.5429	0.3024	cotton
	0.0703	0.0576	0.0355	0.1086	0.232	0.8477	0.8672	0.8425	0.6728	0.5449	0.3305	cotton
	0.0629	0.0652	0.0518	0.0809	0.1774	0.8248	0.8628	0.8301	0.6808	0.5384	0.3015	cotton
	0.0709	0.0591	0.0447	0.1085	0.2405	0.8376	0.857	0.8263	0.6837	0.5425	0.3008	cotton
	0.0703	0.0447	0.046	0.1086	0.2323	0.8488	0.8665	0.8425	0.6833	0.5469	0.3554	cotton
	0.0707	0.0583	0.0399	0.0973	0.2308	0.8364	0.8665	0.8536	0.6893	0.5384	0.3511	cotton
	0.0783	0.0518	0.0507	0.079	0.2201	0.7228	0.8229	0.8213	0.679	0.5218	0.2858	cotton
	0.0632	0.0578	0.0227	0.0969	0.2163	0.8346	0.8635	0.8536	0.6728	0.5347	0.3379	cotton
	0.0709	0.0652	0.0447	0.1147	0.2478	0.8182	0.8562	0.8301	0.6972	0.5403	0.3077	cotton
	0.0703	0.0578	0.0412	0.0912	0.2232	0.8258	0.865	0.8525	0.6838	0.5331	0.3422	cotton
	0.0703	0.0578	0.0472	0.0971	0.2318	0.8373	0.8665	0.8447	0.6691	0.5516	0.3421	cotton
	0.0784	0.0583	0.046	0.1028	0.2452	0.8277	0.8675	0.8337	0.6916	0.5359	0.3239	cotton
	0.0858	0.0518	0.0401	0.1143	0.2435	0.8358	0.8675	0.8325	0.7161	0.5303	0.3215	cotton
	0.0627	0.0517	0.0458	0.0971	0.2284	0.8429	0.8739	0.8536	0.6893	0.5376	0.3434	cotton
	0.0778	0.0508	0.0531	0.0971	0.2329	0.8464	0.8746	0.8518	0.68	0.548	0.3444	cotton
	0.0783	0.0642	0.046	0.1147	0.2437	0.8214	0.8458	0.8161	0.6545	0.5239	0.2966	cotton
	0.0709	0.0642	0.0388	0.1145	0.2481	0.8394	0.8483	0.833	0.6746	0.5302	0.3151	cotton
	0.0778	0.0576	0.0343	0.0787	0.223	0.7245	0.8197	0.8199	0.664	0.5092	0.2851	cotton
	0.0781	0.0517	0.0341	0.0969	0.2202	0.8311	0.8635	0.8525	0.6807	0.5252	0.3306	cotton
	0.0703	0.0576	0.0388	0.0972	0.2373	0.8067	0.8424	0.8133	0.6445	0.532	0.2976	cotton
	0.0858	0.0657	0.065	0.1025	0.1627	0.8031	0.8438	0.8072	0.7041	0.5676	0.3036	cotton
	0.0627	0.0642	0.046	0.0858	0.2327	0.8252	0.8739	0.8536	0.7005	0.5448	0.3483	cotton
	0.0783	0.0578	0.046	0.0971	0.2318	0.8144	0.865	0.8536	0.6862	0.5474	0.3474	cotton
	0.0703	0.0576	0.0388	0.085	0.2276	0.7759	0.828	0.8227	0.6641	0.52	0.2888	cotton
	0.0859	0.0583	0.0483	0.0969	0.2125	0.8321	0.8732	0.8413	0.667	0.5214	0.3245	cotton
	0.0858	0.0708	0.0401	0.1145	0.2465	0.8394	0.8578	0.8436	0.6855	0.5245	0.3313	cotton
	0.0703	0.0576	0.0543	0.1088	0.2509	0.8497	0.8593	0.8342	0.6789	0.5341	0.3184	cotton
	0.0758	0.0591	0.0377	0.0972	0.1791	0.7716	0.8175	0.8075	0.6571	0.502	0.2733	cotton
	0.0858	0.0578	0.046	0.0971	0.2338	0.8112	0.8653	0.8413	0.6697	0.5386	0.3345	cotton
	0.0783	0.0578	0.0531	0.0858	0.2345	0.8331	0.8739	0.8518	0.6999	0.5508	0.3444	cotton
	0.0703	0.0642	0.0401	0.1031	0.249	0.8594	0.8661	0.8342	0.6442	0.5318	0.3172	cotton
	0.0627	0.0578	0.0472	0.0971	0.2325	0.8242	0.8661	0.8539	0.6999	0.557	0.35	cotton
	0.0781	0.0644	0.0399	0.1028	0.2246	0.8331	0.8538	0.8402	0.6698	0.5126	0.3367	cotton
	0.0857	0.0585	0.0543	0.1143	0.2297	0.8205	0.8514	0.803	0.6195	0.5179	0.2967	cotton
	0.078	0.0642	0.0472	0.0912	0.2306	0.8242	0.8653	0.8447	0.6999	0.5574	0.3462	cotton
	0.0858	0.0578	0.0531	0.0969	0.2389	0.7912	0.8653	0.8436	0.6863	0.5452	0.3327	cotton
	0.0629	0.0707	0.0531	0.0971	0.2331	0.8262	0.8726	0.8436	0.6796	0.551	0.3367	cotton
	0.0852	0.0585	0.042	0.1029	0.2019	0.8026	0.8217	0.8119	0.6301	0.5037	0.2918	cotton
	0.0632	0.0581	0.0412	0.1028	0.2318	0.8212	0.8554	0.8539	0.6857	0.5517	0.334	cotton
	0.0627	0.0576	0.0531	0.1028	0.2301	0.8112	0.8631	0.8425	0.6664	0.5333	0.3368	cotton
	0.0781	0.0581	0.0343	0.0971	0.2335	0.8191	0.8646	0.864	0.6965	0.5485	0.352	cotton
	0.0709	0.0578	0.0517	0.0971	0.2197	0.8362	0.853	0.8402	0.6563	0.5265	0.3417	cotton
	0.0858	0.0642	0.0472	0.0969	0.2347	0.8212	0.8661	0.839	0.68	0.5514	0.3404	cotton
	0.0784	0.053	0.0485	0.1027	0.2267	0.854	0.8668	0.828	0.6687	0.5254	0.3163	cotton
	0.0709	0.0585	0.0458	0.1028	0.2202	0.8362	0.8631	0.839	0.6595	0.5139	0.3291	cotton
	0.0709	0.0518	0.0401	0.1028	0.2402	0.8324	0.8653	0.8565	0.7105	0.5381	0.3445	cotton
	0.0707	0.0585	0.0427	0.1145	0.2523	0.8508	0.8675	0.8431	0.6756	0.528	0.3323	cotton
	0.0634	0.0518	0.027	0.0971	0.2444	0.8353	0.8746	0.8565	0.6959	0.541	0.3328	cotton
	0.0852	0.0647	0.0377	0.0973	0.1912	0.844	0.8608	0.8133	0.637	0.5079	0.2849	cotton
	0.078	0.0518	0.0325	0.08	0.2114	0.8232	0.8497	0.8378	0.6702	0.5417	0.3197	cotton
	0.0707	0.0642	0.0531	0.1028	0.2316	0.8112	0.8726	0.8518	0.6663	0.5386	0.3396	cotton
	0.0858	0.0515	0.0227	0.0913	0.2324	0.8134	0.8653	0.8539	0.6826	0.557	0.3415	cotton
	0.0713	0.0657	0.0421	0.1027	0.2049	0.8492	0.8733	0.8396	0.7127	0.5332	0.3291	cotton
	0.0709	0.0591	0.0438	0.0972	0.2095	0.8265	0.8592	0.8405	0.6697	0.5304	0.3383	cotton
	0.0781	0.0581	0.0408	0.0969	0.2265	0.8105	0.8646	0.8532	0.6856	0.542	0.3476	cotton
	0.0777	0.0591	0.0522	0.0867	0.1869	0.79	0.8388	0.8219	0.7097	0.5549	0.3145	cotton
	0.0715	0.0652	0.0337	0.0915	0.2308	0.8256	0.8646	0.8554	0.7022	0.5411	0.3415	cotton
	0.0634	0.0581	0.0466	0.1028	0.2253	0.8038	0.8639	0.8543	0.6892	0.541	0.3355	cotton
	0.078	0.0585	0.051	0.0801	0.2063	0.8334	0.8623	0.8292	0.6874	0.5478	0.3242	cotton
	0.0639	0.0591	0.0294	0.0912	0.2477	0.8362	0.8746	0.8564	0.7156	0.5302	0.3621	cotton
	0.0632	0.0585	0.0336	0.0969	0.2269	0.8226	0.8646	0.8543	0.6857	0.54	0.3284	cotton
	0.0785	0.0462	0.0337	0.0972	0.2316	0.8126	0.8653	0.8554	0.705	0.5392	0.3364	cotton
	0.0709	0.0591	0.0424	0.0915	0.2145	0.8256	0.8514	0.8394	0.6698	0.5197	0.3418	cotton
	0.0781	0.0591	0.0364	0.0971	0.2206	0.8325	0.8608	0.8394	0.6563	0.5176	0.3359	cotton
	0.0782	0.0576	0.0536	0.0969	0.2176	0.8038	0.8697	0.851	0.6558	0.5339	0.3281	cotton
	0.0637	0.0647	0.0524	0.0917	0.2116	0.8148	0.8488	0.8409	0.6524	0.5371	0.3351	cotton
	0.0784	0.0576	0.0408	0.1027	0.2172	0.8127	0.8616	0.8521	0.672	0.5126	0.3371	cotton
	0.0858	0.0581	0.0419	0.1027	0.2196	0.8061	0.8608	0.8532	0.669	0.5282	0.3322	cotton
	0.0785	0.0523	0.0524	0.0861	0.21	0.8246	0.8608	0.8397	0.6391	0.5345	0.3335	cotton
	0.078	0.0647	0.0399	0.0969	0.2279	0.8205	0.8623	0.8394	0.6462	0.5304	0.3337	cotton
	0.0854	0.0642	0.0474	0.1211	0.2351	0.7907	0.8379	0.8267	0.6671	0.5457	0.3387	cotton
	0.0784	0.0535	0.0351	0.1027	0.2414	0.8315	0.8739	0.8564	0.7214	0.5307	0.3652	cotton
	0.0777	0.0843	0.057	0.1081	0.1907	0.7106	0.804	0.7829	0.6536	0.5485	0.3076	cotton
	0.0709	0.0581	0.0337	0.1027	0.2189	0.8094	0.8631	0.8543	0.6778	0.517	0.3307	cotton
	0.0707	0.0518	0.0478	0.0973	0.2182	0.8148	0.8616	0.851	0.6556	0.5285	0.3224	cotton
	0.0788	0.0665	0.0421	0.0919	0.1852	0.8476	0.8726	0.8408	0.7128	0.5404	0.3391	cotton
	0.077	0.0714	0.0827	0.1253	0.2044	0.7555	0.833	0.8019	0.6781	0.557	0.3284	cotton
	0.0785	0.0591	0.0307	0.0916	0.2185	0.8249	0.8608	0.8409	0.632	0.5271	0.331	cotton
	0.0698	0.0642	0.0549	0.1211	0.2453	0.7089	0.836	0.8332	0.6637	0.5479	0.3427	cotton
	0.0692	0.0707	0.0663	0.1092	0.2418	0.7377	0.836	0.8345	0.6604	0.5418	0.3428	cotton
	0.077	0.0585	0.0783	0.1089	0.2405	0.7661	0.8388	0.837	0.6427	0.5371	0.3477	cotton
	0.0779	0.0585	0.0524	0.1088	0.2361	0.7981	0.8509	0.837	0.6461	0.5371	0.3423	cotton
	0.0709	0.053	0.0264	0.0972	0.2137	0.8039	0.8488	0.8397	0.6351	0.5217	0.3224	cotton
	0.0709	0.0581	0.0466	0.0916	0.2126	0.8039	0.8488	0.8499	0.6419	0.505	0.3352	cotton
	0.0782	0.0591	0.0427	0.0972	0.2197	0.8375	0.8719	0.8292	0.6455	0.5269	0.3368	cotton
	0.078	0.067	0.0319	0.0927	0.1459	0.7963	0.8471	0.8384	0.6987	0.5458	0.299	cotton
	0.0784	0.0585	0.0408	0.0973	0.2138	0.794	0.8488	0.8409	0.6385	0.5204	0.333	cotton
	0.0709	0.0652	0.0536	0.0916	0.2081	0.8266	0.8616	0.8533	0.6518	0.514	0.3242	cotton
	0.0858	0.0523	0.0478	0.1028	0.2275	0.8236	0.8639	0.8564	0.7046	0.5276	0.353	cotton
	0.0854	0.0647	0.0438	0.1085	0.2391	0.7174	0.8483	0.8227	0.6813	0.5466	0.3358	cotton
	0.0711	0.0652	0.0524	0.0917	0.2141	0.8039	0.8488	0.8397	0.6489	0.5141	0.315	cotton
	0.0707	0.0585	0.0322	0.0917	0.2092	0.8249	0.8592	0.8499	0.6449	0.4993	0.3266	cotton
	0.0689	0.0576	0.0487	0.1211	0.2468	0.747	0.8379	0.8332	0.6702	0.5473	0.3569	cotton
	0.0689	0.0633	0.0536	0.1274	0.2479	0.7146	0.8114	0.8319	0.6698	0.5458	0.3315	cotton
	0.0709	0.0593	0.0536	0.0861	0.2092	0.8384	0.8623	0.8431	0.6619	0.5156	0.3341	cotton
	0.0701	0.0642	0.087	0.1147	0.2351	0.7647	0.8208	0.836	0.6631	0.5315	0.355	cotton
	0.077	0.0576	0.0498	0.1211	0.2475	0.75	0.8501	0.8345	0.6671	0.5481	0.3324	cotton
	0.0709	0.0654	0.0466	0.0917	0.2086	0.8375	0.8514	0.8554	0.6482	0.5068	0.3401	cotton
	0.077	0.0576	0.0451	0.1147	0.2393	0.7615	0.8501	0.837	0.6781	0.5458	0.3309	cotton
	0.0859	0.0593	0.049	0.0918	0.17	0.8375	0.8733	0.842	0.6959	0.5778	0.3335	cotton
	0.086	0.0585	0.0674	0.0972	0.2311	0.7993	0.8388	0.8385	0.649	0.5282	0.3239	cotton
	0.0857	0.053	0.0664	0.0807	0.1964	0.8393	0.8719	0.8431	0.6789	0.545	0.3413	cotton
	0.0781	0.0647	0.0249	0.0861	0.2166	0.813	0.8509	0.851	0.6181	0.4933	0.326	cotton
	0.0853	0.0581	0.0392	0.1084	0.2136	0.7998	0.8707	0.8285	0.6605	0.5521	0.341	cotton
	0.0701	0.0702	0.087	0.1208	0.2399	0.7484	0.8087	0.8332	0.6632	0.542	0.345	cotton
	0.0707	0.0652	0.0413	0.0972	0.2246	0.824	0.8608	0.8385	0.6592	0.5211	0.3233	cotton
	0.0701	0.0576	0.0379	0.1031	0.2291	0.8065	0.8436	0.8417	0.6781	0.5526	0.2843	cotton
	0.0604	0.0502	0.0611	0.1212	0.2484	0.7265	0.825	0.8332	0.6632	0.5495	0.3267	cotton
	0.0711	0.0606	0.0408	0.0972	0.1618	0.8141	0.8506	0.8408	0.688	0.5562	0.3084	cotton
	0.0853	0.0644	0.0481	0.1027	0.1957	0.8436	0.8642	0.837	0.6988	0.5505	0.3021	cotton
	0.0692	0.0581	0.0487	0.1148	0.2445	0.7842	0.8433	0.8394	0.7011	0.5471	0.3318	cotton
	0.0858	0.0599	0.0249	0.1027	0.2136	0.8053	0.8697	0.8544	0.6349	0.4848	0.3189	cotton
	0.0604	0.0515	0.0487	0.1148	0.2512	0.7854	0.8534	0.8357	0.6838	0.5493	0.3142	cotton
	0.0776	0.0576	0.0364	0.1148	0.2367	0.7955	0.8534	0.8394	0.7011	0.5471	0.3333	cotton
	0.0691	0.0562	0.087	0.1159	0.2368	0.7092	0.7904	0.831	0.6528	0.5448	0.331	cotton
	0.0616	0.0642	0.073	0.1211	0.2295	0.7545	0.8027	0.8465	0.6558	0.5305	0.3346	cotton
	0.0707	0.0581	0.0364	0.109	0.2272	0.8193	0.8642	0.8451	0.6808	0.5493	0.2769	cotton
	0.0701	0.0453	0.074	0.1088	0.2307	0.7871	0.8208	0.8371	0.6202	0.5256	0.329	cotton
	0.0771	0.0576	0.0487	0.1028	0.2462	0.799	0.8639	0.844	0.6838	0.541	0.2947	cotton
	0.0684	0.0572	0.0549	0.1088	0.2521	0.7633	0.8534	0.8409	0.6631	0.544	0.3077	cotton
	0.0606	0.0572	0.06	0.1089	0.2508	0.7313	0.8584	0.8348	0.6631	0.5475	0.3137	cotton
	0.0686	0.0572	0.0537	0.1211	0.2494	0.766	0.8542	0.8385	0.677	0.5433	0.3032	cotton
	0.0772	0.0572	0.06	0.1215	0.2459	0.7111	0.824	0.8335	0.6592	0.5386	0.3323	cotton
	0.07	0.0642	0.0666	0.1336	0.2358	0.7706	0.826	0.8323	0.6764	0.5429	0.3361	cotton
	0.0784	0.0593	0.0453	0.0863	0.1906	0.8375	0.8623	0.8306	0.6516	0.5353	0.3171	cotton
	0.0857	0.0581	0.0392	0.1085	0.214	0.8213	0.8642	0.8469	0.6782	0.5493	0.2463	cotton
	0.0853	0.0642	0.0553	0.1026	0.2039	0.8631	0.8657	0.8469	0.6897	0.5388	0.2756	cotton
	0.0686	0.0642	0.0622	0.1088	0.2501	0.7758	0.8616	0.8405	0.6632	0.5438	0.2755	cotton
	0.0623	0.0518	0.0677	0.1148	0.2193	0.7973	0.824	0.8396	0.6106	0.5085	0.3215	cotton
	0.0703	0.0591	0.0364	0.1028	0.2353	0.8213	0.8639	0.844	0.6839	0.5432	0.2952	cotton
	0.0777	0.0707	0.0614	0.1269	0.2334	0.7782	0.8229	0.8323	0.6591	0.5361	0.3343	cotton
	0.0781	0.0515	0.0364	0.0969	0.2252	0.8379	0.847	0.844	0.6781	0.5507	0.2564	cotton
	0.0703	0.0591	0.0413	0.1031	0.2165	0.8319	0.8397	0.842	0.6414	0.5021	0.3258	cotton
	0.0689	0.0585	0.0424	0.1089	0.2436	0.8118	0.8646	0.844	0.6868	0.5445	0.2826	cotton
	0.0783	0.0659	0.0561	0.1086	0.2136	0.8474	0.853	0.842	0.6517	0.5239	0.3248	cotton
	0.0778	0.0453	0.0364	0.0971	0.2278	0.8311	0.8657	0.8451	0.6633	0.5483	0.2554	cotton
	0.0714	0.0652	0.0413	0.0973	0.2238	0.8311	0.8635	0.844	0.6637	0.55	0.2503	cotton
	0.078	0.0707	0.0677	0.1085	0.2481	0.7646	0.8319	0.8138	0.6999	0.5468	0.3255	cotton
	0.0781	0.0518	0.035	0.109	0.2214	0.8492	0.865	0.844	0.6748	0.5415	0.2444	cotton
	0.0773	0.0581	0.0427	0.0912	0.2325	0.8197	0.855	0.8451	0.6665	0.5413	0.2598	cotton
	0.0698	0.0572	0.075	0.1208	0.2341	0.7232	0.8154	0.8147	0.6624	0.5489	0.3298	cotton
	0.0777	0.0515	0.0305	0.1028	0.2176	0.8406	0.8558	0.8469	0.6813	0.5482	0.2316	cotton
	0.0781	0.0581	0.0274	0.0971	0.2224	0.8388	0.855	0.8542	0.6638	0.5422	0.2332	cotton
	0.0691	0.0636	0.0687	0.115	0.2283	0.75	0.8143	0.8119	0.6552	0.5362	0.3303	cotton
	0.0691	0.0436	0.0549	0.1089	0.2541	0.7519	0.8415	0.8317	0.6832	0.5356	0.2993	cotton
	0.0773	0.0576	0.0487	0.1031	0.2481	0.8197	0.8566	0.8443	0.6863	0.524	0.2695	cotton
	0.0707	0.0518	0.0337	0.097	0.2285	0.8292	0.8642	0.8451	0.6808	0.5485	0.2413	cotton
	0.0783	0.0453	0.0352	0.0908	0.2386	0.809	0.8631	0.8454	0.6802	0.5399	0.255	cotton
	0.0774	0.0585	0.0871	0.0972	0.1814	0.8448	0.8657	0.8179	0.6964	0.538	0.2789	cotton
	0.0777	0.0453	0.0438	0.0969	0.205	0.8519	0.865	0.8447	0.7046	0.5602	0.2589	cotton
	0.077	0.0506	0.0697	0.1085	0.2305	0.8196	0.8506	0.8074	0.6826	0.5418	0.3148	cotton
	0.0775	0.0576	0.0551	0.1028	0.2478	0.8079	0.855	0.8329	0.6722	0.5334	0.2785	cotton
	0.0691	0.0642	0.0561	0.1148	0.2463	0.8206	0.8558	0.824	0.7056	0.5456	0.302	cotton
	0.0691	0.0576	0.05	0.109	0.2467	0.7956	0.8542	0.8443	0.6801	0.5349	0.2683	cotton
	0.078	0.0453	0.0292	0.1031	0.2401	0.7882	0.8526	0.8454	0.6663	0.5295	0.2545	cotton
	0.0701	0.0581	0.0427	0.0971	0.2346	0.8302	0.8642	0.8451	0.6632	0.5426	0.2566	cotton
	0.0687	0.0707	0.0624	0.1027	0.1938	0.8535	0.8672	0.8359	0.674	0.5672	0.2717	cotton
	0.0709	0.0581	0.0427	0.0912	0.2336	0.8409	0.8566	0.8454	0.6802	0.5324	0.2505	cotton
	0.0691	0.0576	0.0625	0.1147	0.2437	0.8118	0.8547	0.8116	0.7194	0.5491	0.3062	cotton
	0.0772	0.0581	0.0483	0.1147	0.2353	0.84	0.8558	0.8453	0.6769	0.5319	0.2555	cotton
	0.077	0.0581	0.0626	0.0971	0.222	0.8456	0.8668	0.8341	0.6698	0.5368	0.2849	cotton
	0.0637	0.0585	0.0422	0.0913	0.2293	0.8418	0.8574	0.8453	0.6807	0.5407	0.2488	cotton
	0.0627	0.0581	0.0212	0.097	0.2297	0.8277	0.855	0.8453	0.6598	0.5433	0.2446	cotton
	0.0777	0.0515	0.0327	0.0912	0.2253	0.8305	0.865	0.8449	0.6904	0.5453	0.2434	cotton
	0.0779	0.0518	0.0616	0.1089	0.2405	0.7983	0.8525	0.8441	0.68	0.5271	0.2594	cotton
	0.0858	0.0523	0.054	0.0971	0.2338	0.84	0.8643	0.8538	0.6933	0.5497	0.2422	cotton
	0.0701	0.0652	0.0542	0.0855	0.1791	0.8495	0.8665	0.837	0.729	0.5596	0.2672	cotton
	0.077	0.0642	0.0697	0.1085	0.1991	0.8121	0.853	0.8316	0.6303	0.5334	0.2833	cotton
	0.0701	0.0506	0.0402	0.1028	0.2292	0.8207	0.8558	0.8538	0.6795	0.5549	0.247	cotton
	0.0935	0.0664	0.0437	0.0912	0.168	0.8277	0.8546	0.7888	0.7438	0.4977	0.2313	cotton
	0.0703	0.0523	0.0476	0.0909	0.2106	0.8257	0.8561	0.8449	0.7124	0.5492	0.237	cotton
	0.0858	0.0453	0.0288	0.0971	0.2259	0.84	0.8642	0.8453	0.6631	0.5438	0.2374	cotton
	0.0775	0.0581	0.0556	0.0971	0.2251	0.8409	0.8558	0.8453	0.6626	0.5307	0.2403	cotton
	0.0622	0.0506	0.055	0.0968	0.2278	0.8287	0.8569	0.8549	0.6985	0.5573	0.2467	cotton
	0.0783	0.0581	0.0483	0.1086	0.2274	0.8306	0.8558	0.8475	0.6697	0.5586	0.2427	cotton
	0.0858	0.0518	0.0495	0.1029	0.2233	0.8392	0.8639	0.8464	0.6597	0.5397	0.236	cotton
	0.0703	0.0585	0.0688	0.1028	0.2293	0.8277	0.8533	0.843	0.6626	0.5282	0.246	cotton
	0.0857	0.053	0.0502	0.097	0.186	0.8346	0.8653	0.8393	0.7155	0.5688	0.2372	cotton
	0.0707	0.0591	0.0422	0.0971	0.228	0.8409	0.8566	0.846	0.6898	0.5562	0.2539	cotton
	0.0707	0.0585	0.0626	0.0971	0.2262	0.809	0.8623	0.8441	0.6592	0.5378	0.2481	cotton
	0.0707	0.0585	0.055	0.097	0.2223	0.84	0.8577	0.8549	0.7176	0.5559	0.2522	cotton
	0.0691	0.0647	0.0566	0.0969	0.2075	0.8226	0.8433	0.8316	0.6522	0.5259	0.2662	cotton
	0.0608	0.0572	0.0476	0.0968	0.2259	0.816	0.8445	0.8449	0.6928	0.561	0.2521	cotton
	0.0703	0.0518	0.0566	0.1089	0.2322	0.7983	0.8623	0.8486	0.6558	0.5345	0.2578	cotton
	0.0698	0.0518	0.0626	0.1028	0.2305	0.8283	0.855	0.8475	0.6591	0.5346	0.2665	cotton
	0.0703	0.0647	0.0566	0.0971	0.217	0.8418	0.8654	0.8464	0.6487	0.5264	0.2375	cotton
	0.0701	0.0518	0.0422	0.0971	0.2237	0.8296	0.8453	0.8464	0.6563	0.5634	0.2459	cotton
	0.0703	0.0404	0.0416	0.0968	0.2062	0.8368	0.876	0.8471	0.7363	0.6072	0.2298	cotton
	0.0775	0.0585	0.0566	0.1028	0.1965	0.8207	0.8378	0.8265	0.6267	0.5097	0.2516	cotton
	0.0632	0.0457	0.0476	0.1088	0.2147	0.8368	0.8657	0.8559	0.731	0.5651	0.2549	cotton
	0.0701	0.0396	0.037	0.1028	0.2026	0.8248	0.8661	0.8605	0.7363	0.6095	0.227	cotton
	0.0707	0.0518	0.0556	0.0971	0.2239	0.8315	0.8574	0.8453	0.6728	0.554	0.248	cotton
	0.0692	0.0654	0.0697	0.0969	0.1762	0.7249	0.8059	0.7066	0.683	0.4101	0.1959	cotton
	0.0703	0.0462	0.0626	0.0969	0.2184	0.8296	0.8624	0.843	0.6592	0.5405	0.2437	cotton
	0.0778	0.0523	0.0422	0.097	0.2161	0.8395	0.8657	0.8464	0.6927	0.5635	0.2536	cotton
	0.077	0.0664	0.0509	0.0972	0.1763	0.8386	0.8715	0.8585	0.7482	0.6273	0.2479	cotton
	0.0777	0.0657	0.0294	0.0969	0.1822	0.8261	0.8631	0.8474	0.7566	0.6349	0.2284	cotton
	0.0853	0.0654	0.0602	0.1083	0.188	0.843	0.8646	0.8322	0.7502	0.5848	0.2541	cotton
	0.0782	0.0472	0.0483	0.0969	0.2217	0.8395	0.8657	0.8471	0.7122	0.5804	0.2476	cotton
	0.0709	0.053	0.0489	0.0969	0.2138	0.8271	0.865	0.8471	0.7449	0.6071	0.2378	cotton
	0.0709	0.053	0.0483	0.0969	0.2191	0.8395	0.8665	0.846	0.7118	0.5625	0.2498	cotton
	0.078	0.0523	0.0556	0.0971	0.2154	0.829	0.8558	0.8453	0.6863	0.5631	0.2516	cotton
	0.0707	0.0535	0.0416	0.1031	0.2074	0.8377	0.874	0.857	0.77	0.625	0.2336	cotton
	0.0701	0.0462	0.055	0.0968	0.2062	0.8241	0.874	0.8482	0.7433	0.6334	0.222	cotton
	0.0775	0.0642	0.0506	0.1086	0.2032	0.8435	0.8654	0.843	0.6271	0.5305	0.2367	cotton
	0.0784	0.0654	0.0447	0.0915	0.1865	0.8438	0.8467	0.8464	0.6832	0.5451	0.2585	cotton
	0.0781	0.0585	0.055	0.1031	0.2093	0.8252	0.8631	0.8482	0.7386	0.6329	0.2244	cotton
	0.078	0.0523	0.0489	0.097	0.2023	0.8252	0.8557	0.8625	0.7499	0.6433	0.223	cotton
	0.0853	0.0657	0.0697	0.0969	0.1904	0.8234	0.8267	0.7303	0.7646	0.5085	0.256	cotton
	0.0707	0.053	0.0556	0.0908	0.2095	0.83	0.8657	0.8559	0.7371	0.6022	0.2254	cotton
	0.0779	0.0472	0.0288	0.0968	0.2114	0.8359	0.865	0.8563	0.6928	0.5808	0.2356	cotton
	0.102	0.0707	0.0506	0.1198	0.1828	0.821	0.8525	0.8418	0.6488	0.5491	0.2467	cotton
	0.0625	0.0472	0.0617	0.1028	0.2091	0.8291	0.8657	0.8475	0.7232	0.5968	0.2318	cotton
	0.0853	0.0654	0.0602	0.1027	0.195	0.8447	0.875	0.8246	0.7893	0.6194	0.2662	cotton
	0.078	0.0585	0.0476	0.0969	0.2062	0.8143	0.8631	0.858	0.7499	0.6453	0.2153	cotton
	0.0709	0.0642	0.046	0.0969	0.1831	0.8446	0.8639	0.8475	0.6524	0.5394	0.2493	cotton
	0.0778	0.0462	0.0495	0.0909	0.2037	0.8185	0.8627	0.8475	0.6983	0.597	0.2287	cotton
	0.0766	0.0642	0.0566	0.1141	0.1607	0.8017	0.8388	0.8418	0.7085	0.5578	0.2725	cotton
	0.0778	0.0585	0.0544	0.097	0.2094	0.8262	0.8635	0.857	0.7226	0.625	0.2163	cotton
	0.0859	0.0523	0.0362	0.0968	0.2029	0.8174	0.8635	0.8553	0.6956	0.6053	0.2289	cotton
	0.0775	0.0647	0.0388	0.0971	0.1676	0.8515	0.8639	0.8464	0.7029	0.5508	0.2583	cotton
	0.0857	0.0657	0.055	0.1084	0.202	0.8243	0.8654	0.8615	0.7927	0.6758	0.2455	cotton
	0.0858	0.0652	0.0388	0.0915	0.1708	0.8447	0.8756	0.8475	0.7199	0.5704	0.2578	cotton
	0.0701	0.0585	0.054	0.109	0.2102	0.7965	0.8623	0.857	0.752	0.6493	0.2316	cotton
	0.0698	0.0518	0.0613	0.1028	0.2111	0.8252	0.8631	0.858	0.7563	0.6325	0.2155	cotton
	0.0853	0.0599	0.0625	0.0972	0.2008	0.8511	0.8657	0.8284	0.7819	0.6607	0.2623	cotton
	0.0701	0.0591	0.055	0.0971	0.2059	0.8066	0.8541	0.857	0.771	0.6587	0.2246	cotton
	0.078	0.0523	0.0685	0.1028	0.2127	0.8252	0.8639	0.8679	0.7346	0.6453	0.2326	cotton
	0.0857	0.053	0.055	0.1026	0.1999	0.8194	0.8557	0.8527	0.7889	0.6674	0.2378	cotton
	0.0778	0.0585	0.0544	0.097	0.2195	0.8285	0.8733	0.8669	0.7626	0.6381	0.2139	cotton
	0.0781	0.053	0.0495	0.1029	0.1865	0.83	0.8635	0.8553	0.7352	0.6349	0.2311	cotton
	0.0701	0.0585	0.0613	0.0912	0.2205	0.8164	0.8529	0.858	0.7666	0.6501	0.2094	cotton
	0.0629	0.0591	0.055	0.0971	0.2159	0.839	0.8668	0.858	0.7743	0.6544	0.2287	cotton
	0.0854	0.0593	0.0752	0.1027	0.1855	0.7552	0.7996	0.6639	0.6766	0.4607	0.2501	cotton
	0.078	0.0539	0.0622	0.1027	0.2032	0.8381	0.8743	0.8615	0.7943	0.6856	0.2622	cotton
	0.0616	0.0581	0.0422	0.109	0.2158	0.8285	0.8627	0.8563	0.7246	0.6245	0.2216	cotton
	0.0774	0.0593	0.0814	0.0867	0.1939	0.8425	0.8657	0.8382	0.7734	0.6297	0.2799	cotton
	0.078	0.0581	0.0495	0.1031	0.2026	0.8281	0.8635	0.8475	0.7246	0.634	0.2341	cotton
	0.077	0.0475	0.0554	0.1084	0.2087	0.8408	0.8581	0.8595	0.791	0.6695	0.2712	cotton
	0.0935	0.0714	0.0805	0.1079	0.1924	0.8147	0.8495	0.8358	0.7329	0.5854	0.2915	cotton
	0.0851	0.0836	0.0844	0.13	0.188	0.7689	0.8156	0.6901	0.682	0.4726	0.2769	cotton
	0.0701	0.0546	0.0613	0.0973	0.212	0.8514	0.8671	0.8827	0.791	0.6759	0.285	cotton
	0.0752	0.0781	0.0506	0.1141	0.1503	0.7905	0.8125	0.8418	0.6758	0.623	0.2826	cotton
	0.0858	0.0591	0.0495	0.097	0.2154	0.8275	0.8715	0.8553	0.7445	0.6562	0.2275	cotton
	0.1019	0.0774	0.0797	0.1135	0.1865	0.8114	0.8579	0.7987	0.7155	0.5613	0.2824	cotton
	0.0707	0.0591	0.0422	0.0971	0.194	0.8284	0.8619	0.8563	0.727	0.6566	0.2284	cotton
	0.0758	0.0652	0.0316	0.1086	0.164	0.8281	0.8685	0.843	0.7196	0.6451	0.2605	cotton
	0.0692	0.0606	0.0602	0.1081	0.2137	0.8313	0.8737	0.8605	0.784	0.6375	0.3008	cotton
	0.0783	0.0475	0.0458	0.1086	0.2296	0.8279	0.8646	0.8615	0.783	0.6379	0.2597	cotton
	0.0776	0.0654	0.0718	0.1147	0.2362	0.8215	0.8685	0.8656	0.771	0.6251	0.3007	cotton
	0.0778	0.0535	0.0337	0.1086	0.2343	0.8348	0.8561	0.8695	0.79	0.6461	0.2508	cotton
	0.0703	0.053	0.0472	0.1031	0.2396	0.8455	0.865	0.8585	0.7883	0.6619	0.2485	cotton
	0.0701	0.0775	0.065	0.1612	0.2297	0.8215	0.8486	0.8504	0.6599	0.5606	0.3312	cotton
	0.0625	0.0535	0.0533	0.1148	0.2362	0.8357	0.865	0.8494	0.7879	0.6751	0.2385	cotton
	0.0774	0.0766	0.065	0.1027	0.1899	0.6668	0.6802	0.6105	0.5059	0.3551	0.2677	cotton
	0.0703	0.0472	0.0411	0.1089	0.2368	0.8367	0.865	0.8605	0.7756	0.6552	0.2503	cotton
	0.0777	0.0541	0.0728	0.1085	0.2325	0.8357	0.8722	0.8675	0.7888	0.6636	0.2781	cotton
	0.0703	0.0475	0.0665	0.0912	0.2344	0.8265	0.8557	0.8666	0.7888	0.6661	0.2669	cotton
	0.0783	0.0417	0.0533	0.1028	0.2409	0.8298	0.874	0.8605	0.7883	0.6466	0.2745	cotton
	0.0703	0.0601	0.0718	0.1208	0.2401	0.8432	0.8726	0.8666	0.7666	0.6358	0.2988	cotton
	0.0769	0.0766	0.0537	0.1025	0.2067	0.847	0.8646	0.8202	0.6569	0.5065	0.3455	cotton
	0.0701	0.0652	0.0855	0.1394	0.2528	0.8357	0.8693	0.8594	0.6855	0.5786	0.3394	cotton
	0.0598	0.0453	0.0334	0.1142	0.2639	0.8507	0.8665	0.8376	0.6928	0.5989	0.3923	cotton
	0.0679	0.0515	0.041	0.1084	0.2632	0.8667	0.8775	0.8387	0.7083	0.6	0.397	cotton
	0.078	0.0591	0.0782	0.1211	0.2491	0.8309	0.8707	0.8636	0.7476	0.6313	0.305	cotton
	0.0698	0.053	0.0782	0.1274	0.256	0.8218	0.8677	0.8626	0.7432	0.6204	0.3	cotton
	0.0781	0.064	0.0513	0.1266	0.2537	0.8335	0.8569	0.8291	0.6406	0.5156	0.3482	cotton
	0.0586	0.0453	0.1058	0.1205	0.2748	0.8598	0.8785	0.8418	0.6779	0.612	0.4218	cotton
	0.0859	0.0518	0.0655	0.1262	0.2562	0.8307	0.8664	0.8396	0.6697	0.5249	0.356	cotton
	0.0769	0.0627	0.065	0.1193	0.1787	0.5922	0.6485	0.5916	0.497	0.3461	0.2757	cotton
	0.0691	0.053	0.0606	0.1031	0.2241	0.8246	0.8722	0.8585	0.7896	0.6704	0.2597	cotton
	0.0841	0.0714	0.0618	0.1313	0.1615	0.7679	0.8197	0.8338	0.7191	0.6551	0.2842	cotton
	0.0671	0.0643	0.1893	0.1205	0.2964	0.8562	0.8683	0.8244	0.6367	0.6051	0.4064	cotton
	0.0544	0.0707	0.0782	0.1336	0.2778	0.8342	0.8634	0.8396	0.6962	0.5695	0.3441	cotton
	0.0591	0.0383	0.0473	0.1085	0.2517	0.8584	0.8782	0.8512	0.703	0.6013	0.3945	cotton
	0.0853	0.0707	0.0478	0.0972	0.1949	0.8353	0.8646	0.8342	0.7233	0.521	0.3482	cotton
	0.077	0.0567	0.0466	0.0973	0.2172	0.8479	0.8569	0.8329	0.6702	0.5284	0.3449	cotton
	0.0743	0.0654	0.0618	0.1138	0.1961	0.8256	0.8526	0.8461	0.7573	0.654	0.2764	cotton
	0.0698	0.064	0.0847	0.1336	0.2729	0.824	0.8707	0.8396	0.6796	0.5773	0.3472	cotton
	0.0598	0.0453	0.0669	0.1029	0.2641	0.8569	0.8697	0.8399	0.6649	0.614	0.4067	cotton
	0.0778	0.0593	0.0702	0.115	0.2573	0.8198	0.8615	0.8533	0.7222	0.6057	0.3184	cotton
	0.0701	0.0491	0.0453	0.1332	0.2687	0.8394	0.8747	0.8465	0.6569	0.5195	0.3506	cotton
	0.078	0.064	0.0518	0.1208	0.2714	0.8432	0.876	0.8443	0.6696	0.5237	0.3548	cotton
	0.0679	0.0515	0.0534	0.109	0.2582	0.8494	0.8782	0.841	0.6774	0.6195	0.4139	cotton
	0.0549	0.0475	0.0648	0.1206	0.252	0.8361	0.883	0.8565	0.7641	0.6235	0.3145	cotton
	0.0757	0.0593	0.0585	0.1028	0.2228	0.853	0.865	0.845	0.7636	0.6573	0.2745	cotton
	0.0701	0.0535	0.0637	0.1269	0.2547	0.8332	0.8733	0.8636	0.76	0.6107	0.3188	cotton
	0.0671	0.0453	0.1194	0.1088	0.2707	0.8569	0.8785	0.8383	0.6433	0.6149	0.413	cotton
	0.0591	0.0389	0.1058	0.1029	0.2652	0.8562	0.8775	0.8474	0.704	0.6292	0.4072	cotton
	0.0931	0.071	0.0712	0.1446	0.263	0.8085	0.846	0.8415	0.6848	0.575	0.3518	cotton
	0.0691	0.071	0.0768	0.1451	0.2617	0.8096	0.8572	0.8427	0.7376	0.5871	0.3553	cotton
	0.0676	0.039	0.0458	0.1027	0.2506	0.8554	0.8686	0.8501	0.6613	0.6174	0.3957	cotton
	0.0614	0.0567	0.0655	0.1394	0.2823	0.8502	0.8757	0.8544	0.6826	0.5421	0.3565	cotton
	0.1204	0.1701	0.1663	0.2882	0.3309	0.6394	0.6856	0.7814	0.6078	0.5909	0.386	cotton
	0.078	0.043	0.0513	0.0969	0.2191	0.8466	0.8675	0.8454	0.6861	0.5626	0.3295	cotton
	0.0501	0.0506	0.0732	0.1028	0.2636	0.8562	0.8769	0.8479	0.6987	0.6381	0.4067	cotton
	0.0853	0.0636	0.0466	0.0917	0.1958	0.8457	0.8661	0.8354	0.7282	0.5634	0.3398	cotton
	0.0689	0.057	0.0637	0.1274	0.2795	0.8017	0.8491	0.829	0.6096	0.5538	0.3327	cotton
	0.0853	0.0772	0.0565	0.1026	0.1781	0.8518	0.8875	0.7899	0.7676	0.507	0.3155	cotton
	0.0769	0.0832	0.0718	0.1026	0.1728	0.7461	0.78	0.6186	0.6505	0.396	0.2598	cotton
	0.0707	0.05	0.0303	0.0912	0.2285	0.8537	0.8764	0.8477	0.7652	0.5871	0.2998	cotton
	0.0679	0.0451	0.052	0.097	0.2568	0.8649	0.8772	0.8501	0.7159	0.6355	0.4055	cotton
	0.0778	0.071	0.0637	0.1389	0.273	0.8441	0.8646	0.8415	0.6759	0.5262	0.3698	cotton
	0.0941	0.0971	0.0917	0.2123	0.2245	0.8151	0.8519	0.8288	0.663	0.5779	0.3255	cotton
	0.0778	0.0636	0.0439	0.0858	0.2038	0.853	0.8588	0.8354	0.7546	0.58	0.3086	cotton
	0.0701	0.0432	0.0428	0.097	0.2401	0.8521	0.8757	0.8498	0.761	0.5755	0.3105	cotton
	0.0698	0.0335	0.0518	0.1211	0.2757	0.8389	0.8657	0.8351	0.7013	0.5488	0.3699	cotton
	0.062	0.0564	0.0447	0.1208	0.2785	0.8216	0.8557	0.8327	0.6928	0.5371	0.3561	cotton
	0.0858	0.0576	0.0518	0.0973	0.2336	0.856	0.8754	0.8454	0.699	0.5694	0.3352	cotton
	0.0535	0.041	0.0505	0.1274	0.276	0.8074	0.8631	0.8544	0.6628	0.5389	0.3691	cotton
	0.0591	0.0445	0.0582	0.103	0.2598	0.855	0.8765	0.8479	0.7183	0.637	0.4156	cotton
	0.0781	0.0426	0.0505	0.1028	0.2412	0.853	0.8754	0.8477	0.7387	0.5703	0.3116	cotton
	0.0707	0.0567	0.0503	0.0912	0.2209	0.853	0.8675	0.8454	0.7672	0.5905	0.3004	cotton
	0.0853	0.0766	0.0729	0.1082	0.1784	0.7656	0.8133	0.685	0.7078	0.4481	0.2589	cotton
	0.0858	0.0576	0.0518	0.1026	0.2508	0.8568	0.8672	0.8554	0.6883	0.5587	0.3542	cotton
	0.0517	0.0453	0.1334	0.1086	0.2735	0.8656	0.8701	0.8407	0.7408	0.6343	0.3939	cotton
	0.0858	0.0576	0.0447	0.1269	0.2776	0.8545	0.8747	0.8533	0.6928	0.5316	0.3652	cotton
	0.0701	0.0491	0.0505	0.0909	0.2328	0.848	0.8757	0.858	0.7477	0.5872	0.2831	cotton
	0.0853	0.0762	0.1083	0.0969	0.204	0.6736	0.7264	0.5533	0.6204	0.4306	0.243	cotton
	0.0858	0.0565	0.0369	0.1029	0.2664	0.8521	0.8646	0.8544	0.7039	0.5373	0.3589	cotton
	0.0501	0.0508	0.0722	0.1029	0.2575	0.8645	0.8693	0.8533	0.7382	0.6417	0.4165	cotton
	0.0858	0.057	0.0383	0.1086	0.2716	0.8357	0.8718	0.8575	0.698	0.5111	0.3534	cotton
	0.0784	0.057	0.0518	0.0971	0.2411	0.8619	0.8754	0.8565	0.7477	0.5763	0.3206	cotton
	0.0781	0.0423	0.0581	0.1088	0.25	0.8427	0.8753	0.8465	0.7584	0.5756	0.3249	cotton
	0.0627	0.041	0.0505	0.1028	0.2528	0.8427	0.8664	0.8554	0.7276	0.5735	0.3436	cotton
	0.0778	0.0491	0.0477	0.1028	0.2397	0.8471	0.8668	0.8488	0.7541	0.5919	0.2762	cotton
	0.062	0.0483	0.0492	0.115	0.2607	0.8311	0.8642	0.8544	0.7299	0.552	0.3536	cotton
	0.0859	0.0633	0.049	0.0969	0.2196	0.8608	0.8679	0.8354	0.744	0.6062	0.2784	cotton
	0.0679	0.0506	0.1403	0.1086	0.2812	0.8595	0.8693	0.8407	0.7118	0.6197	0.3996	cotton
	0.0783	0.0704	0.0573	0.1147	0.2533	0.8568	0.8746	0.8533	0.6558	0.515	0.3327	cotton
	0.0933	0.0636	0.0702	0.1141	0.2322	0.856	0.8635	0.8313	0.6209	0.5266	0.319	cotton
	0.0699	0.0697	0.032	0.0971	0.2661	0.841	0.8568	0.8241	0.7401	0.617	0.2709	cotton
	0.0701	0.0564	0.054	0.0908	0.2662	0.8514	0.8672	0.8228	0.7546	0.6257	0.2651	cotton
	0.0936	0.0704	0.0712	0.1203	0.2147	0.8206	0.841	0.8275	0.649	0.5288	0.3048	cotton
	0.0703	0.0555	0.0443	0.097	0.232	0.8489	0.8841	0.857	0.7477	0.6119	0.2686	cotton
	0.0703	0.0491	0.0505	0.1029	0.2459	0.85	0.8743	0.8544	0.7584	0.5836	0.2978	cotton
	0.0778	0.0555	0.0492	0.1031	0.2555	0.8517	0.8657	0.8454	0.7715	0.5771	0.3041	cotton
	0.0783	0.0564	0.0369	0.097	0.2579	0.8445	0.8736	0.8544	0.738	0.5547	0.3299	cotton
	0.0671	0.0508	0.0722	0.1028	0.2532	0.8588	0.87	0.8522	0.7139	0.6316	0.417	cotton
	0.0777	0.055	0.049	0.1028	0.2605	0.8383	0.875	0.8488	0.7396	0.6235	0.2628	cotton
	0.0679	0.0508	0.0722	0.1087	0.2557	0.8581	0.8785	0.8421	0.729	0.6379	0.4025	cotton
	0.078	0.0623	0.051	0.115	0.2406	0.8583	0.865	0.8636	0.6922	0.5231	0.3218	cotton
	0.0591	0.0578	0.0722	0.1086	0.2644	0.8613	0.8792	0.8432	0.7291	0.6155	0.4054	cotton
	0.0701	0.055	0.0492	0.0968	0.2645	0.8402	0.8664	0.8454	0.7579	0.5957	0.2777	cotton
	0.0627	0.0491	0.0447	0.1028	0.256	0.8402	0.8525	0.8443	0.7294	0.5839	0.2843	cotton
	0.0777	0.055	0.0581	0.1215	0.2584	0.8475	0.8827	0.8465	0.7369	0.6109	0.2541	cotton
	0.0598	0.0515	0.0859	0.1317	0.2799	0.8694	0.8792	0.841	0.7164	0.6101	0.4074	cotton
	0.0701	0.041	0.0447	0.0908	0.2562	0.8466	0.8631	0.8461	0.7294	0.572	0.2963	cotton
	0.078	0.0555	0.0207	0.0969	0.2579	0.858	0.8844	0.8465	0.7374	0.622	0.2542	cotton
	0.0778	0.0633	0.0429	0.1086	0.2589	0.8517	0.8664	0.8554	0.7755	0.6031	0.2652	cotton
	0.0769	0.0477	0.0432	0.109	0.3129	0.8227	0.8619	0.8465	0.7418	0.6335	0.2501	cotton
	0.0935	0.05	0.0581	0.1031	0.2489	0.8596	0.875	0.8544	0.7541	0.6189	0.2257	cotton
	0.0691	0.0464	0.0458	0.1028	0.2399	0.8176	0.8607	0.8544	0.7196	0.5339	0.2915	cotton
	0.0679	0.0445	0.1265	0.1262	0.3001	0.8613	0.8895	0.841	0.6988	0.6007	0.3995	cotton
	0.0691	0.0395	0.0585	0.1029	0.2516	0.8257	0.86	0.8461	0.717	0.5431	0.2972	cotton
	0.0591	0.0706	0.1836	0.1448	0.3259	0.84	0.8693	0.8258	0.678	0.5774	0.4013	cotton
	0.0622	0.0477	0.0644	0.1153	0.2578	0.8484	0.884	0.8554	0.7473	0.6062	0.2572	cotton
	0.0767	0.053	0.0542	0.1274	0.3214	0.8184	0.8603	0.8329	0.7306	0.6238	0.2443	cotton
	0.0773	0.0617	0.056	0.1028	0.2465	0.834	0.8615	0.8487	0.722	0.579	0.2788	cotton
	0.0703	0.0629	0.0475	0.1031	0.2773	0.8492	0.865	0.8605	0.7494	0.6142	0.2599	cotton
	0.0535	0.0471	0.0475	0.1029	0.2778	0.8387	0.8558	0.8495	0.7642	0.6112	0.2639	cotton
	0.077	0.0691	0.0371	0.1208	0.3021	0.8248	0.8677	0.8333	0.7347	0.6048	0.2476	cotton
	0.0614	0.0464	0.0329	0.1092	0.2715	0.8277	0.8729	0.8585	0.7449	0.6021	0.2718	cotton
	0.0622	0.0545	0.0381	0.1028	0.2927	0.8467	0.8569	0.8473	0.7605	0.6147	0.2443	cotton
	0.077	0.0479	0.0509	0.1031	0.2377	0.8422	0.8718	0.8567	0.7508	0.5756	0.2786	cotton
	0.0591	0.0576	0.0724	0.12	0.267	0.8684	0.8782	0.8424	0.7266	0.6317	0.3929	cotton
	0.0674	0.0515	0.0714	0.1321	0.2743	0.8517	0.8778	0.8402	0.7013	0.6063	0.3898	cotton
	0.0752	0.0767	0.1753	0.2107	0.3214	0.7867	0.8323	0.8185	0.6958	0.5731	0.3904	cotton
	0.0698	0.0629	0.0186	0.1148	0.3018	0.8248	0.87	0.845	0.7413	0.6074	0.2306	cotton
	0.062	0.0477	0.0421	0.1029	0.2651	0.8378	0.8736	0.8473	0.7318	0.6013	0.2697	cotton
	0.114	0.0764	0.0761	0.1543	0.2572	0.7755	0.8033	0.8089	0.6723	0.5849	0.2708	cotton
	0.0614	0.0471	0.0301	0.1154	0.312	0.8387	0.874	0.8473	0.7493	0.618	0.2495	cotton
	0.0608	0.0387	0.0472	0.1092	0.2846	0.8261	0.8417	0.8585	0.7363	0.6218	0.251	cotton
	0.0679	0.0447	0.0714	0.1145	0.2636	0.8587	0.8668	0.8413	0.7425	0.6187	0.4015	cotton
	0.0767	0.0453	0.1325	0.1266	0.2973	0.858	0.869	0.8367	0.7492	0.5985	0.4006	cotton
	0.0591	0.0454	0.1609	0.1224	0.2447	0.8559	0.8566	0.8165	0.6578	0.5029	0.333	cotton
	0.0509	0.0555	0.0521	0.1083	0.3174	0.8492	0.879	0.8578	0.7581	0.6132	0.2418	cotton
	0.0931	0.0519	0.0611	0.1161	0.2195	0.835	0.8487	0.8311	0.6215	0.4955	0.335	cotton
	0.0762	0.0581	0.1173	0.1283	0.2273	0.8443	0.8574	0.8207	0.6475	0.499	0.3292	cotton
	0.0591	0.0642	0.0821	0.1163	0.2827	0.8524	0.8559	0.8067	0.6704	0.5324	0.3563	cotton
	0.0766	0.0519	0.0888	0.1159	0.2195	0.8451	0.8495	0.8285	0.6763	0.5286	0.3547	cotton
	0.0767	0.0514	0.1166	0.1096	0.2259	0.8367	0.8495	0.8207	0.697	0.5243	0.3348	cotton
	0.0767	0.0641	0.146	0.1228	0.2463	0.8434	0.8365	0.8136	0.6773	0.5168	0.342	cotton
	0.0762	0.0506	0.0754	0.1101	0.2512	0.8301	0.837	0.8187	0.6408	0.5099	0.3361	cotton
	0.0849	0.0708	0.1459	0.1674	0.2459	0.7364	0.7728	0.7673	0.6862	0.5208	0.3362	cotton
	0.1291	0.0703	0.0697	0.1089	0.2353	0.8111	0.8174	0.7179	0.6834	0.4861	0.2973	cotton
	0.1356	0.1249	0.0828	0.1865	0.2467	0.6281	0.643	0.6525	0.556	0.4956	0.3055	cotton
	0.1375	0.0632	0.0468	0.0854	0.1955	0.8208	0.8472	0.8442	0.6618	0.435	0.2984	cotton
	0.1375	0.0629	0.0529	0.0855	0.203	0.8197	0.837	0.8201	0.6406	0.4338	0.2991	cotton
	0.0764	0.0576	0.1313	0.1034	0.2598	0.8539	0.8687	0.794	0.7846	0.6008	0.3728	cotton
	0.1281	0.0565	0.0602	0.0916	0.2193	0.8191	0.8449	0.8082	0.6441	0.4658	0.2961	cotton
	0.1375	0.0498	0.0602	0.0973	0.2105	0.8312	0.8364	0.8538	0.6692	0.4323	0.2952	cotton
	0.1375	0.0632	0.0602	0.0916	0.2001	0.8229	0.8569	0.8215	0.6585	0.4217	0.2794	cotton
	0.1188	0.1554	0.0836	0.2423	0.2612	0.6105	0.64	0.6923	0.5233	0.5113	0.3197	cotton
	0.1375	0.0703	0.0614	0.0971	0.2072	0.8222	0.8561	0.8526	0.6584	0.4263	0.281	cotton
	0.1375	0.0693	0.0655	0.1029	0.2192	0.8191	0.8461	0.8491	0.651	0.4654	0.2967	cotton
	0.0679	0.0446	0.1313	0.1092	0.257	0.8471	0.8574	0.7857	0.7637	0.5787	0.3821	cotton
	0.1381	0.0632	0.0621	0.0916	0.1996	0.8332	0.851	0.8281	0.6852	0.4523	0.268	cotton
	0.1291	0.0698	0.0561	0.0859	0.1937	0.8288	0.8463	0.8267	0.6618	0.4402	0.2633	cotton
	0.1381	0.0635	0.0549	0.0916	0.2082	0.8191	0.8402	0.8267	0.6757	0.4493	0.2613	cotton
	0.1365	0.1043	0.0726	0.1448	0.243	0.6886	0.772	0.7227	0.573	0.4914	0.3234	cotton
	0.1381	0.0563	0.0561	0.0916	0.196	0.8208	0.8481	0.8267	0.6822	0.4365	0.2709	cotton
	0.1016	0.1332	0.0918	0.1949	0.2537	0.5869	0.635	0.7111	0.4899	0.4935	0.3029	cotton
	0.1281	0.0643	0.0501	0.0972	0.2034	0.8201	0.8484	0.8172	0.6789	0.4645	0.2603	cotton
	0.1281	0.0703	0.0734	0.1093	0.2344	0.7701	0.8046	0.7399	0.661	0.4774	0.303	cotton
	0.1381	0.0636	0.0539	0.0912	0.2199	0.8162	0.8479	0.7957	0.6407	0.4875	0.288	cotton
	0.1182	0.058	0.0572	0.0793	0.1956	0.7946	0.8351	0.8172	0.6511	0.4591	0.2679	cotton
	0.0591	0.0507	0.0546	0.0912	0.2372	0.828	0.8545	0.8373	0.7027	0.5568	0.2854	cotton
	0.0509	0.0366	0.0411	0.085	0.2327	0.8106	0.8404	0.838	0.7102	0.5536	0.2689	cotton
	0.0671	0.0359	0.0397	0.0849	0.2112	0.8426	0.8474	0.828	0.7287	0.5462	0.2824	cotton
	0.0665	0.0452	0.041	0.0913	0.237	0.8556	0.8615	0.8384	0.7105	0.5569	0.3116	cotton
	0.0582	0.0382	0.0258	0.0911	0.2011	0.846	0.8588	0.7906	0.7025	0.5222	0.282	cotton
	0.0679	0.0432	0.041	0.0853	0.2327	0.8532	0.86	0.8283	0.7417	0.5697	0.3524	cotton
	0.0602	0.0496	0.0632	0.1033	0.208	0.8548	0.8689	0.8228	0.7263	0.5554	0.3291	cotton
	0.0774	0.041	0.035	0.1033	0.2316	0.8399	0.8566	0.8271	0.7156	0.5812	0.3432	cotton
	0.0685	0.0496	0.0424	0.1033	0.2215	0.8548	0.86	0.798	0.737	0.5771	0.3246	cotton
	0.0687	0.043	0.0558	0.1033	0.2328	0.8532	0.8495	0.8373	0.7263	0.5808	0.3098	cotton
	0.0602	0.0566	0.0485	0.0911	0.1907	0.7679	0.8229	0.7688	0.6848	0.5243	0.2994	cotton
	0.0695	0.0498	0.0485	0.1092	0.231	0.8532	0.8665	0.799	0.7263	0.5827	0.3263	cotton
	0.0706	0.0483	0.0694	0.1094	0.1971	0.8144	0.835	0.789	0.7105	0.5558	0.3289	cotton
	0.078	0.0479	0.041	0.1096	0.2225	0.8372	0.8458	0.8439	0.7287	0.5831	0.3235	cotton
	0.0638	0.0566	0.0411	0.1151	0.2137	0.8362	0.855	0.81	0.7334	0.598	0.3152	cotton
	0.0782	0.05	0.0572	0.1033	0.2105	0.828	0.8458	0.7764	0.7181	0.5873	0.3185	cotton
	0.0931	0.0566	0.0643	0.1149	0.2045	0.7993	0.8309	0.7569	0.7105	0.5694	0.3216	cotton
	0.0584	0.0507	0.0506	0.0971	0.2163	0.8174	0.8356	0.809	0.7238	0.5713	0.3241	cotton
	0.0781	0.0585	0.0492	0.0913	0.1983	0.8212	0.8423	0.7815	0.7131	0.5763	0.3058	cotton
	0.0584	0.0571	0.043	0.1027	0.2241	0.8133	0.8509	0.8179	0.7162	0.5718	0.3062	cotton
	0.1013	0.065	0.0728	0.1085	0.1987	0.6333	0.7481	0.7781	0.6195	0.5507	0.287	cotton
	0.0851	0.0571	0.062	0.1085	0.21	0.8406	0.8342	0.7953	0.7213	0.5798	0.3108	cotton
	0.0856	0.0564	0.0619	0.1033	0.2101	0.7508	0.818	0.7797	0.6476	0.5561	0.3093	cotton
	0.0765	0.0642	0.064	0.1028	0.217	0.809	0.8314	0.8061	0.7135	0.5735	0.2984	cotton
	0.0856	0.0507	0.0887	0.1267	0.2073	0.7175	0.736	0.77	0.6413	0.5584	0.3033	cotton
	0.0752	0.0507	0.0443	0.0971	0.2281	0.783	0.8474	0.8179	0.7109	0.5531	0.3057	cotton
	0.0775	0.0644	0.0788	0.1202	0.2046	0.7756	0.8101	0.7665	0.6733	0.5714	0.3073	cotton
	0.1158	0.1156	0.1882	0.1267	0.1679	0.7938	0.8455	0.7622	0.7725	0.6082	0.3363	cotton
	0.079	0.0784	0.0343	0.0976	0.2131	0.8593	0.8863	0.8312	0.7198	0.6112	0.329	cotton
	0.0796	0.079	0.1186	0.1387	0.2838	0.8217	0.8405	0.7523	0.6581	0.489	0.3143	cotton
	0.079	0.0712	0.0395	0.1026	0.2187	0.8474	0.8741	0.8418	0.7426	0.5982	0.3424	cotton
	0.0793	0.071	0.0277	0.0884	0.2182	0.8608	0.8778	0.8418	0.7345	0.6012	0.3151	cotton
	0.1151	0.1228	0.1416	0.1482	0.2074	0.734	0.8178	0.7523	0.748	0.6083	0.3473	cotton
	0.1013	0.0974	0.1447	0.1602	0.2722	0.6029	0.643	0.7029	0.4685	0.5076	0.3177	cotton
	0.0864	0.0721	0.1126	0.1405	0.3007	0.7355	0.8026	0.7285	0.5726	0.4809	0.3042	cotton
	0.0721	0.0779	0.0577	0.0928	0.2163	0.8601	0.877	0.8317	0.741	0.6317	0.3405	cotton
	0.0796	0.0779	0.0567	0.1026	0.2143	0.8687	0.877	0.8422	0.7389	0.6236	0.3382	cotton
	0.0865	0.0659	0.1069	0.1501	0.3123	0.7898	0.8358	0.7816	0.56	0.4715	0.3124	cotton
	0.0787	0.1055	0.0502	0.1353	0.2429	0.8092	0.82	0.8156	0.7073	0.5917	0.3457	cotton
	0.079	0.0561	0.0277	0.0831	0.2388	0.8507	0.8863	0.8394	0.7381	0.6051	0.3216	cotton
	0.0947	0.153	0.0676	0.2037	0.2772	0.7389	0.7614	0.8304	0.6705	0.5919	0.3728	cotton
	0.0793	0.0652	0.0502	0.1026	0.2269	0.8694	0.877	0.8422	0.7366	0.6322	0.3259	cotton
	0.0793	0.0537	0.0676	0.1273	0.3272	0.8644	0.8805	0.8223	0.7022	0.4657	0.2961	cotton
	0.0868	0.0656	0.1069	0.127	0.3166	0.8735	0.8717	0.7947	0.7125	0.493	0.3557	cotton
	0.1013	0.0783	0.1186	0.1431	0.3215	0.7743	0.813	0.7744	0.6216	0.5433	0.3738	cotton
	0.1021	0.1268	0.0698	0.2392	0.3092	0.6661	0.681	0.802	0.5954	0.584	0.3809	cotton
	0.0865	0.0778	0.0383	0.0978	0.2624	0.8132	0.8583	0.8266	0.71	0.643	0.3392	cotton
	0.112	0.1145	0.1434	0.1633	0.2733	0.7647	0.7885	0.692	0.6089	0.4798	0.2911	cotton
	0.1136	0.1228	0.1351	0.1446	0.2479	0.8251	0.8629	0.728	0.7296	0.5289	0.3102	cotton
	0.0793	0.0588	0.0621	0.1221	0.3379	0.8724	0.8717	0.8332	0.6748	0.4687	0.2705	cotton
	0.1102	0.1549	0.1709	0.2545	0.3274	0.73	0.6665	0.7482	0.6346	0.6064	0.348	cotton
	0.0939	0.0723	0.1381	0.1267	0.3318	0.8576	0.8717	0.7793	0.6548	0.5214	0.3559	cotton
	0.1202	0.1283	0.1446	0.2323	0.3214	0.725	0.7067	0.7623	0.6346	0.6467	0.3645	cotton
	0.1232	0.1156	0.1263	0.1754	0.2747	0.776	0.7842	0.6783	0.615	0.4664	0.3133	cotton
	0.1044	0.0915	0.1245	0.1314	0.227	0.8301	0.8588	0.7922	0.7296	0.5361	0.306	cotton
	0.1009	0.1311	0.1692	0.187	0.3754	0.8293	0.8574	0.7881	0.6852	0.6138	0.3657	cotton
	0.1127	0.1153	0.1434	0.1772	0.2583	0.8162	0.8438	0.7053	0.7163	0.5296	0.289	cotton
	0.103	0.1549	0.2077	0.2286	0.3534	0.6394	0.7196	0.7502	0.5738	0.5602	0.3826	cotton
	0.1019	0.1492	0.1897	0.2564	0.3671	0.6892	0.7893	0.7669	0.6204	0.6296	0.383	cotton
	0.0793	0.0602	0.0898	0.1273	0.3409	0.863	0.8778	0.8282	0.6553	0.4488	0.2757	cotton
	0.0867	0.0667	0.1903	0.1418	0.3357	0.8569	0.8396	0.7633	0.6894	0.5072	0.3581	cotton
	0.1217	0.1073	0.1519	0.1315	0.244	0.821	0.8381	0.7489	0.7414	0.5309	0.2683	cotton
	0.1136	0.1153	0.1338	0.1593	0.248	0.8461	0.8661	0.7596	0.7414	0.5465	0.2858	cotton
	0.0946	0.121	0.144	0.2392	0.3836	0.7342	0.7805	0.8206	0.6728	0.5893	0.4048	cotton
	0.101	0.0773	0.0961	0.1667	0.3966	0.8471	0.8523	0.8287	0.731	0.6159	0.388	cotton
	0.0796	0.0537	0.068	0.1225	0.3329	0.8724	0.8695	0.832	0.6097	0.4676	0.2582	cotton
	0.1127	0.1147	0.1338	0.1528	0.2468	0.7168	0.7619	0.7596	0.6999	0.5031	0.2617	cotton
	0.1117	0.1059	0.1063	0.1236	0.2134	0.7905	0.8234	0.6653	0.7245	0.5225	0.3086	cotton
	0.1145	0.1088	0.1429	0.1489	0.2394	0.747	0.8118	0.7743	0.7139	0.5299	0.2875	cotton
	0.0867	0.0656	0.0466	0.1124	0.3172	0.8724	0.8791	0.8332	0.6022	0.5019	0.2426	cotton
	0.0944	0.0983	0.084	0.2026	0.4016	0.7852	0.804	0.8247	0.6931	0.6074	0.4006	cotton
	0.0796	0.0594	0.0466	0.1026	0.2693	0.8717	0.8695	0.8434	0.7228	0.582	0.3247	cotton
	0.1224	0.1118	0.1493	0.1854	0.3795	0.7623	0.813	0.7678	0.5472	0.499	0.301	cotton
	0.1087	0.0821	0.1396	0.1793	0.3142	0.8323	0.8571	0.8039	0.5033	0.5458	0.3194	cotton
	0.1063	0.1191	0.1396	0.1895	0.3167	0.7658	0.7985	0.7696	0.6097	0.5136	0.3468	cotton
	0.1348	0.0722	0.2594	0.2012	0.3816	0.8212	0.8423	0.7622	0.573	0.4978	0.3057	cotton
	0.1183	0.0915	0.1396	0.1525	0.3094	0.8432	0.8553	0.7897	0.591	0.531	0.325	cotton
	0.12	0.092	0.1206	0.1941	0.3169	0.8233	0.8462	0.8039	0.5636	0.5468	0.324	cotton
	0.1494	0.1879	0.1501	0.2807	0.3488	0.6132	0.6197	0.7178	0.5484	0.5316	0.3516	cotton
	0.1586	0.1226	0.2145	0.2454	0.3989	0.7829	0.8306	0.7561	0.6693	0.5114	0.3201	cotton
	0.1253	0.1188	0.1395	0.1664	0.3014	0.7761	0.8016	0.7771	0.694	0.5307	0.3448	cotton
	0.1475	0.1117	0.17	0.2205	0.4024	0.7984	0.8178	0.7601	0.6021	0.5133	0.3136	cotton
	0.1075	0.0918	0.1495	0.167	0.2972	0.8423	0.8724	0.7914	0.6614	0.5418	0.3313	cotton
	0.12	0.0824	0.1195	0.1707	0.3261	0.8293	0.8644	0.821	0.6916	0.5779	0.3366	cotton
	0.1315	0.0919	0.1496	0.1716	0.3296	0.8467	0.8644	0.8055	0.6871	0.5559	0.3478	cotton
	0.123	0.1017	0.1929	0.2126	0.4034	0.8282	0.8498	0.7803	0.5977	0.5178	0.3093	cotton
	0.1394	0.131	0.1071	0.196	0.3418	0.7978	0.8221	0.7914	0.6933	0.546	0.3445	cotton
	0.1624	0.1966	0.1835	0.3295	0.4007	0.7282	0.7899	0.734	0.6831	0.527	0.3461	cotton
	0.1203	0.0919	0.1089	0.1807	0.325	0.8522	0.8553	0.821	0.7176	0.5836	0.3534	cotton
	0.1492	0.1019	0.2376	0.1967	0.3763	0.8342	0.8629	0.766	0.6264	0.5371	0.3146	cotton
	0.1445	0.1117	0.129	0.2308	0.3246	0.8163	0.8437	0.8184	0.7213	0.5932	0.3591	cotton
	0.1358	0.1535	0.2543	0.2972	0.3002	0.8139	0.8256	0.7699	0.7358	0.5706	0.3897	cotton
	0.1336	0.1108	0.2734	0.1716	0.2632	0.8222	0.8498	0.7755	0.7401	0.5944	0.3754	cotton
	0.1284	0.0826	0.2734	0.1517	0.2404	0.817	0.8471	0.7841	0.7025	0.5999	0.3459	cotton
	0.1294	0.131	0.1139	0.2467	0.2765	0.7202	0.7669	0.7903	0.6693	0.5748	0.3393	cotton
	0.087	0.058	0.0742	0.0977	0.2319	0.8132	0.8367	0.8383	0.6866	0.5879	0.3381	cotton
	0.0793	0.0637	0.0677	0.1231	0.2324	0.8002	0.8258	0.8255	0.6961	0.5847	0.3817	cotton
	0.0797	0.064	0.0622	0.1026	0.2254	0.8447	0.8481	0.8293	0.7363	0.5851	0.3359	cotton
	0.0649	0.077	0.0742	0.0979	0.2233	0.869	0.8791	0.8395	0.7515	0.5873	0.334	cotton
	0.0795	0.077	0.0742	0.1075	0.2279	0.8523	0.8688	0.8464	0.7515	0.5836	0.3255	cotton
	0.1475	0.1017	0.1282	0.1867	0.319	0.8327	0.8476	0.8009	0.6816	0.5366	0.3061	cotton
	0.1336	0.1461	0.1282	0.2305	0.3214	0.822	0.829	0.8005	0.6717	0.5616	0.3379	cotton
	0.1348	0.092	0.1401	0.1701	0.3191	0.8159	0.8522	0.8069	0.6611	0.5316	0.323	cotton
	0.1324	0.092	0.142	0.1666	0.296	0.8396	0.854	0.8156	0.6565	0.543	0.3157	cotton
	0.1284	0.1108	0.1531	0.168	0.2945	0.7701	0.7995	0.8097	0.6672	0.5477	0.3157	cotton
	0.12	0.1014	0.2074	0.2738	0.3408	0.646	0.6497	0.7338	0.5851	0.5528	0.3435	cotton
	0.1324	0.1014	0.1955	0.1867	0.3352	0.8102	0.8344	0.7899	0.6684	0.5538	0.3049	cotton
	0.1315	0.1295	0.1647	0.1795	0.3433	0.7612	0.7904	0.7968	0.657	0.5569	0.3427	cotton
	0.1407	0.1597	0.2188	0.2716	0.3477	0.6275	0.7151	0.7131	0.5512	0.5524	0.337	cotton
	0.1437	0.1439	0.1852	0.3033	0.3509	0.7334	0.7642	0.7228	0.6196	0.5615	0.3485	cotton
	0.142	0.1209	0.2342	0.2623	0.3437	0.7065	0.734	0.6957	0.5751	0.5497	0.3135	cotton
	0.1522	0.1597	0.2069	0.3355	0.3477	0.7084	0.7316	0.7044	0.6003	0.5533	0.3346	cotton
	0.1336	0.1118	0.2249	0.2123	0.352	0.7184	0.734	0.7228	0.5654	0.5561	0.3221	cotton
	0.146	0.1439	0.1745	0.1802	0.3391	0.8202	0.8395	0.7883	0.6724	0.5875	0.3314	cotton
	0.1324	0.1134	0.1528	0.1802	0.3389	0.8263	0.856	0.7883	0.7004	0.6091	0.3316	cotton
	0.1215	0.1549	0.1647	0.3983	0.4376	0.7473	0.7748	0.7574	0.6895	0.6281	0.4042	cotton
	0.1336	0.123	0.1865	0.2974	0.4034	0.7323	0.766	0.763	0.7	0.6477	0.3921	cotton
	0.123	0.0825	0.0946	0.1513	0.186	0.7719	0.7814	0.7542	0.6573	0.5212	0.3165	cotton
	0.0865	0.0913	0.0753	0.1518	0.3445	0.7414	0.7774	0.8043	0.6361	0.565	0.3549	cotton
	0.0937	0.0607	0.0305	0.0977	0.3136	0.8596	0.8673	0.8294	0.6384	0.4839	0.3237	cotton
	0.0867	0.0588	0.0583	0.1219	0.3158	0.8431	0.8688	0.8071	0.722	0.5709	0.36	cotton
	0.1202	0.1241	0.0797	0.1812	0.1856	0.4684	0.5634	0.5918	0.5077	0.5136	0.3115	cotton
	0.0866	0.0541	0.0405	0.1026	0.328	0.8539	0.8791	0.8294	0.5893	0.4594	0.2878	cotton
	0.1095	0.0987	0.0583	0.1216	0.1699	0.7543	0.7742	0.6423	0.7428	0.5499	0.3256	cotton
	0.1382	0.1076	0.0912	0.1951	0.2121	0.592	0.6356	0.6208	0.5023	0.5363	0.3112	cotton
	0.0937	0.0594	0.0507	0.1317	0.328	0.8499	0.8524	0.796	0.7141	0.5367	0.3678	cotton
	0.0863	0.0908	0.0683	0.1493	0.2883	0.7169	0.8023	0.792	0.6008	0.491	0.3557	cotton
	0.1196	0.0913	0.0725	0.1412	0.1944	0.6526	0.6709	0.623	0.5817	0.5406	0.3141	cotton
	0.0936	0.0537	0.0393	0.1221	0.3482	0.8539	0.8695	0.8223	0.5854	0.4863	0.3157	cotton
	0.1027	0.1076	0.0885	0.1298	0.2186	0.7972	0.8315	0.769	0.7266	0.57	0.3324	cotton
	0.0945	0.0913	0.0609	0.1159	0.1614	0.5656	0.5927	0.6168	0.5035	0.4916	0.2887	cotton
	0.094	0.1064	0.0228	0.1215	0.1656	0.7573	0.8298	0.7459	0.7573	0.5783	0.3456	cotton
	0.1105	0.1082	0.1087	0.1294	0.2436	0.7067	0.7072	0.7227	0.5937	0.5538	0.3298	cotton
	0.103	0.1067	0.0283	0.1032	0.1499	0.6912	0.7247	0.6223	0.6524	0.5121	0.3053	cotton
	0.111	0.0991	0.0411	0.1224	0.1936	0.7951	0.8411	0.7936	0.7309	0.6029	0.3535	cotton
	0.0467	0.0828	0.0832	0.1413	0.2704	0.5681	0.6035	0.7697	0.5215	0.4415	0.308	cotton
	0.1015	0.1136	0.0383	0.1336	0.1982	0.8137	0.8437	0.7936	0.6993	0.6025	0.3505	cotton
	0.1133	0.1191	0.1168	0.2197	0.2848	0.6908	0.7732	0.7534	0.6471	0.58	0.364	cotton
	0.0866	0.053	0.0463	0.1222	0.3208	0.8447	0.8688	0.8415	0.5853	0.4779	0.3133	cotton
	0.0708	0.0633	0.0564	0.1143	0.3108	0.8253	0.8338	0.7879	0.6966	0.5219	0.3128	cotton
	0.077	0.0828	0.1379	0.1247	0.2177	0.3189	0.3114	0.6584	0.304	0.3929	0.2831	cotton
	0.1087	0.1059	0.0411	0.1393	0.2193	0.782	0.8165	0.8154	0.7047	0.6046	0.3621	cotton
	0.0866	0.107	0.0253	0.1224	0.1664	0.8059	0.8421	0.7319	0.7126	0.5612	0.3276	cotton
	0.0944	0.0992	0.0584	0.1352	0.1985	0.8227	0.8389	0.7952	0.7392	0.6106	0.38	cotton
	0.0863	0.0764	0.1683	0.1392	0.2317	0.4429	0.4527	0.5773	0.3284	0.3782	0.2775	cotton
	0.1188	0.1331	0.0876	0.2051	0.2519	0.6695	0.7092	0.7704	0.6465	0.6155	0.4035	cotton
	0.0866	0.0776	0.1312	0.1529	0.2434	0.6828	0.7202	0.5784	0.4976	0.3735	0.2795	cotton
	0.0866	0.1227	0.064	0.134	0.2142	0.7942	0.8276	0.803	0.6495	0.601	0.3725	cotton
	0.1286	0.1168	0.0578	0.2123	0.272	0.625	0.6262	0.7423	0.6055	0.6082	0.3833	cotton
	0.0866	0.0842	0.1381	0.1249	0.1995	0.5475	0.5948	0.5919	0.486	0.3928	0.2852	cotton
	0.0693	0.0985	0.1166	0.1722	0.2297	0.4394	0.4732	0.6788	0.413	0.4334	0.3033	cotton
	0.1224	0.179	0.103	0.2396	0.3102	0.7369	0.7764	0.7288	0.7107	0.6058	0.4021	cotton
	0.1103	0.1073	0.0383	0.1847	0.2603	0.6837	0.7401	0.7704	0.6324	0.6001	0.3679	cotton
	0.111	0.1168	0.0829	0.1761	0.2519	0.6463	0.7093	0.7665	0.6422	0.5885	0.3775	cotton
	0.1281	0.1266	0.0885	0.2302	0.2828	0.6173	0.6567	0.7491	0.593	0.5891	0.3828	cotton
	0.1217	0.1443	0.1358	0.2127	0.3046	0.6646	0.7052	0.7265	0.6109	0.5888	0.3741	cotton
	0.0793	0.0779	0.1522	0.1282	0.2523	0.8059	0.8279	0.6329	0.6193	0.4281	0.2726	cotton
	0.0866	0.0656	0.0892	0.1237	0.2811	0.6574	0.6978	0.7541	0.488	0.3957	0.2967	cotton
	0.1023	0.098	0.1381	0.1616	0.2385	0.6424	0.6595	0.641	0.4856	0.4208	0.2777	cotton
	0.0796	0.0659	0.0834	0.1128	0.2404	0.7995	0.8227	0.777	0.6447	0.4366	0.2891	cotton
	0.0796	0.0655	0.1319	0.1176	0.2574	0.8626	0.8688	0.7019	0.708	0.4644	0.2807	cotton
	0.1217	0.1448	0.1358	0.2143	0.3093	0.6974	0.7154	0.6972	0.6424	0.5818	0.396	cotton
	0.1099	0.1256	0.1442	0.2376	0.3166	0.7677	0.7796	0.7423	0.6211	0.5842	0.3544	cotton
	0.1116	0.0734	0.0584	0.0746	0.1387	0.8141	0.8585	0.8405	0.8044	0.6998	0.3478	cotton
	0.1011	0.0839	0.0938	0.1369	0.1458	0.6934	0.7821	0.7426	0.5983	0.5566	0.3105	cotton
	0.0853	0.0694	0.0677	0.0751	0.1136	0.7309	0.8298	0.8349	0.7731	0.6716	0.3817	cotton
	0.0859	0.0769	0.0735	0.0808	0.1158	0.7086	0.8486	0.8238	0.7731	0.6773	0.3868	cotton
	0.1116	0.0907	0.0511	0.1257	0.1697	0.712	0.7712	0.7608	0.6781	0.6524	0.2953	cotton
	0.1231	0.0651	0.0631	0.075	0.1355	0.8286	0.8552	0.839	0.7755	0.7022	0.3433	cotton
	0.0934	0.0769	0.0908	0.0808	0.1176	0.7966	0.8548	0.8263	0.7912	0.6489	0.3765	cotton
	0.0852	0.0978	0.0763	0.1945	0.1722	0.5232	0.5843	0.6931	0.5405	0.5487	0.2724	cotton
	0.1216	0.0827	0.0579	0.1189	0.1632	0.7631	0.7913	0.798	0.6896	0.6441	0.3186	cotton
	0.1018	0.0679	0.0925	0.0861	0.128	0.7806	0.859	0.7995	0.7543	0.6047	0.3532	cotton
	0.1435	0.0824	0.0579	0.0751	0.1381	0.8277	0.8668	0.8251	0.8091	0.6858	0.3333	cotton
	0.1106	0.0739	0.0787	0.0861	0.1235	0.7895	0.8338	0.8421	0.7526	0.6603	0.4042	cotton
	0.1102	0.0828	0.0669	0.0804	0.1243	0.778	0.8531	0.8317	0.7548	0.6666	0.4097	cotton
	0.1111	0.0824	0.0997	0.1089	0.1571	0.7333	0.7587	0.7844	0.6994	0.5673	0.331	cotton
	0.1454	0.0907	0.0631	0.0862	0.1513	0.8089	0.8484	0.8138	0.7773	0.6638	0.3122	cotton
	0.1199	0.091	0.0865	0.0857	0.1304	0.8011	0.8548	0.8211	0.7503	0.619	0.3739	cotton
	0.1189	0.0739	0.0677	0.08	0.134	0.8134	0.8427	0.8276	0.7633	0.6378	0.392	cotton
	0.1106	0.0739	0.0728	0.0858	0.1347	0.8034	0.8407	0.8467	0.7633	0.6587	0.4054	cotton
	0.1021	0.0739	0.0611	0.0804	0.1363	0.8011	0.8298	0.8439	0.7707	0.6837	0.3871	cotton
	0.1017	0.1065	0.0879	0.1578	0.1687	0.653	0.7496	0.6953	0.6158	0.5759	0.3095	cotton
	0.1106	0.1068	0.0631	0.126	0.1886	0.7208	0.7606	0.7794	0.6572	0.5887	0.2856	cotton
	0.1173	0.0748	0.0737	0.0913	0.154	0.7831	0.854	0.8366	0.7768	0.6699	0.3898	cotton
	0.1088	0.0829	0.0669	0.0857	0.16	0.7907	0.8513	0.8361	0.7693	0.6769	0.3847	cotton
	0.1233	0.0988	0.1178	0.1326	0.1558	0.7589	0.8123	0.7743	0.7054	0.5681	0.3336	cotton
	0.1168	0.0909	0.0688	0.0857	0.1409	0.7934	0.8454	0.8378	0.7804	0.6389	0.3936	cotton
	0.116	0.0741	0.0925	0.0913	0.1486	0.8267	0.8398	0.8354	0.7895	0.6084	0.369	cotton
	0.1011	0.098	0.0836	0.2185	0.1874	0.6256	0.6917	0.7227	0.5852	0.5381	0.2842	cotton
	0.1006	0.0686	0.0813	0.086	0.1439	0.8045	0.8472	0.8354	0.7693	0.6023	0.3517	cotton
	0.1106	0.1139	0.0631	0.2007	0.191	0.6593	0.7149	0.759	0.6163	0.5714	0.2794	cotton
	0.1006	0.0757	0.0697	0.0915	0.1394	0.8247	0.8569	0.8378	0.7662	0.629	0.3705	cotton
	0.1008	0.0839	0.0688	0.086	0.1403	0.7691	0.8472	0.8366	0.7502	0.6277	0.3465	cotton
	0.1086	0.0831	0.1008	0.1708	0.172	0.6892	0.7431	0.7269	0.6319	0.5294	0.2894	cotton
	0.1011	0.0692	0.0574	0.086	0.1299	0.7705	0.837	0.8251	0.7463	0.5882	0.3318	cotton
	0.1008	0.0839	0.0679	0.0854	0.1418	0.7922	0.8395	0.8366	0.7712	0.6445	0.3551	cotton
	0.1013	0.0759	0.0622	0.0915	0.1322	0.7898	0.8357	0.8453	0.7526	0.6195	0.3458	cotton
	0.126	0.0908	0.064	0.0813	0.1289	0.7946	0.8351	0.8251	0.721	0.5768	0.3386	cotton
	0.1267	0.0828	0.1002	0.1082	0.1612	0.7365	0.7929	0.7524	0.6675	0.5138	0.2935	cotton
	0.1403	0.0841	0.0781	0.0917	0.1373	0.8003	0.8585	0.8351	0.7122	0.6483	0.3124	cotton
	0.1395	0.0905	0.0672	0.0916	0.132	0.8149	0.8675	0.8501	0.7454	0.6499	0.3153	cotton
	0.1284	0.0908	0.0795	0.0919	0.1273	0.8251	0.8564	0.8339	0.7654	0.6523	0.3186	cotton
	0.1113	0.078	0.0631	0.0916	0.136	0.8015	0.8481	0.8387	0.7879	0.656	0.3217	cotton
	0.0936	0.0849	0.0595	0.0823	0.1182	0.7241	0.8467	0.8363	0.7544	0.6545	0.3134	cotton
	0.12	0.0905	0.0795	0.0973	0.1354	0.8159	0.8543	0.8387	0.7633	0.6633	0.3182	cotton
	0.1304	0.0908	0.0549	0.0973	0.1413	0.8247	0.8667	0.8341	0.7502	0.658	0.3122	cotton
	0.1197	0.0784	0.0559	0.0971	0.1468	0.7822	0.8489	0.8253	0.7584	0.6719	0.3055	cotton
	0.1099	0.0968	0.0738	0.0923	0.1364	0.7005	0.8127	0.83	0.7441	0.6341	0.3136	cotton
	0.0936	0.0849	0.0697	0.0869	0.1402	0.743	0.8371	0.8387	0.7694	0.6545	0.3126	cotton
	0.111	0.0905	0.0547	0.0867	0.1427	0.7225	0.8006	0.8163	0.7392	0.6308	0.3162	cotton
	0.102	0.0845	0.0454	0.0867	0.1462	0.7002	0.8122	0.8038	0.7419	0.6518	0.308	cotton
	0.1286	0.0969	0.0385	0.0873	0.1667	0.7257	0.843	0.8288	0.7596	0.6259	0.3144	cotton
[truncated: 3,427 more rows]
