# Supplementary material for: Comparison of Hybrid Classifiers for Crop Classification Using Normalized Difference Vegetation Index Time Series: A Case Study for Major Crops in North Xinjiang, China
Source: PLoS One. 2015 Sep 11;10(9):e0137748. doi: 10.1371/journal.pone.0137748 (PMC4567051; doi:10.1371/journal.pone.0137748)
Supplement: S1 Dataset — (ZIP) [file pone.0137748.s001.zip › Training and validation samples/MNS_train_9.csv]

DOY	114	130	148	179	194	227	259	274	300	Class
NDVI	0.0542	0.0899	0.1283	0.6752	0.7803	0.8175	0.6183	0.2877	0.1907	Cotton
	0.0509	0.0897	0.1351	0.6796	0.7735	0.823	0.6297	0.2901	0.1818	Cotton
	0.0542	0.0897	0.1336	0.6649	0.7717	0.8195	0.6488	0.2887	0.177	Cotton
	0.0509	0.0838	0.128	0.6796	0.7882	0.8232	0.6439	0.3076	0.1784	Cotton
	0.0579	0.0897	0.1277	0.6752	0.765	0.8205	0.6539	0.3129	0.1734	Cotton
	0.0542	0.0838	0.1722	0.5814	0.762	0.8113	0.5781	0.2359	0.1762	Cotton
	0.0528	0.096	0.1564	0.6228	0.7774	0.8165	0.633	0.2764	0.1934	Cotton
	0.0579	0.0841	0.1464	0.6694	0.7859	0.8265	0.6533	0.2997	0.1695	Cotton
	0.0554	0.0839	0.1408	0.7094	0.7943	0.8344	0.6652	0.2999	0.1934	Cotton
	0.044	0.084	0.1288	0.6734	0.772	0.8336	0.6816	0.3056	0.1774	Cotton
	0.0488	0.096	0.143	0.6254	0.7809	0.8096	0.5845	0.2593	0.1897	Cotton
	0.0467	0.084	0.1402	0.7129	0.7901	0.8361	0.6836	0.2936	0.1885	Cotton
	0.0456	0.0956	0.1327	0.6799	0.7869	0.8251	0.6634	0.3037	0.2119	Cotton
	0.0405	0.0899	0.1304	0.6772	0.7735	0.8317	0.6759	0.3018	0.1762	Cotton
	0.0509	0.0781	0.196	0.6269	0.7928	0.8052	0.5625	0.2632	0.1924	Cotton
	0.0407	0.0899	0.1307	0.6874	0.785	0.8259	0.6495	0.2969	0.171	Cotton
	0.0592	0.0781	0.2151	0.6194	0.7605	0.7635	0.462	0.1943	0.175	Cotton
	0.0627	0.103	0.1454	0.7516	0.7565	0.6955	0.6818	0.3917	0.2647	Cotton
	0.0619	0.109	0.1569	0.7253	0.7575	0.71	0.6953	0.3896	0.2303	Cotton
	0.0748	0.103	0.1495	0.7602	0.8065	0.793	0.7279	0.4287	0.2495	Cotton
	0.0436	0.109	0.1415	0.7643	0.7999	0.7701	0.7132	0.4058	0.2626	Cotton
	0.0425	0.1156	0.1381	0.7695	0.7862	0.7653	0.699	0.4019	0.2627	Cotton
	0.0546	0.0967	0.1562	0.7449	0.8069	0.8193	0.7319	0.394	0.2322	Cotton
	0.0573	0.0965	0.1461	0.739	0.8137	0.842	0.7121	0.3945	0.247	Cotton
	0.0713	0.0902	0.148	0.7262	0.7977	0.7531	0.627	0.303	0.2213	Cotton
	0.0554	0.1025	0.1743	0.7705	0.8192	0.8205	0.6971	0.3233	0.2657	Cotton
	0.0462	0.103	0.1644	0.7718	0.8173	0.84	0.7073	0.3471	0.2806	Cotton
	0.0517	0.1227	0.1352	0.7343	0.7397	0.7117	0.6906	0.3906	0.2499	Cotton
	0.0656	0.1031	0.1569	0.708	0.8017	0.8056	0.6217	0.2866	0.2338	Cotton
	0.0516	0.1086	0.1769	0.7705	0.8194	0.8318	0.6875	0.3069	0.2446	Cotton
	0.0521	0.1092	0.1644	0.7963	0.8303	0.8412	0.6964	0.3338	0.2614	Cotton
	0.0559	0.0965	0.1643	0.8062	0.8216	0.8439	0.7057	0.3291	0.2648	Cotton
	0.0548	0.103	0.1644	0.7099	0.8097	0.8266	0.6279	0.2973	0.2169	Cotton
	0.06	0.1035	0.1424	0.7504	0.8028	0.808	0.5937	0.2866	0.2245	Cotton
	0.0548	0.0903	0.1554	0.7757	0.8083	0.8469	0.7023	0.3397	0.2645	Cotton
	0.058	0.0838	0.1416	0.7286	0.789	0.7688	0.7064	0.3926	0.2353	Cotton
	0.0554	0.097	0.1593	0.7928	0.8161	0.8464	0.7079	0.3103	0.253	Cotton
	0.0495	0.103	0.1617	0.7678	0.8164	0.8467	0.662	0.2914	0.2384	Cotton
	0.0462	0.0838	0.1488	0.7286	0.8018	0.8172	0.7123	0.3864	0.2444	Cotton
	0.0579	0.097	0.1458	0.7577	0.8066	0.8419	0.7181	0.3587	0.2573	Cotton
	0.0542	0.1036	0.1435	0.7732	0.8146	0.8447	0.7147	0.3423	0.2518	Cotton
	0.0477	0.097	0.1415	0.7928	0.8169	0.8429	0.6982	0.3326	0.2464	Cotton
	0.062	0.0771	0.1294	0.6732	0.7875	0.8477	0.6201	0.2714	0.2093	Cotton
	0.0425	0.0905	0.1543	0.7633	0.8088	0.8377	0.7096	0.3593	0.2489	Cotton
	0.0559	0.0968	0.1691	0.7534	0.8117	0.8477	0.6489	0.2811	0.2113	Cotton
	0.062	0.103	0.1607	0.7332	0.8086	0.8472	0.6284	0.2744	0.2035	Cotton
	0.0665	0.097	0.1371	0.7442	0.8005	0.8386	0.6144	0.2706	0.2121	Cotton
	0.0742	0.0775	0.1251	0.7153	0.7942	0.8428	0.6046	0.282	0.2065	Cotton
	0.051	0.0831	0.1408	0.7459	0.8143	0.8404	0.6759	0.3336	0.2782	Cotton
	0.0479	0.0907	0.15	0.782	0.7991	0.8406	0.6663	0.3345	0.2714	Cotton
	0.051	0.0829	0.1527	0.782	0.8223	0.8422	0.6701	0.342	0.2604	Cotton
	0.048	0.0985	0.1731	0.7233	0.809	0.8377	0.6601	0.3472	0.25	Cotton
	0.043	0.0681	0.1373	0.7428	0.8184	0.8308	0.675	0.3464	0.247	Cotton
	0.0493	0.0829	0.1378	0.7378	0.812	0.8331	0.676	0.3368	0.2419	Cotton
	0.0654	0.0907	0.1724	0.7713	0.8104	0.834	0.624	0.3705	0.2633	Cotton
	0.054	0.0829	0.1865	0.7685	0.8043	0.8365	0.6449	0.3685	0.2583	Cotton
	0.0489	0.0907	0.1768	0.7356	0.7899	0.8251	0.6681	0.3519	0.265	Cotton
	0.0617	0.0907	0.1809	0.7739	0.8042	0.8308	0.6659	0.3493	0.2665	Cotton
	0.0489	0.1061	0.1945	0.7871	0.8269	0.8342	0.6192	0.3528	0.2671	Cotton
	0.0429	0.128	0.2161	0.6653	0.6925	0.7322	0.5941	0.3862	0.245	Cotton
	0.0548	0.0904	0.2518	0.7609	0.7963	0.7779	0.6521	0.4311	0.259	Cotton
	0.0569	0.0834	0.2697	0.741	0.7879	0.8055	0.6641	0.436	0.2655	Cotton
	0.0527	0.0904	0.2319	0.7326	0.7846	0.7993	0.655	0.3946	0.2565	Cotton
	0.0569	0.0629	0.2385	0.6631	0.7824	0.7896	0.6406	0.3908	0.2608	Cotton
	0.0899	0.1055	0.2334	0.6582	0.7481	0.8099	0.6171	0.409	0.2612	Cotton
	0.0493	0.0836	0.2457	0.6963	0.7768	0.8015	0.6406	0.4044	0.2356	Cotton
	0.0634	0.0977	0.2328	0.663	0.7819	0.8195	0.6104	0.415	0.2576	Cotton
	0.0598	0.0898	0.1391	0.5989	0.531	0.6798	0.4733	0.2589	0.228	Cotton
	0.0527	0.0782	0.1273	0.7263	0.4897	0.7236	0.5397	0.2591	0.1816	Cotton
	0.0587	0.084	0.1445	0.7505	0.7688	0.8159	0.5893	0.2891	0.2142	Cotton
	0.0649	0.0841	0.1561	0.7655	0.7664	0.843	0.5769	0.2762	0.2207	Cotton
	0.0583	0.0782	0.1409	0.7328	0.7498	0.8081	0.5801	0.3141	0.2119	Cotton
	0.0641	0.0902	0.1264	0.7462	0.8025	0.8245	0.5973	0.3324	0.2147	Cotton
	0.0466	0.0957	0.1652	0.7793	0.8253	0.8382	0.5952	0.3027	0.2289	Cotton
	0.05	0.0971	0.188	0.6729	0.7142	0.7306	0.4645	0.296	0.1838	Cotton
	0.0486	0.0966	0.2019	0.6914	0.5232	0.7024	0.509	0.2947	0.1678	Cotton
	0.0461	0.0963	0.1892	0.6028	0.5152	0.7251	0.5089	0.2744	0.2026	Cotton
	0.0514	0.0965	0.1926	0.5734	0.4073	0.6931	0.4952	0.268	0.2076	Cotton
	0.0461	0.0839	0.1773	0.6201	0.7811	0.7764	0.5304	0.3374	0.262	Cotton
	0.0466	0.0839	0.174	0.6275	0.7496	0.7801	0.5647	0.3404	0.2329	Cotton
	0.0527	0.0965	0.1883	0.6412	0.7137	0.7955	0.5549	0.3241	0.2422	Cotton
	0.0534	0.084	0.1632	0.6386	0.7605	0.8043	0.5482	0.3277	0.2257	Cotton
	0.0583	0.0904	0.1316	0.6101	0.7746	0.756	0.5114	0.31	0.225	Cotton
	0.0695	0.1119	0.135	0.3281	0.7001	0.6453	0.4456	0.28	0.2179	Cotton
	0.0594	0.0774	0.1474	0.5838	0.7819	0.7814	0.5261	0.3225	0.2252	Cotton
	0.0697	0.0975	0.1383	0.3967	0.7607	0.6948	0.4685	0.2703	0.2125	Cotton
	0.0475	0.0963	0.1372	0.5558	0.7815	0.7949	0.5855	0.3285	0.2208	Cotton
	0.0493	0.0772	0.1494	0.6008	0.6447	0.8235	0.6848	0.2948	0.2223	Cotton
	0.0461	0.0772	0.1459	0.6255	0.6991	0.7884	0.6779	0.2927	0.2304	Cotton
	0.0552	0.0772	0.1576	0.6947	0.6899	0.8403	0.6863	0.2913	0.2318	Cotton
	0.0534	0.0706	0.1425	0.6696	0.65	0.8013	0.6946	0.2903	0.2312	Cotton
	0.0605	0.0776	0.1414	0.6952	0.7134	0.8178	0.6916	0.2794	0.2264	Cotton
	0.0516	0.0903	0.1543	0.6909	0.7147	0.8203	0.6203	0.2997	0.2227	Cotton
	0.0579	0.0971	0.1605	0.6882	0.7121	0.8228	0.6111	0.2976	0.2142	Cotton
	0.0557	0.0905	0.1769	0.6309	0.7555	0.8334	0.6457	0.3026	0.2226	Cotton
	0.0521	0.0835	0.1375	0.6842	0.6906	0.7918	0.6705	0.3002	0.2301	Cotton
	0.0606	0.0839	0.1697	0.6505	0.768	0.8395	0.6435	0.3055	0.2176	Cotton
	0.0507	0.0767	0.1629	0.6654	0.7916	0.8442	0.6657	0.2908	0.2258	Cotton
	0.0552	0.0903	0.1466	0.6915	0.735	0.8161	0.6	0.3	0.214	Cotton
	0.0493	0.0765	0.1645	0.6346	0.7891	0.8473	0.6664	0.3049	0.2188	Cotton
	0.0612	0.0902	0.1328	0.6861	0.7637	0.8073	0.5988	0.3008	0.2208	Cotton
	0.0569	0.077	0.1652	0.6725	0.7817	0.8414	0.6686	0.3123	0.2286	Cotton
	0.0565	0.0964	0.1597	0.7674	0.779	0.8382	0.6352	0.3101	0.224	Cotton
	0.0629	0.0903	0.1728	0.7335	0.8077	0.8421	0.6473	0.3172	0.2388	Cotton
	0.0623	0.0903	0.1669	0.7276	0.8206	0.8319	0.6379	0.3005	0.2413	Cotton
	0.0608	0.0903	0.1571	0.6783	0.8016	0.813	0.6177	0.3027	0.2294	Cotton
	0.0579	0.0781	0.154	0.7129	0.7801	0.8321	0.6106	0.304	0.2246	Cotton
	0.0641	0.0841	0.1823	0.7142	0.8035	0.8372	0.6641	0.3029	0.2221	Cotton
	0.0706	0.0957	0.1907	0.7194	0.787	0.8273	0.6471	0.3059	0.2171	Cotton
	0.0565	0.0841	0.1753	0.7201	0.7941	0.8111	0.6038	0.2985	0.2279	Cotton
	0.0636	0.0958	0.1707	0.7089	0.7923	0.8162	0.5945	0.2997	0.2384	Cotton
	0.0712	0.0786	0.1647	0.7346	0.7262	0.8027	0.6433	0.3357	0.2218	Cotton
	0.0475	0.0838	0.1436	0.6458	0.6576	0.7379	0.5674	0.2477	0.1989	Cotton
	0.0649	0.0842	0.1502	0.7456	0.7883	0.8271	0.6373	0.3196	0.2267	Cotton
	0.0649	0.0787	0.1736	0.7151	0.7423	0.8155	0.6445	0.3354	0.2283	Cotton
	0.0654	0.0897	0.1722	0.7513	0.7775	0.8332	0.6564	0.3328	0.2298	Cotton
	0.0494	0.084	0.1393	0.6727	0.698	0.7779	0.5653	0.2256	0.2112	Cotton
	0.0516	0.084	0.1415	0.6379	0.6585	0.7947	0.5938	0.2405	0.1971	Cotton
	0.054	0.0718	0.1471	0.6589	0.7033	0.7783	0.5435	0.2295	0.1999	Cotton
	0.0594	0.0955	0.1791	0.7674	0.7711	0.8183	0.633	0.3462	0.2223	Cotton
	0.0583	0.0898	0.1532	0.7964	0.8211	0.8156	0.6231	0.3403	0.2303	Cotton
	0.0636	0.0646	0.1532	0.7477	0.7973	0.83	0.6145	0.2645	0.2124	Cotton
	0.0486	0.0839	0.1544	0.7596	0.8004	0.8397	0.6289	0.2566	0.1958	Cotton
	0.0859	0.0838	0.123	0.5991	0.5002	0.7569	0.6137	0.3374	0.2175	Cotton
	0.0859	0.0838	0.1203	0.6504	0.7266	0.8071	0.6414	0.363	0.2206	Cotton
	0.0854	0.0839	0.1252	0.5117	0.6851	0.8098	0.6452	0.3462	0.2255	Cotton
	0.0791	0.0772	0.1251	0.6596	0.7106	0.8196	0.6556	0.3314	0.2177	Cotton
	0.0756	0.0837	0.1386	0.5731	0.6481	0.7526	0.5907	0.2876	0.2153	Cotton
	0.0654	0.0702	0.1339	0.5967	0.7418	0.8148	0.6579	0.3764	0.2158	Cotton
	0.0774	0.0905	0.1261	0.6366	0.7528	0.8319	0.6474	0.328	0.2135	Cotton
	0.0675	0.0767	0.1308	0.6791	0.6486	0.8055	0.6169	0.3063	0.2104	Cotton
	0.0636	0.0765	0.1187	0.6184	0.5758	0.739	0.5496	0.2886	0.1904	Cotton
	0.0488	0.0889	0.2118	0.8226	0.8326	0.8419	0.5564	0.3003	0.1255	Cotton
	0.076	0.0698	0.1252	0.5945	0.7158	0.8269	0.6706	0.3428	0.2243	Cotton
	0.0681	0.0836	0.1305	0.6551	0.7474	0.8435	0.6569	0.3201	0.2186	Cotton
	0.0695	0.0701	0.0881	0.6175	0.7684	0.8317	0.6589	0.3687	0.2259	Cotton
	0.0617	0.0623	0.133	0.6551	0.7387	0.8363	0.6695	0.3377	0.2199	Cotton
	0.0681	0.0698	0.1189	0.64	0.6936	0.8342	0.6458	0.3197	0.2113	Cotton
	0.0766	0.0702	0.0929	0.6226	0.7664	0.8156	0.6507	0.3634	0.2167	Cotton
	0.0407	0.0888	0.2143	0.8141	0.8356	0.8436	0.5532	0.3022	0.124	Cotton
	0.0685	0.0557	0.1324	0.619	0.7356	0.8422	0.6819	0.3415	0.2196	Cotton
	0.076	0.0837	0.0965	0.631	0.7633	0.8169	0.6552	0.3389	0.2268	Cotton
	0.0681	0.0698	0.1345	0.6671	0.7765	0.8394	0.6757	0.3283	0.2159	Cotton
	0.0756	0.0628	0.1235	0.6081	0.6713	0.8406	0.6802	0.3445	0.2266	Cotton
	0.0435	0.0956	0.2263	0.8322	0.7926	0.8259	0.5642	0.3112	0.1464	Cotton
	0.0756	0.0767	0.1189	0.6814	0.7465	0.8438	0.6606	0.3327	0.2258	Cotton
	0.0685	0.0695	0.1312	0.6746	0.7547	0.8432	0.6665	0.3298	0.2222	Cotton
	0.0579	0.0887	0.3235	0.8268	0.8316	0.6286	0.4871	0.2155	0.1664	Cotton
	0.0629	0.0767	0.0948	0.6175	0.7402	0.8297	0.6612	0.3413	0.2312	Cotton
	0.0629	0.0694	0.125	0.5817	0.7182	0.8037	0.5908	0.3315	0.1979	Cotton
	0.0551	0.0954	0.2202	0.8152	0.8338	0.8427	0.5539	0.3024	0.1174	Cotton
	0.0623	0.0638	0.1126	0.6135	0.7319	0.8263	0.6594	0.3314	0.227	Cotton
	0.0488	0.0825	0.221	0.8141	0.832	0.8438	0.5354	0.2946	0.0999	Cotton
	0.0688	0.0698	0.136	0.694	0.7799	0.8498	0.6792	0.3414	0.23	Cotton
	0.0488	0.0889	0.2079	0.8065	0.8328	0.8435	0.5205	0.2858	0.1075	Cotton
	0.0754	0.0638	0.1208	0.619	0.7556	0.8433	0.6824	0.3313	0.2162	Cotton
	0.076	0.0634	0.113	0.5913	0.7563	0.8078	0.6512	0.3243	0.2267	Cotton
	0.0617	0.0695	0.1178	0.6053	0.71	0.8511	0.6831	0.3405	0.2211	Cotton
	0.0688	0.0774	0.1106	0.6505	0.7514	0.854	0.6725	0.3516	0.2235	Cotton
	0.0681	0.0701	0.1247	0.6625	0.7956	0.8559	0.6846	0.3501	0.2288	Cotton
	0.0621	0.0954	0.2234	0.8298	0.8363	0.8406	0.5478	0.2967	0.1173	Cotton
	0.0445	0.0956	0.2254	0.7886	0.8017	0.8176	0.5699	0.3187	0.1596	Cotton
	0.0422	0.069	0.1378	0.6159	0.771	0.8459	0.633	0.2972	0.2088	Cotton
	0.0756	0.0634	0.1096	0.5857	0.7232	0.8513	0.677	0.3452	0.2195	Cotton
	0.0612	0.0698	0.1495	0.5574	0.7453	0.8321	0.5812	0.2724	0.187	Cotton
	0.0699	0.1099	0.2297	0.8195	0.8385	0.8375	0.5433	0.3391	0.256	Cotton
	0.0623	0.0579	0.1134	0.63	0.7316	0.8256	0.6569	0.3306	0.2205	Cotton
	0.0685	0.0834	0.1251	0.7054	0.7982	0.8545	0.6687	0.3411	0.2383	Cotton
	0.0617	0.0698	0.1132	0.6334	0.8054	0.8492	0.6582	0.3359	0.2329	Cotton
	0.0725	0.0825	0.1902	0.8099	0.8315	0.8464	0.4949	0.2937	0.1118	Cotton
	0.0754	0.0701	0.1144	0.5373	0.7478	0.8488	0.6781	0.346	0.2352	Cotton
	0.0681	0.0704	0.1256	0.6246	0.7909	0.8565	0.6787	0.357	0.229	Cotton
	0.0551	0.0824	0.2173	0.8121	0.8311	0.8313	0.5479	0.3027	0.1318	Cotton
	0.0695	0.0711	0.1116	0.6434	0.7341	0.8305	0.6574	0.3372	0.2268	Cotton
	0.0499	0.1095	0.2237	0.8298	0.8332	0.8403	0.5553	0.3215	0.2497	Cotton
	0.073	0.0824	0.2146	0.8054	0.825	0.8418	0.5253	0.285	0.1093	Cotton
	0.0652	0.1026	0.2371	0.7985	0.8379	0.8391	0.4908	0.2783	0.1191	Cotton
	0.0802	0.102	0.2097	0.7806	0.7808	0.8254	0.5741	0.3143	0.1749	Cotton
	0.0685	0.0634	0.1193	0.643	0.7285	0.8526	0.6822	0.3432	0.2352	Cotton
	0.0617	0.0654	0.1093	0.5902	0.7331	0.8423	0.6647	0.3396	0.2481	Cotton
	0.0685	0.0517	0.115	0.643	0.7594	0.8525	0.688	0.3583	0.2317	Cotton
	0.0478	0.0765	0.1128	0.5635	0.7711	0.8364	0.5937	0.2901	0.2088	Cotton
	0.0609	0.0955	0.2816	0.8288	0.8325	0.7053	0.4955	0.2387	0.1882	Cotton
	0.0587	0.0953	0.2145	0.8317	0.8289	0.8323	0.5398	0.2956	0.1228	Cotton
	0.0586	0.0836	0.1082	0.5544	0.7368	0.7602	0.4614	0.2395	0.1693	Cotton
	0.0587	0.0891	0.2193	0.8317	0.8237	0.8302	0.5447	0.3079	0.1373	Cotton
	0.0685	0.1026	0.2328	0.8246	0.8311	0.8429	0.5767	0.3164	0.203	Cotton
	0.0623	0.0632	0.1028	0.5846	0.7739	0.8562	0.6528	0.3284	0.2184	Cotton
	0.066	0.0889	0.2209	0.8342	0.8306	0.8416	0.5381	0.2807	0.095	Cotton
	0.0699	0.0771	0.1144	0.6082	0.7034	0.8467	0.6704	0.3558	0.2479	Cotton
	0.0517	0.0954	0.2045	0.7401	0.7681	0.8324	0.5856	0.318	0.1823	Cotton
	0.0593	0.0955	0.2132	0.7578	0.7498	0.8263	0.5836	0.3268	0.1791	Cotton
	0.0609	0.1026	0.2275	0.8185	0.8335	0.8301	0.5413	0.3158	0.2183	Cotton
	0.0756	0.0704	0.1057	0.67	0.7916	0.8622	0.6956	0.3514	0.2177	Cotton
	0.0671	0.0956	0.2234	0.8236	0.8431	0.8422	0.4877	0.287	0.1057	Cotton
	0.0623	0.0771	0.0953	0.6081	0.7874	0.8536	0.6591	0.3252	0.2082	Cotton
	0.0663	0.0891	0.2186	0.8317	0.8324	0.8333	0.5302	0.2916	0.1191	Cotton
	0.0616	0.0955	0.3038	0.8258	0.8267	0.6718	0.4855	0.2352	0.1841	Cotton
	0.0685	0.064	0.12	0.6118	0.7638	0.862	0.6886	0.358	0.2348	Cotton
	0.0457	0.1029	0.3197	0.8215	0.8319	0.5229	0.4473	0.1635	0.1429	Cotton
	0.0646	0.0581	0.1175	0.6716	0.7542	0.82	0.6208	0.3254	0.244	Cotton
	0.0671	0.1019	0.2191	0.7932	0.7342	0.8139	0.5882	0.3376	0.1745	Cotton
	0.0765	0.0959	0.3472	0.8167	0.8315	0.3471	0.3526	0.0987	0.0775	Cotton
	0.06	0.0953	0.2086	0.8294	0.8279	0.8258	0.5462	0.307	0.1157	Cotton
	0.0535	0.1026	0.2263	0.8288	0.8354	0.8366	0.5462	0.3163	0.2133	Cotton
	0.0593	0.0889	0.2163	0.8381	0.8425	0.8456	0.5035	0.2829	0.1065	Cotton
	0.0617	0.0707	0.1034	0.6671	0.7886	0.8637	0.701	0.3601	0.2212	Cotton
	0.076	0.0769	0.0969	0.5901	0.7885	0.8477	0.6598	0.333	0.2086	Cotton
	0.058	0.0891	0.1882	0.8246	0.8329	0.8471	0.5148	0.2922	0.1035	Cotton
	0.0736	0.0955	0.2138	0.8298	0.8351	0.8352	0.5329	0.2851	0.1055	Cotton
	0.0671	0.0889	0.216	0.8381	0.8374	0.8446	0.4981	0.2874	0.1113	Cotton
	0.066	0.1015	0.2095	0.8364	0.8277	0.8199	0.5688	0.334	0.1224	Cotton
	0.0813	0.0953	0.2244	0.7909	0.7383	0.8029	0.5921	0.3501	0.1692	Cotton
	0.0663	0.1077	0.2033	0.8284	0.8232	0.8321	0.5494	0.2983	0.1069	Cotton
	0.0663	0.0891	0.1872	0.8142	0.8255	0.8384	0.5237	0.2775	0.0934	Cotton
	0.0715	0.0885	0.3397	0.8276	0.8242	0.4079	0.3961	0.1219	0.0937	Cotton
	0.0566	0.0885	0.2975	0.8268	0.8352	0.6108	0.4874	0.1973	0.1643	Cotton
	0.0695	0.0695	0.1373	0.7011	0.7818	0.8357	0.6498	0.333	0.2393	Cotton
	0.0616	0.0887	0.2222	0.8288	0.8338	0.8303	0.5399	0.308	0.2092	Cotton
	0.0688	0.0771	0.1177	0.715	0.8008	0.855	0.6934	0.3876	0.2308	Cotton
	0.0695	0.0704	0.1199	0.7019	0.7798	0.8541	0.6871	0.3619	0.2321	Cotton
	0.0488	0.0887	0.3271	0.8312	0.8244	0.4775	0.4474	0.1448	0.1189	Cotton
	0.0651	0.0887	0.2176	0.8336	0.8357	0.835	0.5619	0.3141	0.2032	Cotton
	0.0663	0.1015	0.2032	0.8183	0.8229	0.8219	0.5714	0.3336	0.1117	Cotton
	0.0551	0.0887	0.2166	0.8206	0.8313	0.8381	0.5489	0.3112	0.2053	Cotton
	0.0732	0.1015	0.2061	0.8121	0.834	0.8353	0.546	0.2965	0.0927	Cotton
	0.0397	0.0767	0.1167	0.4552	0.7534	0.8208	0.5993	0.3191	0.2244	Cotton
	0.0688	0.0697	0.1045	0.5725	0.7779	0.8549	0.6701	0.3746	0.2438	Cotton
	0.0663	0.0891	0.1786	0.8152	0.831	0.8384	0.5228	0.2838	0.0854	Cotton
	0.0736	0.0891	0.1929	0.8142	0.8374	0.8347	0.5376	0.2904	0.0944	Cotton
	0.0736	0.0954	0.2008	0.8355	0.8311	0.8396	0.514	0.2897	0.1147	Cotton
	0.0551	0.0889	0.2275	0.8278	0.8384	0.8063	0.5385	0.292	0.198	Cotton
	0.0571	0.0952	0.1548	0.8096	0.8444	0.8358	0.5009	0.2226	0.1225	Cotton
	0.076	0.0837	0.1268	0.6915	0.7938	0.8493	0.6804	0.3416	0.2333	Cotton
	0.0756	0.0771	0.1281	0.6857	0.7808	0.8506	0.6755	0.3475	0.2371	Cotton
	0.0736	0.0953	0.207	0.811	0.8286	0.8244	0.5536	0.3114	0.1154	Cotton
	0.0706	0.0837	0.113	0.6594	0.7763	0.8532	0.665	0.3635	0.2505	Cotton
	0.0959	0.1268	0.2424	0.7985	0.7392	0.8002	0.5824	0.3669	0.1488	Cotton
	0.0663	0.0891	0.1825	0.8183	0.8273	0.8365	0.523	0.2886	0.0882	Cotton
	0.0457	0.0959	0.3273	0.8267	0.824	0.3438	0.4173	0.1034	0.0911	Cotton
	0.0663	0.0953	0.21	0.8054	0.8209	0.8161	0.545	0.2888	0.1025	Cotton
	0.0809	0.1199	0.2524	0.7696	0.7514	0.8007	0.5648	0.3451	0.1571	Cotton
	0.0671	0.1077	0.193	0.8355	0.8357	0.8315	0.5436	0.2992	0.093	Cotton
	0.0681	0.0907	0.1308	0.6483	0.7172	0.8188	0.5937	0.3563	0.2367	Cotton
	0.0587	0.0955	0.1529	0.8268	0.8371	0.8369	0.5468	0.2397	0.1	Cotton
	0.0646	0.0771	0.1285	0.6413	0.7926	0.8548	0.6758	0.381	0.2374	Cotton
	0.0571	0.0904	0.1294	0.6613	0.7765	0.8525	0.6667	0.3603	0.2457	Cotton
	0.0663	0.0953	0.2098	0.811	0.8087	0.8087	0.5383	0.2905	0.1146	Cotton
	0.0651	0.0818	0.2163	0.8195	0.835	0.8399	0.5581	0.2843	0.2076	Cotton
	0.0636	0.0837	0.1331	0.6783	0.755	0.8547	0.6797	0.3421	0.2394	Cotton
	0.0509	0.0892	0.1902	0.7807	0.8168	0.8379	0.6075	0.2557	0.2316	Cotton
	0.0636	0.0891	0.1507	0.8247	0.8373	0.8377	0.5441	0.2456	0.0905	Cotton
	0.058	0.0958	0.22	0.8226	0.8367	0.8404	0.5536	0.3157	0.2066	Cotton
	0.0501	0.0887	0.3199	0.8281	0.8309	0.4706	0.4847	0.1539	0.1389	Cotton
	0.0671	0.1012	0.1811	0.8364	0.8332	0.8338	0.5372	0.296	0.1076	Cotton
	0.0571	0.0951	0.1758	0.7506	0.8114	0.8385	0.6158	0.2596	0.2315	Cotton
	0.0773	0.0837	0.128	0.6394	0.7674	0.8549	0.6753	0.338	0.2347	Cotton
	0.0616	0.0886	0.3297	0.8229	0.8287	0.3604	0.4343	0.1215	0.1288	Cotton
	0.0587	0.0958	0.219	0.8317	0.8343	0.8416	0.5568	0.3131	0.1984	Cotton
	0.064	0.0958	0.2123	0.8206	0.8366	0.8217	0.5618	0.289	0.2103	Cotton
	0.0708	0.0893	0.1349	0.8006	0.8282	0.827	0.5576	0.2028	0.0814	Cotton
	0.0668	0.0837	0.121	0.6634	0.7987	0.847	0.6572	0.3156	0.2239	Cotton
	0.0774	0.0903	0.1204	0.6896	0.7952	0.8277	0.6738	0.2958	0.2197	Cotton
	0.0587	0.0958	0.2157	0.8298	0.8377	0.8429	0.553	0.3142	0.1948	Cotton
	0.0598	0.0954	0.1411	0.7982	0.8266	0.8373	0.5671	0.2501	0.1034	Cotton
	0.0579	0.0831	0.1375	0.7886	0.8248	0.8228	0.5549	0.1913	0.0853	Cotton
	0.0738	0.0903	0.1231	0.6243	0.8086	0.844	0.6334	0.3095	0.2236	Cotton
	0.0571	0.0893	0.1437	0.774	0.8141	0.8175	0.5036	0.1636	0.0881	Cotton
	0.0738	0.084	0.1261	0.6307	0.8057	0.8191	0.5924	0.2885	0.2192	Cotton
	0.0621	0.1025	0.3022	0.8247	0.8245	0.4807	0.4824	0.1542	0.157	Cotton
	0.0509	0.0829	0.1524	0.7969	0.823	0.8097	0.4759	0.1359	0.0858	Cotton
	0.0509	0.0827	0.1478	0.7319	0.7923	0.8337	0.6309	0.2577	0.2178	Cotton
	0.0571	0.0893	0.1658	0.7898	0.8264	0.8308	0.622	0.2571	0.2298	Cotton
	0.0587	0.0892	0.1347	0.7924	0.8272	0.8269	0.5659	0.2167	0.0834	Cotton
	0.0663	0.0902	0.1293	0.6462	0.8004	0.8389	0.6058	0.305	0.2238	Cotton
	0.0654	0.0824	0.1321	0.7994	0.8268	0.8387	0.5939	0.2497	0.1179	Cotton
	0.0566	0.1026	0.2081	0.8121	0.8351	0.8293	0.5566	0.2956	0.2022	Cotton
	0.0713	0.102	0.1373	0.7898	0.8309	0.8363	0.6094	0.2567	0.1564	Cotton
	0.0559	0.082	0.2454	0.8336	0.8299	0.7518	0.5533	0.2607	0.2078	Cotton
	0.0646	0.0839	0.1203	0.6837	0.7687	0.849	0.6538	0.3062	0.2231	Cotton
	0.0718	0.0905	0.123	0.6483	0.7139	0.8275	0.6456	0.3002	0.221	Cotton
	0.0484	0.1023	0.2157	0.8131	0.8334	0.8362	0.5578	0.3033	0.1891	Cotton
	0.0551	0.0889	0.2201	0.8131	0.8317	0.8236	0.5709	0.3042	0.2123	Cotton
	0.0461	0.0759	0.1298	0.7657	0.8155	0.8229	0.545	0.2401	0.1005	Cotton
	0.0718	0.0838	0.1313	0.6685	0.6701	0.8164	0.6282	0.3011	0.222	Cotton
	0.0641	0.0827	0.1496	0.7344	0.8062	0.826	0.5212	0.1996	0.0923	Cotton
	0.0565	0.0903	0.1257	0.6571	0.7911	0.8618	0.6549	0.315	0.2246	Cotton
	0.0651	0.1021	0.214	0.8195	0.8312	0.8263	0.556	0.3119	0.185	Cotton
	0.0716	0.0824	0.1412	0.774	0.7921	0.8129	0.5448	0.2525	0.1212	Cotton
	0.0566	0.0888	0.2195	0.8216	0.8202	0.8212	0.5801	0.3097	0.1862	Cotton
	0.0571	0.0759	0.1617	0.7724	0.8064	0.8153	0.5338	0.1608	0.0959	Cotton
	0.0616	0.0954	0.2418	0.8355	0.8281	0.7708	0.5828	0.2767	0.2213	Cotton
	0.0654	0.0771	0.123	0.7	0.632	0.8063	0.6501	0.2901	0.2129	Cotton
	0.0621	0.0954	0.2175	0.8074	0.8312	0.8176	0.5856	0.3087	0.191	Cotton
	0.0535	0.0889	0.2154	0.8317	0.8256	0.8302	0.5915	0.3145	0.1852	Cotton
	0.0783	0.0838	0.1221	0.7152	0.6566	0.8141	0.632	0.2988	0.2181	Cotton
	0.0663	0.0837	0.1237	0.6817	0.7789	0.8477	0.6485	0.308	0.2291	Cotton
	0.0629	0.0771	0.1288	0.6679	0.7914	0.8644	0.643	0.3127	0.2243	Cotton
	0.0565	0.0771	0.1306	0.6172	0.7974	0.857	0.6486	0.3101	0.2253	Cotton
	0.0416	0.0954	0.2055	0.8203	0.8296	0.829	0.6045	0.3342	0.1921	Cotton
	0.0425	0.0955	0.2228	0.8284	0.8321	0.816	0.6119	0.3272	0.2093	Cotton
	0.0733	0.0771	0.1213	0.6947	0.7991	0.8404	0.6555	0.3144	0.2299	Cotton
	0.0681	0.0773	0.1326	0.6634	0.7938	0.8402	0.6251	0.3026	0.2287	Cotton
	0.0724	0.0838	0.1181	0.6711	0.8048	0.8424	0.6639	0.3223	0.232	Cotton
	0.0552	0.0773	0.1344	0.607	0.7844	0.8557	0.6432	0.3105	0.2301	Cotton
	0.0666	0.1083	0.2665	0.7909	0.7489	0.806	0.5647	0.3379	0.2049	Cotton
	0.0668	0.0773	0.1248	0.6776	0.7908	0.8331	0.648	0.3142	0.2303	Cotton
	0.0623	0.0773	0.1412	0.6549	0.7666	0.8082	0.5727	0.3115	0.2327	Cotton
	0.0587	0.0839	0.1095	0.6196	0.7659	0.8461	0.6711	0.2997	0.2347	Cotton
	0.0598	0.0838	0.1267	0.6147	0.7865	0.8281	0.6589	0.309	0.2214	Cotton
	0.0663	0.0904	0.1182	0.6575	0.7722	0.8084	0.6458	0.2917	0.2176	Cotton
	0.0623	0.0902	0.1688	0.5666	0.7921	0.7158	0.5038	0.3036	0.2152	Cotton
	0.0593	0.0839	0.1174	0.6569	0.7798	0.8489	0.6581	0.3085	0.2142	Cotton
	0.0733	0.0907	0.1153	0.5963	0.7349	0.8145	0.6526	0.3012	0.2117	Cotton
	0.0791	0.0973	0.1109	0.6433	0.7517	0.7937	0.6329	0.2755	0.1993	Cotton
	0.0724	0.0771	0.1069	0.5765	0.7515	0.7997	0.6466	0.2897	0.2058	Cotton
	0.0718	0.0773	0.1205	0.6679	0.7681	0.8394	0.6532	0.2984	0.2051	Cotton
	0.0852	0.0836	0.1301	0.6595	0.6677	0.769	0.6086	0.2647	0.1811	Cotton
	0.0668	0.0903	0.1288	0.6656	0.7952	0.8319	0.6005	0.2886	0.1958	Cotton
	0.0724	0.0905	0.1143	0.6055	0.7614	0.7906	0.6245	0.2785	0.1936	Cotton
	0.0724	0.0836	0.1196	0.5727	0.7102	0.8011	0.6346	0.295	0.2032	Cotton
	0.0532	0.0811	0.1599	0.7356	0.776	0.7635	0.5663	0.2645	0.165	Cotton
	0.0532	0.0738	0.149	0.7468	0.7968	0.8055	0.5569	0.2789	0.1481	Cotton
	0.0532	0.0735	0.1461	0.7451	0.8041	0.8274	0.5583	0.2866	0.1433	Cotton
	0.0532	0.0811	0.1648	0.7634	0.7858	0.7616	0.5643	0.2549	0.1011	Cotton
	0.0462	0.0735	0.1632	0.8087	0.8164	0.7805	0.5003	0.2595	0.0836	Cotton
	0.0522	0.0735	0.149	0.7356	0.8074	0.8355	0.5945	0.2864	0.1801	Cotton
	0.0446	0.0658	0.153	0.7468	0.8132	0.832	0.5895	0.2967	0.0971	Cotton
	0.0454	0.073	0.1455	0.6606	0.7686	0.8308	0.5694	0.2769	0.1839	Cotton
	0.06	0.0735	0.1448	0.6833	0.7883	0.8286	0.5587	0.2764	0.1571	Cotton
	0.06	0.0658	0.1406	0.7199	0.8011	0.8407	0.5923	0.2892	0.1799	Cotton
	0.0608	0.0658	0.1431	0.6942	0.7925	0.8383	0.5806	0.2858	0.1776	Cotton
	0.0446	0.0662	0.1387	0.7121	0.8042	0.8413	0.596	0.2943	0.155	Cotton
	0.06	0.0811	0.1399	0.6823	0.7888	0.8317	0.5647	0.2823	0.1379	Cotton
	0.0544	0.0738	0.1324	0.718	0.7859	0.8408	0.5873	0.2798	0.1768	Cotton
	0.0532	0.0738	0.1533	0.6942	0.7925	0.8203	0.5157	0.2685	0.1109	Cotton
	0.0634	0.0775	0.1482	0.7856	0.8327	0.8631	0.712	0.4171	0.2567	Cotton
	0.0639	0.0891	0.166	0.8008	0.8447	0.858	0.6507	0.3761	0.2484	Cotton
	0.0639	0.0893	0.1809	0.8275	0.8303	0.8414	0.5975	0.3219	0.255	Cotton
	0.0569	0.0829	0.1846	0.7909	0.8397	0.8555	0.6102	0.331	0.2444	Cotton
	0.0634	0.0829	0.1813	0.7897	0.84	0.8543	0.5964	0.3285	0.2495	Cotton
	0.0577	0.0831	0.1752	0.8256	0.8449	0.8453	0.5986	0.3186	0.2496	Cotton
	0.0519	0.0765	0.1894	0.7754	0.8326	0.8437	0.6102	0.2915	0.2546	Cotton
	0.0535	0.0831	0.1979	0.8008	0.8408	0.8348	0.6107	0.2705	0.2352	Cotton
	0.0654	0.108	0.2022	0.7647	0.8	0.7682	0.6329	0.3426	0.2259	Cotton
	0.0528	0.1013	0.2133	0.8136	0.7818	0.8245	0.5995	0.2758	0.2216	Cotton
	0.0542	0.0893	0.1582	0.7786	0.8283	0.8489	0.6678	0.3487	0.266	Cotton
	0.061	0.0893	0.1518	0.7761	0.8181	0.8471	0.6553	0.3272	0.2443	Cotton
	0.0885	0.1255	0.3507	0.7807	0.7627	0.7414	0.516	0.3077	0.2653	Cotton
	0.0732	0.1036	0.3171	0.8268	0.8291	0.7785	0.491	0.2788	0.222	Cotton
	0.064	0.111	0.2892	0.8372	0.842	0.7964	0.4778	0.2359	0.1842	Cotton
	0.1036	0.1726	0.3204	0.716	0.691	0.7297	0.4703	0.2942	0.2373	Cotton
	0.0663	0.1183	0.3019	0.8418	0.8202	0.7741	0.4505	0.216	0.1824	Cotton
	0.0573	0.1115	0.2664	0.8298	0.8396	0.8006	0.4719	0.214	0.1645	Cotton
	0.0652	0.1108	0.2487	0.8298	0.8386	0.808	0.4693	0.2066	0.1545	Cotton
	0.0593	0.1108	0.2482	0.8278	0.8335	0.7911	0.4029	0.2178	0.1282	Cotton
	0.0663	0.0961	0.2693	0.8259	0.8071	0.7761	0.4098	0.2096	0.1481	Cotton
	0.066	0.096	0.2482	0.84	0.841	0.8	0.43	0.1942	0.1362	Cotton
	0.0963	0.1218	0.2856	0.7634	0.6554	0.7063	0.4257	0.2451	0.1686	Cotton
	0.0608	0.0773	0.2047	0.7833	0.8345	0.8561	0.4795	0.3091	0.0781	Cotton
	0.0532	0.0771	0.1997	0.7739	0.8103	0.8379	0.4651	0.2888	0.0782	Cotton
	0.0529	0.0771	0.2126	0.7846	0.8295	0.8538	0.4625	0.2983	0.0778	Cotton
	0.0522	0.0834	0.2018	0.7956	0.828	0.8389	0.4383	0.2927	0.0919	Cotton
	0.0597	0.0962	0.2088	0.7982	0.83	0.8474	0.4383	0.2702	0.0775	Cotton
	0.0529	0.0835	0.2138	0.7924	0.8197	0.8488	0.4388	0.2572	0.0781	Cotton
	0.0529	0.0898	0.2095	0.8141	0.8287	0.839	0.4296	0.2581	0.0922	Cotton
	0.0606	0.0769	0.2117	0.7911	0.8357	0.8385	0.4213	0.2373	0.091	Cotton
	0.0597	0.0835	0.2121	0.8077	0.8323	0.8417	0.4221	0.2075	0.0775	Cotton
	0.0589	0.0967	0.2117	0.8054	0.8267	0.8313	0.4387	0.1371	0.0913	Cotton
	0.074	0.0967	0.2169	0.7873	0.832	0.8317	0.4115	0.1401	0.0792	Cotton
	0.0673	0.0897	0.2145	0.7899	0.8412	0.831	0.4211	0.159	0.0907	Cotton
	0.0529	0.09	0.2137	0.7794	0.835	0.8311	0.4142	0.1352	0.0925	Cotton
	0.0597	0.0833	0.2247	0.813	0.8361	0.8312	0.4209	0.1005	0.0907	Cotton
	0.0522	0.0834	0.2229	0.8174	0.8245	0.8215	0.4334	0.1126	0.0819	Cotton
	0.0595	0.0833	0.2399	0.8042	0.8294	0.8085	0.4057	0.114	0.0796	Cotton
	0.0522	0.0898	0.2366	0.8195	0.8345	0.8059	0.4061	0.1263	0.0847	Cotton
	0.0597	0.0965	0.2522	0.803	0.8301	0.8064	0.4042	0.104	0.0679	Cotton
	0.0529	0.0965	0.2405	0.8141	0.8429	0.81	0.4057	0.1245	0.0844	Cotton
	0.0565	0.0835	0.2146	0.8195	0.8324	0.8158	0.3999	0.1183	0.0945	Cotton
	0.0822	0.0955	0.1858	0.7299	0.4752	0.5454	0.3675	0.3155	0.1576	Cotton
	0.0552	0.1075	0.1691	0.8185	0.8158	0.766	0.426	0.3239	0.1229	Cotton
	0.0394	0.0899	0.1962	0.8096	0.6746	0.7857	0.3944	0.2899	0.1261	Cotton
	0.0612	0.1021	0.196	0.8054	0.7866	0.7687	0.4454	0.322	0.1174	Cotton
	0.0529	0.0965	0.1949	0.796	0.5303	0.7492	0.4398	0.3435	0.2374	Cotton
	0.0516	0.09	0.1801	0.7482	0.6752	0.7945	0.376	0.2616	0.1268	Cotton
	0.0478	0.0898	0.1887	0.8247	0.8299	0.7876	0.4516	0.3003	0.0862	Cotton
	0.0394	0.0766	0.1738	0.7279	0.8112	0.8232	0.3731	0.2682	0.119	Cotton
	0.0612	0.0898	0.1865	0.7936	0.8214	0.7728	0.4534	0.3095	0.1161	Cotton
	0.0486	0.0953	0.1445	0.7846	0.8228	0.6202	0.3607	0.289	0.1084	Cotton
	0.0422	0.0897	0.1683	0.8308	0.8375	0.8241	0.5161	0.3022	0.1229	Cotton
	0.0543	0.0837	0.1756	0.8088	0.8341	0.7989	0.4829	0.3102	0.098	Cotton
	0.0748	0.0837	0.1373	0.6934	0.7694	0.498	0.34	0.2345	0.121	Cotton
	0.0537	0.0833	0.1946	0.8182	0.8408	0.8309	0.41	0.3033	0.1336	Cotton
	0.0606	0.0963	0.211	0.8119	0.7721	0.8235	0.4554	0.1861	0.0918	Cotton
	0.0681	0.1088	0.2026	0.8141	0.7582	0.8277	0.3901	0.1171	0.0881	Cotton
	0.0412	0.096	0.1657	0.7903	0.8233	0.8094	0.3781	0.108	0.0916	Cotton
	0.0543	0.0898	0.2095	0.8061	0.7922	0.8128	0.4529	0.2532	0.0812	Cotton
	0.0543	0.0711	0.1551	0.7859	0.8136	0.8205	0.4519	0.2603	0.2244	Cotton
	0.04	0.0834	0.1758	0.8204	0.8414	0.8381	0.3845	0.2931	0.115	Cotton
	0.0527	0.0834	0.1737	0.7501	0.8364	0.834	0.3738	0.2831	0.1074	Cotton
	0.0612	0.096	0.2046	0.8319	0.8225	0.818	0.4681	0.244	0.0895	Cotton
	0.0543	0.096	0.2017	0.8171	0.8297	0.8165	0.4585	0.2506	0.0814	Cotton
	0.0606	0.0899	0.1885	0.8182	0.8344	0.8312	0.4074	0.3058	0.1318	Cotton
	0.0606	0.1023	0.2073	0.8339	0.8267	0.8249	0.4523	0.1769	0.0851	Cotton
	0.0537	0.0898	0.1735	0.7817	0.812	0.7664	0.4735	0.3083	0.0992	Cotton
	0.0612	0.102	0.1954	0.8206	0.8298	0.8369	0.3958	0.1098	0.0838	Cotton
	0.0565	0.0894	0.1611	0.8278	0.833	0.7568	0.4446	0.3089	0.0861	Cotton
	0.0612	0.0898	0.1679	0.803	0.8108	0.766	0.478	0.3171	0.1062	Cotton
	0.0685	0.096	0.1991	0.8174	0.826	0.8175	0.4743	0.241	0.0853	Cotton
	0.0557	0.0897	0.1633	0.8096	0.8356	0.8268	0.443	0.3161	0.2317	Cotton
	0.0629	0.0899	0.1802	0.8084	0.8406	0.8296	0.4119	0.3104	0.1955	Cotton
	0.0454	0.0766	0.1584	0.6856	0.7971	0.8293	0.3624	0.2301	0.1092	Cotton
	0.0529	0.0836	0.1652	0.7911	0.834	0.8236	0.4914	0.2766	0.1404	Cotton
	0.0468	0.0898	0.1844	0.7994	0.8371	0.8344	0.3986	0.3028	0.1401	Cotton
	0.0617	0.0897	0.1882	0.8278	0.8386	0.8303	0.3939	0.1046	0.0897	Cotton
	0.0537	0.0837	0.1433	0.7309	0.7474	0.5211	0.3413	0.2311	0.1049	Cotton
	0.0521	0.0766	0.1563	0.6899	0.7875	0.8305	0.3537	0.2338	0.1043	Cotton
	0.0593	0.09	0.1556	0.7877	0.7994	0.7802	0.4962	0.2471	0.1824	Cotton
	0.0438	0.0702	0.162	0.7388	0.8121	0.8257	0.369	0.2039	0.1074	Cotton
	0.0565	0.0838	0.1429	0.7917	0.8316	0.8158	0.3668	0.1096	0.0866	Cotton
	0.0438	0.0767	0.1636	0.7485	0.8128	0.8299	0.3695	0.2137	0.0997	Cotton
	0.0428	0.0897	0.1689	0.813	0.8406	0.8326	0.3936	0.2804	0.2089	Cotton
	0.0468	0.0837	0.1621	0.8108	0.8384	0.8142	0.4903	0.2669	0.1646	Cotton
	0.0486	0.0899	0.1411	0.7747	0.822	0.822	0.3707	0.1218	0.0962	Cotton
	0.0486	0.0896	0.1545	0.8185	0.837	0.7662	0.4325	0.3196	0.092	Cotton
	0.0543	0.0959	0.1648	0.8018	0.8142	0.7605	0.4554	0.3052	0.1121	Cotton
	0.0543	0.0953	0.1503	0.7873	0.8241	0.66	0.3707	0.2891	0.0926	Cotton
	0.0493	0.09	0.1587	0.8215	0.8409	0.8314	0.4184	0.2835	0.2314	Cotton
	0.0438	0.0899	0.1785	0.7956	0.8403	0.84	0.3685	0.2859	0.1055	Cotton
	0.0342	0.0767	0.17	0.7863	0.8338	0.8361	0.358	0.2699	0.0991	Cotton
	0.0478	0.09	0.1609	0.8121	0.8416	0.8158	0.4864	0.2779	0.1237	Cotton
	0.0557	0.0896	0.157	0.8278	0.8413	0.7677	0.4228	0.3222	0.0931	Cotton
	0.0673	0.0834	0.1544	0.7776	0.7897	0.7667	0.4911	0.2177	0.198	Cotton
	0.0507	0.0898	0.1718	0.8124	0.845	0.8395	0.3759	0.2761	0.1146	Cotton
	0.0552	0.0897	0.1848	0.8136	0.832	0.8247	0.4366	0.2443	0.0844	Cotton
	0.0486	0.096	0.19	0.8288	0.8397	0.8289	0.4696	0.2395	0.1027	Cotton
	0.0552	0.0962	0.1678	0.8193	0.8397	0.835	0.3836	0.2747	0.1516	Cotton
	0.0557	0.0837	0.1399	0.8011	0.8291	0.822	0.3723	0.1283	0.0965	Cotton
	0.0493	0.096	0.1471	0.8049	0.8303	0.8182	0.3736	0.1158	0.0762	Cotton
	0.0569	0.096	0.1693	0.8174	0.837	0.8335	0.4022	0.0891	0.0743	Cotton
	0.0521	0.0833	0.166	0.7037	0.8095	0.8279	0.3489	0.2385	0.0972	Cotton
	0.0623	0.1022	0.1844	0.8268	0.8334	0.8308	0.4394	0.1641	0.0817	Cotton
	0.0552	0.0959	0.1591	0.8206	0.8384	0.8188	0.4852	0.2687	0.1299	Cotton
	0.05	0.0771	0.1676	0.8193	0.844	0.8319	0.4022	0.2843	0.2038	Cotton
	0.0507	0.0767	0.1697	0.7998	0.844	0.8365	0.385	0.278	0.1159	Cotton
	0.0428	0.1019	0.1702	0.8174	0.8349	0.8344	0.3938	0.1173	0.0674	Cotton
	0.0629	0.0896	0.1436	0.789	0.8305	0.8218	0.3759	0.1395	0.1138	Cotton
	0.0552	0.0897	0.1825	0.8171	0.8341	0.8238	0.4356	0.2418	0.097	Cotton
	0.0461	0.0898	0.1747	0.8024	0.8414	0.8351	0.3685	0.2654	0.1027	Cotton
	0.0569	0.096	0.1674	0.8174	0.8421	0.8351	0.4028	0.0924	0.0696	Cotton
	0.0552	0.0776	0.1626	0.8065	0.8369	0.7596	0.4501	0.2936	0.1306	Cotton
	0.0543	0.0837	0.1605	0.8119	0.8489	0.8228	0.5147	0.2382	0.1714	Cotton
	0.0557	0.0896	0.1587	0.8308	0.8412	0.7715	0.4127	0.3178	0.0913	Cotton
	0.04	0.0764	0.1734	0.8036	0.8402	0.8306	0.3775	0.2716	0.0953	Cotton
	0.0336	0.0778	0.1644	0.8174	0.8437	0.7987	0.4727	0.2796	0.1186	Cotton
	0.0478	0.0838	0.1669	0.7868	0.8379	0.763	0.4446	0.2903	0.1361	Cotton
	0.0486	0.0959	0.1633	0.8206	0.8461	0.8317	0.4993	0.2631	0.1381	Cotton
	0.0579	0.0898	0.1733	0.7211	0.7901	0.8061	0.4649	0.2831	0.2262	Cotton
	0.0461	0.0968	0.168	0.7279	0.819	0.8236	0.3768	0.2658	0.1005	Cotton
	0.0454	0.0766	0.1668	0.7292	0.8067	0.8191	0.3607	0.2018	0.098	Cotton
	0.0612	0.096	0.1827	0.8268	0.8371	0.8275	0.457	0.2757	0.1181	Cotton
	0.0466	0.0831	0.1705	0.6996	0.805	0.8203	0.3669	0.2378	0.0866	Cotton
	0.0629	0.0958	0.1767	0.7998	0.8305	0.8204	0.3986	0.1862	0.0927	Cotton
	0.0552	0.0774	0.1594	0.8048	0.8378	0.8301	0.4226	0.2075	0.1742	Cotton
	0.0557	0.0767	0.17	0.8048	0.8254	0.8038	0.3693	0.1725	0.0767	Cotton
	0.0587	0.0839	0.1386	0.7394	0.7333	0.7561	0.4601	0.2708	0.199	Cotton
	0.0708	0.0723	0.1312	0.6874	0.7851	0.6039	0.3383	0.2461	0.1155	Cotton
	0.0552	0.096	0.1834	0.8298	0.8301	0.8336	0.4456	0.243	0.1121	Cotton
	0.0493	0.0833	0.1894	0.8193	0.8393	0.8301	0.4238	0.3083	0.1921	Cotton
	0.0699	0.0961	0.1976	0.7378	0.7815	0.7963	0.4522	0.3269	0.2626	Cotton
	0.0486	0.0776	0.1754	0.8054	0.8325	0.7607	0.4408	0.2918	0.1286	Cotton
	0.0583	0.0837	0.1666	0.7627	0.7574	0.8225	0.4696	0.3083	0.2461	Cotton
	0.0408	0.0899	0.1763	0.7944	0.8399	0.8297	0.3718	0.2729	0.0966	Cotton
	0.0557	0.0899	0.1781	0.7982	0.8381	0.8264	0.3924	0.2814	0.1252	Cotton
	0.0486	0.0899	0.1686	0.8099	0.8457	0.7992	0.4744	0.2819	0.1137	Cotton
	0.0486	0.0895	0.1621	0.8317	0.8373	0.7792	0.4288	0.3095	0.0839	Cotton
	0.0617	0.0837	0.1649	0.8108	0.8449	0.8282	0.52	0.2517	0.1595	Cotton
	0.0516	0.0968	0.169	0.7599	0.8121	0.8201	0.3677	0.2108	0.0917	Cotton
	0.0486	0.0769	0.1732	0.8182	0.8418	0.8341	0.4344	0.2904	0.2081	Cotton
	0.0516	0.0837	0.164	0.7956	0.757	0.8223	0.479	0.2876	0.2351	Cotton
	0.05	0.0897	0.1381	0.796	0.8219	0.7245	0.3737	0.3075	0.0865	Cotton
	0.0579	0.0899	0.1433	0.7735	0.7936	0.8412	0.472	0.2872	0.2383	Cotton
	0.0552	0.0776	0.1678	0.8204	0.834	0.8258	0.5275	0.2611	0.1553	Cotton
	0.0623	0.096	0.1907	0.8226	0.8405	0.8301	0.4602	0.268	0.0841	Cotton
	0.0695	0.096	0.1886	0.8339	0.8367	0.8228	0.4337	0.244	0.0839	Cotton
	0.04	0.0759	0.1771	0.7567	0.807	0.8217	0.3791	0.248	0.0715	Cotton
	0.0543	0.0834	0.163	0.8036	0.8419	0.8273	0.4331	0.2024	0.1881	Cotton
	0.0565	0.1016	0.1663	0.8268	0.8373	0.8389	0.4006	0.1044	0.0783	Cotton
	0.0646	0.0837	0.1448	0.7956	0.7981	0.8406	0.4721	0.278	0.2295	Cotton
	0.0748	0.1026	0.1827	0.7044	0.7474	0.7278	0.4419	0.3037	0.2306	Cotton
	0.0634	0.0958	0.1798	0.8187	0.8444	0.8246	0.3689	0.1482	0.0805	Cotton
	0.0516	0.0898	0.1471	0.7859	0.7997	0.81	0.4512	0.2477	0.1886	Cotton
	0.0493	0.0894	0.1667	0.8327	0.8333	0.7773	0.441	0.3201	0.0921	Cotton
	0.0571	0.0779	0.1421	0.8006	0.7791	0.7753	0.4213	0.2454	0.1888	Cotton
	0.0779	0.0838	0.1359	0.5616	0.7934	0.6766	0.3593	0.2551	0.1274	Cotton
	0.05	0.0898	0.1521	0.752	0.8129	0.8269	0.4509	0.2878	0.2265	Cotton
	0.0552	0.0837	0.1672	0.8065	0.8362	0.7958	0.4959	0.289	0.0982	Cotton
	0.0695	0.0899	0.1888	0.8226	0.841	0.8232	0.4399	0.2688	0.0698	Cotton
	0.0623	0.0776	0.17	0.8018	0.8345	0.8234	0.5225	0.268	0.1515	Cotton
	0.0342	0.0831	0.1864	0.8185	0.8357	0.8272	0.3678	0.2677	0.1	Cotton
	0.0608	0.0834	0.1704	0.8072	0.8459	0.8313	0.4365	0.2812	0.2375	Cotton
	0.0764	0.096	0.1868	0.8152	0.8374	0.8339	0.4624	0.2053	0.1039	Cotton
	0.0412	0.0834	0.1878	0.8024	0.8401	0.8296	0.4186	0.309	0.225	Cotton
	0.0454	0.0777	0.1395	0.7657	0.8261	0.835	0.4607	0.2454	0.2042	Cotton
	0.0579	0.0836	0.1363	0.7859	0.8263	0.8462	0.4699	0.2561	0.2223	Cotton
	0.0623	0.0898	0.1882	0.8258	0.8394	0.831	0.4905	0.2683	0.0723	Cotton
	0.0557	0.0776	0.1654	0.8061	0.8367	0.8201	0.521	0.2763	0.147	Cotton
	0.0552	0.0837	0.1647	0.8164	0.8364	0.7881	0.5001	0.2911	0.0946	Cotton
	0.0486	0.0837	0.1702	0.7972	0.8326	0.7488	0.4745	0.3069	0.0979	Cotton
	0.0529	0.0899	0.1773	0.8171	0.8358	0.8326	0.4522	0.27	0.236	Cotton
	0.0629	0.0953	0.177	0.8442	0.8397	0.7802	0.4537	0.3228	0.0946	Cotton
	0.0623	0.0899	0.1918	0.8215	0.8437	0.8241	0.4648	0.2824	0.0684	Cotton
	0.0493	0.1026	0.1831	0.8049	0.8389	0.8254	0.3935	0.1426	0.0726	Cotton
	0.0565	0.0837	0.1353	0.8003	0.8294	0.8476	0.4689	0.2525	0.2094	Cotton
	0.0529	0.0898	0.1622	0.7914	0.8405	0.8303	0.4286	0.182	0.1857	Cotton
	0.0493	0.0898	0.1404	0.8027	0.8223	0.8387	0.444	0.2598	0.2066	Cotton
	0.0557	0.1068	0.1615	0.7699	0.8318	0.7484	0.4232	0.3172	0.1219	Cotton
	0.0493	0.0898	0.1533	0.7565	0.8212	0.8194	0.4389	0.2758	0.2157	Cotton
	0.0557	0.0832	0.1694	0.8247	0.8394	0.8181	0.4009	0.1976	0.0938	Cotton
	0.0521	0.0899	0.1844	0.7816	0.8195	0.8317	0.3902	0.2519	0.0751	Cotton
	0.0521	0.0899	0.2007	0.8236	0.838	0.836	0.3762	0.294	0.1222	Cotton
	0.0587	0.078	0.1414	0.7475	0.6745	0.7452	0.402	0.2661	0.1877	Cotton
	0.0493	0.1088	0.1893	0.8138	0.8371	0.8241	0.4104	0.1536	0.0795	Cotton
	0.0461	0.0898	0.1926	0.8118	0.8416	0.837	0.3751	0.2868	0.11	Cotton
	0.0571	0.0837	0.129	0.7749	0.825	0.8636	0.4849	0.2701	0.2249	Cotton
	0.046	0.0832	0.1805	0.8193	0.8348	0.8328	0.4635	0.2617	0.2325	Cotton
	0.0623	0.096	0.1906	0.8152	0.8343	0.8289	0.4968	0.2555	0.0816	Cotton
	0.0557	0.0897	0.196	0.8119	0.8418	0.8251	0.4825	0.2694	0.0716	Cotton
	0.0405	0.0829	0.2019	0.8171	0.8312	0.8341	0.3871	0.32	0.2002	Cotton
	0.0565	0.0898	0.142	0.7749	0.8273	0.8488	0.4645	0.2715	0.2273	Cotton
	0.0422	0.0837	0.1861	0.8442	0.8412	0.7863	0.4626	0.3274	0.0976	Cotton
	0.0543	0.0896	0.1681	0.7685	0.8172	0.7994	0.4296	0.2596	0.2132	Cotton
	0.0583	0.0896	0.133	0.7613	0.8303	0.84	0.4807	0.2682	0.2073	Cotton
	0.0695	0.0775	0.1462	0.7735	0.8202	0.8444	0.4623	0.2689	0.2255	Cotton
	0.0583	0.0836	0.1335	0.7657	0.828	0.8276	0.4575	0.2739	0.2053	Cotton
	0.0543	0.0898	0.1668	0.8152	0.8411	0.7815	0.4974	0.3276	0.0954	Cotton
	0.0557	0.0898	0.196	0.8096	0.8333	0.8286	0.4916	0.253	0.0864	Cotton
	0.0571	0.096	0.1904	0.8022	0.8362	0.8231	0.4205	0.1635	0.0855	Cotton
	0.0478	0.0838	0.1626	0.8107	0.8357	0.8103	0.5241	0.309	0.1115	Cotton
	0.0571	0.0839	0.1332	0.7763	0.8228	0.8558	0.484	0.2786	0.2231	Cotton
	0.0699	0.0956	0.1765	0.8247	0.8382	0.833	0.4274	0.1123	0.0806	Cotton
	0.0543	0.09	0.1633	0.7691	0.8312	0.8286	0.443	0.1737	0.1673	Cotton
	0.0583	0.0968	0.1989	0.8346	0.834	0.838	0.3882	0.3027	0.1151	Cotton
	0.0557	0.0954	0.1879	0.8308	0.8362	0.8251	0.4151	0.0923	0.0778	Cotton
	0.0612	0.0898	0.2037	0.8288	0.8355	0.8336	0.4097	0.3148	0.1597	Cotton
	0.0688	0.096	0.2043	0.8267	0.8402	0.8278	0.4752	0.2679	0.0718	Cotton
	0.0348	0.0838	0.1677	0.7657	0.8221	0.8157	0.4438	0.2482	0.2185	Cotton
	0.0538	0.0769	0.1668	0.813	0.8323	0.8282	0.476	0.25	0.2263	Cotton
	0.0579	0.0836	0.1345	0.7817	0.8248	0.8358	0.4784	0.2704	0.2174	Cotton
	0.0571	0.0836	0.137	0.7535	0.7605	0.771	0.4325	0.2555	0.1993	Cotton
	0.0493	0.0838	0.1442	0.7642	0.825	0.8448	0.4354	0.2513	0.2201	Cotton
	0.0522	0.0769	0.1848	0.813	0.8309	0.8091	0.4752	0.2451	0.2041	Cotton
	0.0617	0.09	0.2207	0.8182	0.8375	0.8034	0.4298	0.3063	0.2205	Cotton
	0.0509	0.0839	0.1322	0.7735	0.8335	0.8393	0.4892	0.2626	0.2346	Cotton
	0.0646	0.0779	0.1346	0.7886	0.8324	0.8311	0.4694	0.258	0.2334	Cotton
	0.0706	0.0839	0.1243	0.7671	0.8281	0.8391	0.4786	0.2607	0.2301	Cotton
	0.0583	0.0778	0.1316	0.755	0.8292	0.8247	0.461	0.2589	0.2265	Cotton
	0.0565	0.0718	0.1331	0.7777	0.8294	0.8309	0.4558	0.2583	0.2216	Cotton
	0.0617	0.072	0.1195	0.7721	0.8056	0.8502	0.5579	0.2509	0.1828	Cotton
	0.0636	0.0664	0.1235	0.755	0.7885	0.8455	0.5126	0.2379	0.1815	Cotton
	0.0629	0.078	0.1145	0.7443	0.7989	0.8509	0.5517	0.2498	0.1809	Cotton
	0.0428	0.071	0.1393	0.7873	0.8075	0.8314	0.572	0.2816	0.2386	Cotton
	0.0636	0.0721	0.144	0.7859	0.8242	0.8559	0.5776	0.2937	0.2506	Cotton
	0.0774	0.0837	0.1345	0.7535	0.7688	0.8251	0.515	0.2677	0.223	Cotton
	0.0571	0.0714	0.1421	0.7846	0.8237	0.8582	0.5848	0.2908	0.2529	Cotton
	0.0608	0.0769	0.1355	0.7121	0.7178	0.788	0.5732	0.2825	0.2361	Cotton
	0.0623	0.0776	0.1318	0.7727	0.7762	0.7917	0.4696	0.1977	0.1698	Cotton
	0.0756	0.078	0.1332	0.7817	0.8107	0.8542	0.5619	0.2556	0.1806	Cotton
	0.0688	0.0776	0.1312	0.7859	0.831	0.8471	0.5542	0.2543	0.1878	Cotton
	0.0754	0.0837	0.1322	0.7777	0.8338	0.8492	0.5618	0.2524	0.1856	Cotton
	0.0646	0.078	0.1254	0.7471	0.7995	0.8492	0.5757	0.289	0.2433	Cotton
	0.0608	0.0834	0.1326	0.7793	0.798	0.7963	0.4271	0.1926	0.1503	Cotton
	0.0688	0.0834	0.1439	0.7459	0.8022	0.8132	0.4329	0.2324	0.1641	Cotton
	0.0557	0.0721	0.1244	0.6914	0.7858	0.8087	0.5196	0.2298	0.2042	Cotton
	0.0579	0.0778	0.1312	0.7344	0.8016	0.845	0.5561	0.2797	0.232	Cotton
	0.0825	0.078	0.1368	0.8027	0.8184	0.8539	0.572	0.2714	0.1895	Cotton
	0.0706	0.0598	0.1364	0.7833	0.8271	0.8551	0.582	0.2872	0.2496	Cotton
	0.0629	0.0721	0.1227	0.6263	0.7896	0.8165	0.5353	0.2412	0.2108	Cotton
	0.0746	0.0714	0.136	0.7265	0.8014	0.8454	0.5664	0.2728	0.1996	Cotton
	0.0623	0.0771	0.1373	0.714	0.8031	0.8283	0.4915	0.2728	0.1955	Cotton
	0.0748	0.0724	0.1351	0.8141	0.8225	0.8559	0.5868	0.2815	0.1936	Cotton
	0.0748	0.0837	0.1223	0.7282	0.8137	0.8459	0.5625	0.2754	0.1993	Cotton
	0.0675	0.0718	0.1276	0.7158	0.7961	0.8522	0.5915	0.2774	0.2117	Cotton
	0.0617	0.0767	0.1346	0.6967	0.8081	0.8182	0.4389	0.2444	0.1471	Cotton
	0.0681	0.0665	0.1165	0.6424	0.8033	0.8524	0.5885	0.2791	0.2151	Cotton
	0.0681	0.0726	0.1341	0.7817	0.8205	0.861	0.6289	0.2844	0.2291	Cotton
	0.0695	0.0591	0.1207	0.6712	0.7856	0.8202	0.4895	0.1937	0.147	Cotton
	0.0738	0.0666	0.1192	0.7044	0.7974	0.86	0.6202	0.28	0.2336	Cotton
	0.0668	0.061	0.1128	0.7685	0.8247	0.8551	0.6262	0.2838	0.2335	Cotton
	0.047	0.0702	0.1283	0.7064	0.7564	0.7951	0.5594	0.28	0.227	Cotton
	0.0486	0.0767	0.1285	0.731	0.8034	0.8304	0.5119	0.2952	0.1732	Cotton
	0.0557	0.0767	0.127	0.7344	0.801	0.8363	0.522	0.2888	0.1733	Cotton
	0.0565	0.0778	0.1129	0.5557	0.777	0.8015	0.5323	0.1916	0.167	Cotton
	0.0517	0.0674	0.1152	0.7082	0.8255	0.8628	0.6235	0.2942	0.2472	Cotton
	0.0663	0.0669	0.1234	0.7299	0.838	0.85	0.6329	0.2835	0.2449	Cotton
	0.0593	0.0726	0.1157	0.6953	0.8389	0.8549	0.6259	0.2928	0.2486	Cotton
	0.0629	0.0708	0.1233	0.7121	0.7548	0.8089	0.5112	0.1661	0.1134	Cotton
	0.0681	0.0719	0.1162	0.6446	0.7404	0.8017	0.5497	0.2285	0.1794	Cotton
	0.0543	0.0834	0.137	0.7174	0.7999	0.8442	0.5561	0.3158	0.2243	Cotton
	0.0685	0.0832	0.1371	0.7156	0.7999	0.8467	0.5565	0.3114	0.2211	Cotton
	0.0422	0.0764	0.1318	0.7378	0.8038	0.8497	0.5365	0.2579	0.1735	Cotton
	0.0507	0.0703	0.1281	0.6173	0.5768	0.7782	0.528	0.2259	0.1958	Cotton
	0.0617	0.0766	0.1372	0.7083	0.7933	0.8446	0.5497	0.3121	0.22	Cotton
	0.0597	0.0709	0.1265	0.6853	0.5455	0.7707	0.5395	0.2255	0.1874	Cotton
	0.0557	0.0837	0.1247	0.7025	0.7327	0.8444	0.5789	0.2522	0.205	Cotton
	0.0695	0.0771	0.1259	0.6874	0.6948	0.8339	0.5559	0.2563	0.2013	Cotton
	0.0565	0.0778	0.1226	0.7873	0.8029	0.8494	0.5871	0.2701	0.2056	Cotton
	0.0708	0.0964	0.1778	0.6153	0.7852	0.7359	0.4512	0.2091	0.1521	Cotton
	0.0565	0.0833	0.1361	0.6287	0.7482	0.8187	0.5398	0.2436	0.1815	Cotton
	0.0543	0.0837	0.1284	0.7565	0.8142	0.8464	0.5909	0.2792	0.2058	Cotton
	0.0405	0.0775	0.1225	0.7887	0.822	0.8572	0.579	0.2658	0.2008	Cotton
	0.0478	0.0775	0.1322	0.7735	0.8198	0.8472	0.5819	0.2721	0.2064	Cotton
	0.0593	0.0712	0.1288	0.7597	0.8266	0.8415	0.595	0.2697	0.1963	Cotton
	0.0543	0.0775	0.1151	0.7631	0.8251	0.8588	0.5721	0.264	0.2065	Cotton
	0.0641	0.0769	0.16	0.7044	0.7509	0.778	0.4752	0.2206	0.1586	Cotton
	0.0557	0.0836	0.1308	0.7685	0.802	0.8445	0.5737	0.2749	0.2126	Cotton
	0.0543	0.0775	0.1287	0.7914	0.8232	0.8543	0.5935	0.2571	0.1998	Cotton
	0.0478	0.0711	0.1303	0.7265	0.8276	0.8408	0.5976	0.2843	0.2101	Cotton
	0.0565	0.0832	0.144	0.6444	0.7764	0.8055	0.4888	0.2391	0.1849	Cotton
	0.0623	0.0836	0.1335	0.7749	0.8172	0.8474	0.5777	0.2621	0.2091	Cotton
	0.0543	0.0773	0.1201	0.7597	0.8242	0.8544	0.5879	0.2558	0.204	Cotton
	0.0612	0.0837	0.1416	0.7901	0.8313	0.8512	0.5957	0.2533	0.202	Cotton
	0.0617	0.0771	0.1337	0.758	0.8213	0.842	0.6131	0.2963	0.2005	Cotton
	0.0543	0.0831	0.1316	0.7193	0.8115	0.8284	0.5531	0.2437	0.2015	Cotton
	0.0529	0.0775	0.1428	0.7661	0.8141	0.8446	0.5752	0.2523	0.2141	Cotton
	0.0681	0.0773	0.1315	0.7631	0.8375	0.8426	0.5697	0.2455	0.1973	Cotton
	0.0522	0.0587	0.1246	0.7776	0.8202	0.8545	0.6156	0.2712	0.1844	Cotton
	0.0593	0.0713	0.1245	0.7805	0.7301	0.8255	0.6108	0.2586	0.1735	Cotton
	0.05	0.0771	0.1284	0.6782	0.7739	0.8426	0.5639	0.273	0.2118	Cotton
	0.0593	0.0773	0.127	0.7928	0.8142	0.8479	0.6136	0.2568	0.1894	Cotton
	0.046	0.0712	0.1235	0.7747	0.7503	0.8293	0.6011	0.2265	0.1799	Cotton
	0.0538	0.0773	0.1279	0.6953	0.8041	0.846	0.5748	0.2605	0.2102	Cotton
	0.0612	0.0899	0.1236	0.7747	0.8421	0.8516	0.5875	0.2409	0.2051	Cotton
	0.0597	0.0709	0.1286	0.7732	0.8186	0.8414	0.6015	0.2343	0.1945	Cotton
	0.0593	0.0708	0.1277	0.8011	0.8339	0.8464	0.5871	0.2634	0.205	Cotton
	0.0538	0.0837	0.1328	0.7082	0.8128	0.8465	0.5752	0.2582	0.1876	Cotton
	0.0617	0.0708	0.1246	0.658	0.8139	0.7803	0.5086	0.2218	0.1965	Cotton
	0.0543	0.0899	0.1223	0.7914	0.826	0.8448	0.6081	0.2491	0.2123	Cotton
	0.0529	0.0837	0.1327	0.7171	0.8081	0.8439	0.5935	0.266	0.185	Cotton
	0.0478	0.0834	0.1116	0.7677	0.8292	0.831	0.5826	0.244	0.2204	Cotton
	0.0543	0.0837	0.1342	0.7819	0.7903	0.8507	0.6171	0.2569	0.2095	Cotton
	0.046	0.0836	0.1287	0.7609	0.8041	0.8473	0.6051	0.2797	0.1911	Cotton
	0.0675	0.0773	0.1333	0.7928	0.8335	0.8289	0.5866	0.2632	0.1966	Cotton
	0.0543	0.0708	0.141	0.7657	0.8194	0.851	0.594	0.279	0.1974	Cotton
	0.0552	0.0836	0.1315	0.8072	0.801	0.8558	0.6082	0.3055	0.2127	Cotton
	0.0597	0.0773	0.1429	0.7502	0.837	0.8431	0.6047	0.2616	0.1912	Cotton
	0.0552	0.0838	0.1445	0.8236	0.841	0.8579	0.6169	0.2887	0.2146	Cotton
	0.0612	0.0773	0.1463	0.783	0.8283	0.8531	0.6148	0.2863	0.2037	Cotton
	0.0608	0.0708	0.1532	0.7248	0.8255	0.8481	0.6128	0.2769	0.2015	Cotton
	0.0636	0.0777	0.1181	0.749	0.8283	0.8323	0.5716	0.2801	0.2306	Cotton
	0.0646	0.0899	0.1106	0.7193	0.8241	0.8112	0.5478	0.2878	0.2127	Cotton
	0.0543	0.0836	0.1466	0.796	0.8348	0.849	0.6032	0.2823	0.203	Cotton
	0.0412	0.0839	0.13	0.8003	0.8315	0.8475	0.5979	0.2993	0.2065	Cotton
	0.0538	0.0773	0.1466	0.7455	0.8194	0.8501	0.6054	0.2582	0.2009	Cotton
	0.047	0.0839	0.1189	0.7991	0.8234	0.846	0.5683	0.2975	0.2182	Cotton
	0.0557	0.0777	0.11	0.758	0.8285	0.8339	0.5519	0.2947	0.2194	Cotton
	0.0522	0.0898	0.131	0.7475	0.8251	0.8335	0.5517	0.3107	0.1962	Cotton
	0.0478	0.0899	0.1443	0.7566	0.8215	0.854	0.6	0.2511	0.2028	Cotton
	0.0552	0.0895	0.138	0.8096	0.8233	0.8548	0.5911	0.2727	0.2044	Cotton
	0.0543	0.0957	0.1458	0.7972	0.8069	0.8565	0.6063	0.2682	0.193	Cotton
	0.0552	0.078	0.1453	0.8216	0.8374	0.8475	0.5969	0.2688	0.2034	Cotton
	0.0629	0.0779	0.1321	0.7914	0.8284	0.8399	0.5861	0.2631	0.1958	Cotton
	0.0769	0.0893	0.147	0.7749	0.8231	0.8361	0.5835	0.2885	0.1926	Cotton
	0.0571	0.0837	0.1249	0.6834	0.8304	0.7798	0.5997	0.2895	0.1801	Cotton
	0.0593	0.0622	0.1313	0.7461	0.7634	0.8317	0.5976	0.3243	0.1104	Cotton
	0.0471	0.082	0.138	0.6309	0.7112	0.8409	0.5955	0.3191	0.0905	Cotton
	0.0488	0.0887	0.1329	0.6494	0.7022	0.8406	0.6046	0.3189	0.0794	Cotton
	0.0587	0.0691	0.1353	0.7552	0.7705	0.8286	0.5981	0.3211	0.1167	Cotton
	0.0488	0.0956	0.1357	0.6766	0.7119	0.8382	0.6101	0.3192	0.0876	Cotton
	0.0488	0.0756	0.1318	0.6586	0.7029	0.8384	0.6122	0.3228	0.0869	Cotton
	0.0593	0.0756	0.1408	0.7639	0.7732	0.8293	0.5995	0.3204	0.1067	Cotton
	0.0501	0.0888	0.1402	0.6938	0.7317	0.8393	0.6101	0.3155	0.0948	Cotton
	0.0428	0.0826	0.1424	0.7085	0.7402	0.8414	0.6135	0.3225	0.088	Cotton
	0.0358	0.0888	0.1378	0.7065	0.7383	0.8382	0.6103	0.3293	0.0939	Cotton
	0.0446	0.0887	0.1684	0.6976	0.7497	0.8436	0.6036	0.3104	0.096	Cotton
	0.0517	0.089	0.1591	0.7066	0.7479	0.8436	0.6077	0.3065	0.0984	Cotton
	0.0501	0.0819	0.151	0.7103	0.7472	0.8428	0.6073	0.3137	0.1043	Cotton
	0.0532	0.0691	0.1427	0.7117	0.7515	0.8411	0.6007	0.3157	0.1148	Cotton
	0.058	0.0819	0.186	0.75	0.8013	0.8293	0.55	0.2931	0.1372	Cotton
	0.0501	0.0826	0.204	0.7185	0.7307	0.7376	0.5374	0.2767	0.1493	Cotton
	0.0715	0.1021	0.2352	0.7413	0.8105	0.8394	0.5342	0.2989	0.1047	Cotton
	0.0504	0.0826	0.168	0.7457	0.808	0.8443	0.6064	0.3242	0.1938	Cotton
	0.0435	0.0698	0.1604	0.7418	0.8041	0.846	0.6293	0.3334	0.1994	Cotton
	0.058	0.0759	0.1694	0.7287	0.7909	0.8153	0.6031	0.3018	0.1753	Cotton
	0.0593	0.0762	0.1411	0.7238	0.7965	0.8465	0.6231	0.315	0.1709	Cotton
	0.0586	0.0692	0.1677	0.7535	0.8024	0.8419	0.5785	0.3281	0.2018	Cotton
	0.0537	0.0765	0.1468	0.7079	0.7922	0.8211	0.605	0.2886	0.1313	Cotton
	0.0586	0.0759	0.1548	0.7445	0.8073	0.8459	0.58	0.3307	0.1898	Cotton
	0.0606	0.0642	0.1297	0.7172	0.8001	0.856	0.6082	0.313	0.1411	Cotton
	0.058	0.0762	0.1371	0.7388	0.8111	0.8571	0.6006	0.3387	0.221	Cotton
	0.0529	0.0893	0.1955	0.6922	0.6727	0.7321	0.4639	0.2289	0.0969	Cotton
	0.0738	0.1207	0.226	0.6506	0.5778	0.6775	0.4658	0.2271	0.1477	Cotton
	0.0529	0.0765	0.1356	0.7065	0.7937	0.8683	0.5473	0.2724	0.1241	Cotton
	0.0504	0.0698	0.1175	0.7115	0.7827	0.8595	0.6024	0.3392	0.2124	Cotton
	0.0522	0.0759	0.1231	0.7151	0.8018	0.8613	0.5928	0.3146	0.1635	Cotton
	0.0593	0.0633	0.1406	0.7186	0.7913	0.8511	0.5189	0.3062	0.1527	Cotton
	0.0522	0.0759	0.1518	0.723	0.8003	0.8763	0.5283	0.2734	0.12	Cotton
	0.0597	0.0893	0.1535	0.6875	0.7706	0.8425	0.5251	0.2648	0.1605	Cotton
	0.0819	0.0951	0.2083	0.7637	0.7674	0.8238	0.4569	0.3326	0.2417	Cotton
	0.0445	0.0762	0.1582	0.7195	0.7946	0.863	0.5083	0.2688	0.1257	Cotton
	0.0597	0.0698	0.116	0.6989	0.7825	0.8643	0.5941	0.3061	0.1567	Cotton
	0.0734	0.1072	0.2523	0.7693	0.6886	0.7599	0.4217	0.3252	0.2368	Cotton
	0.0537	0.0759	0.1178	0.6727	0.7708	0.8638	0.5951	0.3011	0.1633	Cotton
	0.0522	0.0633	0.1207	0.6937	0.7555	0.8623	0.5783	0.3236	0.2326	Cotton
	0.0445	0.0698	0.1594	0.7195	0.7868	0.8542	0.5112	0.2705	0.1293	Cotton
	0.0593	0.0765	0.1628	0.7143	0.794	0.8652	0.5639	0.3065	0.1791	Cotton
	0.0663	0.0952	0.1504	0.8019	0.8157	0.8553	0.5571	0.3762	0.2677	Cotton
	0.046	0.0823	0.1345	0.7419	0.8091	0.8546	0.5408	0.2435	0.1026	Cotton
	0.0529	0.0824	0.1197	0.697	0.7872	0.8605	0.5841	0.2863	0.1258	Cotton
	0.0435	0.0827	0.1586	0.7124	0.7864	0.8526	0.5265	0.2881	0.1484	Cotton
	0.0504	0.0827	0.1538	0.7725	0.8159	0.8515	0.5484	0.3634	0.2775	Cotton
	0.0586	0.0698	0.1176	0.679	0.7397	0.8597	0.5853	0.3156	0.2301	Cotton
	0.0517	0.0894	0.1473	0.7268	0.8079	0.8731	0.6341	0.3344	0.2589	Cotton
	0.0529	0.0691	0.1239	0.6476	0.7499	0.8589	0.593	0.3006	0.1601	Cotton
	0.0738	0.0829	0.1377	0.7917	0.8198	0.8557	0.5515	0.3638	0.2321	Cotton
	0.0537	0.0759	0.1259	0.7155	0.7969	0.8561	0.5753	0.2698	0.0944	Cotton
	0.0652	0.0759	0.1545	0.764	0.8116	0.8639	0.5928	0.3169	0.2702	Cotton
	0.0593	0.089	0.1842	0.7755	0.7798	0.8005	0.5239	0.2882	0.2098	Cotton
	0.0597	0.0955	0.2024	0.7711	0.6796	0.733	0.4564	0.271	0.1797	Cotton
	0.0738	0.0827	0.1487	0.7631	0.8006	0.8547	0.5535	0.36	0.2849	Cotton
	0.0662	0.0887	0.1529	0.7805	0.8175	0.8536	0.5861	0.3297	0.2558	Cotton
	0.0517	0.0954	0.1577	0.7179	0.7996	0.8549	0.5612	0.3174	0.1981	Cotton
	0.0586	0.0891	0.1484	0.7551	0.8095	0.8527	0.5465	0.351	0.2784	Cotton
	0.0501	0.0951	0.1365	0.7931	0.815	0.8479	0.5505	0.3538	0.1702	Cotton
	0.046	0.0756	0.133	0.7138	0.7949	0.8563	0.576	0.2689	0.115	Cotton
	0.0517	0.0759	0.1367	0.6791	0.7534	0.8534	0.5881	0.3142	0.2104	Cotton
	0.0738	0.1073	0.1847	0.7832	0.7691	0.7675	0.4432	0.2761	0.2191	Cotton
	0.0435	0.0762	0.1627	0.7107	0.7993	0.8587	0.5865	0.3329	0.2248	Cotton
	0.0445	0.0759	0.1381	0.6899	0.7507	0.8624	0.5785	0.3146	0.2236	Cotton
	0.0663	0.0827	0.1511	0.8048	0.8198	0.8575	0.5535	0.3579	0.2781	Cotton
	0.0662	0.0827	0.1596	0.7129	0.7983	0.8642	0.6107	0.3595	0.2769	Cotton
	0.046	0.0759	0.135	0.6879	0.7456	0.8573	0.6049	0.2952	0.139	Cotton
	0.0586	0.0827	0.1556	0.7235	0.8124	0.8647	0.6267	0.3604	0.2845	Cotton
	0.046	0.0824	0.1379	0.7142	0.7761	0.8571	0.5841	0.2754	0.1141	Cotton
	0.0738	0.0888	0.1516	0.7831	0.8066	0.851	0.5727	0.3553	0.275	Cotton
	0.0648	0.0681	0.1901	0.7072	0.7672	0.8356	0.4233	0.2636	0.1295	Cotton
	0.0738	0.1015	0.1642	0.8018	0.8192	0.8445	0.5498	0.3161	0.2333	Cotton
	0.0517	0.0759	0.1482	0.7032	0.7461	0.8539	0.522	0.2921	0.1683	Cotton
	0.0538	0.0759	0.1362	0.7374	0.7976	0.8551	0.574	0.2646	0.1132	Cotton
	0.0445	0.082	0.1313	0.6637	0.7297	0.8531	0.5913	0.3123	0.1915	Cotton
	0.0663	0.0823	0.1519	0.7845	0.7959	0.8522	0.5753	0.351	0.2754	Cotton
	0.0363	0.0759	0.1578	0.7199	0.7982	0.8461	0.5416	0.316	0.2221	Cotton
	0.0813	0.0889	0.1668	0.8029	0.8126	0.834	0.5191	0.3178	0.228	Cotton
	0.0529	0.0751	0.1274	0.6318	0.742	0.8577	0.5983	0.2991	0.148	Cotton
	0.0652	0.0823	0.1609	0.7322	0.8067	0.8621	0.6075	0.3392	0.2654	Cotton
	0.0454	0.0819	0.1373	0.7307	0.7977	0.8504	0.5575	0.2531	0.116	Cotton
	0.0663	0.1012	0.1453	0.8058	0.8253	0.8565	0.552	0.3252	0.1832	Cotton
	0.0501	0.0752	0.181	0.6971	0.768	0.8276	0.4312	0.2915	0.0967	Cotton
	0.0363	0.0759	0.1376	0.6941	0.7458	0.8567	0.5665	0.3145	0.2342	Cotton
	0.0593	0.0888	0.1501	0.7985	0.8048	0.8581	0.5852	0.3506	0.2716	Cotton
	0.0435	0.082	0.1184	0.6863	0.7222	0.8513	0.607	0.3169	0.1919	Cotton
	0.058	0.089	0.1671	0.796	0.8204	0.8497	0.5792	0.3368	0.2689	Cotton
	0.0685	0.0891	0.136	0.7859	0.8195	0.8552	0.5601	0.3345	0.2078	Cotton
	0.058	0.0826	0.1607	0.7218	0.7985	0.8557	0.5622	0.3325	0.2819	Cotton
	0.0454	0.082	0.143	0.7142	0.8015	0.8472	0.5391	0.2544	0.1173	Cotton
	0.0668	0.0829	0.1437	0.8045	0.8307	0.8555	0.5498	0.3508	0.2238	Cotton
	0.0501	0.0819	0.164	0.7711	0.8225	0.8573	0.601	0.3494	0.2858	Cotton
	0.058	0.0889	0.159	0.7322	0.8058	0.8629	0.5908	0.3384	0.2813	Cotton
	0.0586	0.0893	0.1387	0.8032	0.8166	0.8579	0.5362	0.334	0.1555	Cotton
	0.0663	0.0762	0.1464	0.8156	0.8262	0.8592	0.5588	0.357	0.2586	Cotton
	0.0586	0.082	0.122	0.7033	0.7422	0.8529	0.6034	0.3129	0.2062	Cotton
	0.0697	0.0954	0.1459	0.8236	0.8282	0.8508	0.5638	0.3483	0.2402	Cotton
	0.0629	0.089	0.1318	0.8223	0.82	0.8584	0.5681	0.3466	0.2435	Cotton
	0.0435	0.089	0.1468	0.7014	0.7628	0.8551	0.5352	0.3156	0.167	Cotton
	0.0593	0.0823	0.1475	0.7953	0.8175	0.863	0.5749	0.3564	0.2678	Cotton
	0.0578	0.0824	0.1679	0.7463	0.8065	0.8514	0.5731	0.3457	0.2879	Cotton
	0.0435	0.0819	0.123	0.6976	0.7725	0.8542	0.567	0.3358	0.2137	Cotton
	0.0608	0.0826	0.135	0.6864	0.7935	0.8303	0.5212	0.2631	0.1781	Cotton
	0.0578	0.0954	0.1746	0.8105	0.8218	0.8415	0.5441	0.3255	0.2562	Cotton
	0.0586	0.0624	0.1243	0.6923	0.7459	0.8452	0.6156	0.3327	0.2114	Cotton
	0.0578	0.0824	0.1709	0.796	0.8255	0.8521	0.565	0.3308	0.2643	Cotton
	0.0499	0.0759	0.1684	0.7791	0.8161	0.8573	0.6013	0.3472	0.2889	Cotton
	0.0668	0.0888	0.1434	0.8245	0.827	0.8611	0.5818	0.3511	0.2768	Cotton
	0.0662	0.0819	0.1246	0.7199	0.7574	0.8384	0.6158	0.326	0.2085	Cotton
	0.0522	0.0824	0.1402	0.7074	0.7704	0.8205	0.5761	0.3169	0.2339	Cotton
	0.0597	0.0827	0.1359	0.6482	0.7646	0.7835	0.5141	0.2958	0.2337	Cotton
	0.0586	0.0817	0.125	0.6924	0.7684	0.8472	0.5678	0.339	0.24	Cotton
	0.0634	0.089	0.135	0.8285	0.8275	0.8636	0.576	0.3619	0.2326	Cotton
	0.0504	0.082	0.1334	0.6962	0.7742	0.8451	0.575	0.3431	0.2472	Cotton
	0.058	0.0751	0.1476	0.7144	0.7721	0.8391	0.5138	0.321	0.1526	Cotton
	0.0478	0.0891	0.1411	0.6338	0.7886	0.7659	0.4645	0.2631	0.2076	Cotton
	0.0706	0.0834	0.1476	0.8108	0.7944	0.8352	0.539	0.3572	0.2407	Cotton
	0.0522	0.0834	0.1425	0.7622	0.8126	0.8521	0.5488	0.3341	0.1833	Cotton
	0.0529	0.083	0.132	0.7859	0.8192	0.8553	0.5476	0.3161	0.1668	Cotton
	0.0803	0.1234	0.1866	0.7379	0.7567	0.7882	0.5156	0.301	0.2313	Cotton
	0.066	0.0891	0.1788	0.8126	0.809	0.8234	0.5152	0.3221	0.2348	Cotton
	0.0746	0.0888	0.1577	0.7985	0.8092	0.8506	0.588	0.3624	0.2855	Cotton
	0.0608	0.0827	0.1447	0.6659	0.7213	0.7564	0.4755	0.3219	0.2549	Cotton
	0.0586	0.0888	0.1673	0.8105	0.8169	0.8306	0.5452	0.3337	0.2528	Cotton
	0.0756	0.0894	0.1553	0.8167	0.833	0.8573	0.5792	0.3732	0.2556	Cotton
	0.0597	0.0889	0.1375	0.8121	0.8275	0.8544	0.5401	0.3161	0.179	Cotton
	0.0573	0.0956	0.1707	0.7129	0.7749	0.8247	0.5521	0.316	0.2617	Cotton
	0.0522	0.0891	0.1817	0.8018	0.8058	0.8002	0.4885	0.32	0.2538	Cotton
	0.0668	0.0888	0.1434	0.7978	0.8256	0.8508	0.5768	0.3586	0.2415	Cotton
	0.058	0.0823	0.159	0.7239	0.7921	0.8424	0.5753	0.3174	0.2309	Cotton
	0.0541	0.0893	0.1438	0.8144	0.8283	0.8544	0.5643	0.3758	0.271	Cotton
	0.0685	0.0951	0.1431	0.8141	0.8238	0.8592	0.5516	0.3333	0.2265	Cotton
	0.0597	0.0893	0.1458	0.8121	0.8277	0.853	0.5486	0.3212	0.1787	Cotton
	0.0817	0.0763	0.1432	0.8201	0.826	0.8522	0.5948	0.371	0.2579	Cotton
	0.0552	0.083	0.1358	0.8072	0.8141	0.8617	0.5492	0.3613	0.257	Cotton
	0.0522	0.0889	0.1559	0.8332	0.8345	0.847	0.5548	0.3117	0.1859	Cotton
	0.0593	0.0829	0.1558	0.7542	0.801	0.8317	0.5888	0.3201	0.2111	Cotton
	0.0476	0.0893	0.1423	0.8174	0.8251	0.8604	0.5473	0.3422	0.232	Cotton
	0.0617	0.083	0.1428	0.7998	0.8102	0.8575	0.5449	0.3631	0.2723	Cotton
	0.0593	0.0889	0.1583	0.8201	0.8407	0.8536	0.5521	0.3249	0.2047	Cotton
	0.0541	0.0951	0.1479	0.8185	0.8335	0.8557	0.5453	0.3334	0.2272	Cotton
	0.0668	0.0827	0.1468	0.7874	0.804	0.8366	0.5321	0.3852	0.2855	Cotton
	0.0608	0.0893	0.2237	0.7918	0.7491	0.7889	0.5285	0.3475	0.2264	Cotton
	0.0552	0.0829	0.1567	0.8174	0.8201	0.858	0.5368	0.3287	0.2304	Cotton
	0.0673	0.0829	0.1338	0.7931	0.7963	0.8311	0.541	0.3723	0.2805	Cotton
	0.0597	0.0893	0.1374	0.7931	0.8011	0.8396	0.5401	0.3605	0.2783	Cotton
	0.0597	0.0827	0.1407	0.7903	0.799	0.8175	0.5306	0.3825	0.2749	Cotton
	0.0522	0.089	0.1363	0.7917	0.8048	0.8377	0.536	0.3653	0.2739	Cotton
	0.053	0.1121	0.1782	0.733	0.7265	0.7464	0.4428	0.2417	0.1613	Cotton
	0.059	0.0891	0.163	0.8011	0.7999	0.7998	0.5939	0.3255	0.2282	Cotton
	0.052	0.0891	0.1656	0.797	0.7978	0.813	0.575	0.3092	0.2191	Cotton
	0.0445	0.0891	0.172	0.7689	0.7458	0.7834	0.4755	0.2351	0.1787	Cotton
	0.068	0.0891	0.1567	0.81	0.8065	0.8299	0.6267	0.3632	0.2457	Cotton
	0.0673	0.0891	0.175	0.7678	0.7727	0.8127	0.4932	0.2734	0.202	Cotton
	0.0703	0.0833	0.1806	0.7585	0.7373	0.793	0.4486	0.2524	0.1699	Cotton
	0.06	0.0891	0.1563	0.8016	0.8083	0.8365	0.6343	0.3834	0.2569	Cotton
	0.0664	0.0891	0.2071	0.6611	0.6652	0.7779	0.3888	0.2385	0.1585	Cotton
	0.0547	0.0952	0.1565	0.8015	0.8085	0.8369	0.5859	0.3314	0.2394	Cotton
	0.065	0.0891	0.1462	0.7962	0.7988	0.8247	0.5685	0.3164	0.2245	Cotton
	0.077	0.0833	0.146	0.8003	0.8081	0.8263	0.588	0.3433	0.2426	Cotton
	0.0527	0.0773	0.1458	0.7927	0.8091	0.8297	0.5962	0.3707	0.2527	Cotton
	0.0669	0.0954	0.1533	0.8052	0.7907	0.8213	0.5416	0.2786	0.2132	Cotton
	0.0664	0.0954	0.1639	0.7806	0.8063	0.8087	0.5923	0.3641	0.2613	Cotton
	0.0755	0.0891	0.1944	0.8083	0.7263	0.7971	0.5329	0.2542	0.2191	Cotton
	0.0739	0.0891	0.146	0.7994	0.8004	0.8472	0.6119	0.3095	0.2456	Cotton
	0.0827	0.0892	0.1796	0.7888	0.7643	0.8101	0.568	0.2609	0.224	Cotton
	0.0829	0.0833	0.1954	0.7603	0.7288	0.7739	0.5203	0.2419	0.1928	Cotton
	0.0737	0.1009	0.1487	0.7893	0.8123	0.8533	0.659	0.3627	0.2678	Cotton
	0.0628	0.0952	0.1837	0.7798	0.8076	0.8269	0.6265	0.3523	0.2706	Cotton
	0.0721	0.1014	0.1657	0.7838	0.8031	0.8266	0.6548	0.3658	0.283	Cotton
	0.066	0.0891	0.1427	0.7837	0.814	0.8411	0.6486	0.3438	0.2758	Cotton
	0.0755	0.1006	0.1397	0.7543	0.7977	0.8414	0.6413	0.321	0.2702	Cotton
	0.0747	0.1015	0.1727	0.7911	0.7979	0.8221	0.6198	0.3014	0.2306	Cotton
	0.0966	0.0952	0.1686	0.786	0.8004	0.8288	0.6102	0.3303	0.2441	Cotton
	0.1105	0.1205	0.1836	0.7539	0.7734	0.8011	0.5805	0.3319	0.2401	Cotton
	0.0735	0.1015	0.1774	0.7914	0.7973	0.8422	0.6354	0.2828	0.2515	Cotton
	0.0887	0.1073	0.1628	0.8121	0.8144	0.851	0.6405	0.2966	0.2613	Cotton
	0.0744	0.0953	0.1848	0.7747	0.8072	0.8268	0.6261	0.2791	0.2465	Cotton
	0.0812	0.0887	0.1495	0.7702	0.8057	0.8531	0.6299	0.3103	0.2704	Cotton
	0.0822	0.0892	0.1623	0.7846	0.8094	0.8505	0.6588	0.3049	0.2601	Cotton
	0.0814	0.1077	0.1735	0.8036	0.8091	0.8396	0.6505	0.2874	0.247	Cotton
	0.0763	0.0954	0.1416	0.7747	0.8056	0.8438	0.614	0.2961	0.2486	Cotton
	0.0627	0.0956	0.1435	0.7831	0.8003	0.8506	0.6343	0.3014	0.2521	Cotton
	0.0746	0.0892	0.1438	0.7991	0.8134	0.8556	0.6618	0.3273	0.2563	Cotton
	0.061	0.0887	0.1428	0.7567	0.8029	0.8534	0.642	0.3074	0.2742	Cotton
	0.0754	0.0891	0.1449	0.7873	0.8083	0.8397	0.6702	0.2874	0.2263	Cotton
	0.082	0.0954	0.1647	0.7873	0.8059	0.8339	0.6543	0.2869	0.2158	Cotton
	0.0763	0.0954	0.1427	0.6942	0.7931	0.8521	0.642	0.3007	0.2758	Cotton
	0.0684	0.0829	0.1375	0.7517	0.7985	0.8461	0.5732	0.2738	0.2281	Cotton
	0.0896	0.089	0.1408	0.7845	0.8051	0.8571	0.6053	0.2931	0.2445	Cotton
	0.0727	0.1082	0.148	0.7945	0.8094	0.8541	0.6552	0.3241	0.2479	Cotton
	0.0703	0.0759	0.137	0.7371	0.8051	0.8542	0.6164	0.3044	0.2701	Cotton
	0.082	0.0954	0.1532	0.7819	0.8117	0.8408	0.6716	0.2984	0.2438	Cotton
	0.0633	0.0891	0.1308	0.7747	0.8106	0.8485	0.6014	0.2955	0.2656	Cotton
	0.0687	0.0829	0.1353	0.7859	0.8055	0.8571	0.5903	0.2784	0.2325	Cotton
	0.0675	0.0827	0.1329	0.7782	0.8109	0.8573	0.6372	0.2949	0.2366	Cotton
	0.0821	0.0956	0.1415	0.7776	0.8111	0.8453	0.6427	0.2949	0.2595	Cotton
	0.0684	0.089	0.1422	0.7931	0.7985	0.85	0.6343	0.2765	0.2505	Cotton
	0.0736	0.0952	0.1439	0.7945	0.8103	0.8519	0.656	0.3179	0.2677	Cotton
	0.0765	0.0648	0.1271	0.7836	0.8087	0.8529	0.6619	0.311	0.245	Cotton
	0.0694	0.089	0.1331	0.7845	0.811	0.8478	0.5913	0.2894	0.258	Cotton
	0.0761	0.0764	0.1396	0.785	0.8143	0.8565	0.6587	0.303	0.2436	Cotton
	0.0736	0.089	0.1495	0.7732	0.8089	0.8442	0.6415	0.3059	0.254	Cotton
	0.0807	0.1099	0.1758	0.7887	0.8072	0.8383	0.665	0.3786	0.2837	Cotton
	0.0743	0.0958	0.1501	0.7761	0.8035	0.8486	0.6416	0.2939	0.2575	Cotton
	0.057	0.0827	0.1323	0.7887	0.8052	0.8479	0.569	0.2741	0.2304	Cotton
	0.0635	0.0891	0.1331	0.7761	0.7984	0.8502	0.5766	0.2858	0.2395	Cotton
	0.0542	0.0825	0.1263	0.7749	0.8069	0.8517	0.6567	0.2972	0.2292	Cotton
	0.0719	0.1087	0.1535	0.8036	0.8133	0.849	0.6463	0.3395	0.2783	Cotton
	0.0635	0.0894	0.1454	0.7476	0.8045	0.847	0.6108	0.3188	0.2453	Cotton
	0.0675	0.0827	0.1398	0.7637	0.8091	0.8516	0.6407	0.2809	0.2321	Cotton
	0.0674	0.0956	0.1411	0.7717	0.8004	0.8498	0.6355	0.2887	0.2491	Cotton
	0.0669	0.0825	0.1393	0.7985	0.8078	0.8506	0.6037	0.2835	0.2355	Cotton
	0.0753	0.0887	0.1412	0.7887	0.8022	0.8536	0.6271	0.2874	0.2269	Cotton
	0.0639	0.0832	0.1418	0.7797	0.804	0.8424	0.5812	0.3094	0.2299	Cotton
	0.0734	0.0958	0.177	0.8011	0.8084	0.8415	0.66	0.3884	0.2921	Cotton
	0.0587	0.0832	0.1388	0.7693	0.8032	0.8462	0.631	0.2998	0.2398	Cotton
	0.061	0.0953	0.1516	0.7707	0.7726	0.8166	0.5847	0.2616	0.2148	Cotton
	0.0616	0.089	0.1387	0.7655	0.8057	0.8441	0.5974	0.2791	0.2419	Cotton
	0.0647	0.0829	0.1424	0.7739	0.8061	0.8482	0.621	0.3128	0.2587	Cotton
	0.0763	0.089	0.1567	0.665	0.7276	0.7752	0.5643	0.2378	0.2073	Cotton
	0.0739	0.0829	0.1434	0.7661	0.8008	0.8451	0.6368	0.3117	0.2482	Cotton
	0.0806	0.0954	0.1532	0.7978	0.8112	0.8551	0.5935	0.2865	0.241	Cotton
	0.0669	0.0826	0.1492	0.7985	0.8075	0.8546	0.6122	0.2825	0.2307	Cotton
	0.0677	0.089	0.1645	0.7661	0.7501	0.7702	0.6004	0.2408	0.1935	Cotton
	0.0815	0.0956	0.147	0.8096	0.8222	0.854	0.6013	0.285	0.2422	Cotton
	0.0743	0.0888	0.1501	0.8024	0.8196	0.8531	0.585	0.2889	0.2378	Cotton
	0.0812	0.0887	0.1541	0.8119	0.8203	0.8534	0.5952	0.2859	0.2418	Cotton
	0.0595	0.0954	0.1424	0.7859	0.8061	0.8428	0.6033	0.287	0.2371	Cotton
	0.0579	0.0891	0.1488	0.7812	0.811	0.8498	0.6287	0.3396	0.2635	Cotton
	0.0806	0.0888	0.1521	0.8132	0.8191	0.8508	0.6187	0.2956	0.2301	Cotton
	0.0661	0.0891	0.1466	0.8096	0.8005	0.8379	0.613	0.2614	0.2272	Cotton
	0.0659	0.0833	0.1457	0.7712	0.8094	0.8458	0.6158	0.3395	0.2738	Cotton
	0.0661	0.0891	0.1526	0.8061	0.8098	0.8472	0.5929	0.2591	0.232	Cotton
	0.0766	0.0894	0.1549	0.7335	0.7672	0.7935	0.6289	0.2638	0.1926	Cotton
	0.0734	0.1023	0.1721	0.8167	0.8158	0.8379	0.6347	0.301	0.2393	Cotton
	0.0733	0.0825	0.1535	0.7723	0.8119	0.8423	0.611	0.3247	0.2505	Cotton
	0.0736	0.0821	0.156	0.7978	0.8153	0.8486	0.595	0.2782	0.2382	Cotton
	0.0739	0.0821	0.153	0.7966	0.8133	0.8498	0.5995	0.2904	0.244	Cotton
	0.0731	0.0953	0.1464	0.765	0.8145	0.8361	0.6083	0.3349	0.2564	Cotton
	0.0737	0.089	0.1635	0.819	0.7985	0.8331	0.6419	0.2468	0.2161	Cotton
	0.0597	0.0887	0.1623	0.7998	0.8135	0.843	0.6041	0.2831	0.2533	Cotton
	0.0616	0.0953	0.1488	0.7887	0.7985	0.8217	0.6473	0.2496	0.2146	Cotton
	0.0725	0.0954	0.162	0.8036	0.8087	0.8411	0.6075	0.26	0.2491	Cotton
	0.0734	0.0952	0.1603	0.8233	0.8115	0.839	0.616	0.2441	0.2283	Cotton
	0.0745	0.0956	0.1689	0.7991	0.8162	0.8442	0.6267	0.2848	0.2496	Cotton
	0.0585	0.0889	0.1506	0.7425	0.8058	0.8424	0.602	0.3451	0.2615	Cotton
	0.0682	0.0764	0.1556	0.7732	0.7914	0.8142	0.6275	0.2916	0.2286	Cotton
	0.0662	0.0891	0.1452	0.7767	0.8101	0.8424	0.616	0.3046	0.2428	Cotton
	0.0881	0.1301	0.2306	0.7721	0.7759	0.7988	0.5969	0.3304	0.2479	Cotton
	0.0806	0.0956	0.1725	0.8167	0.8213	0.8437	0.629	0.2833	0.2495	Cotton
	0.0732	0.1088	0.1786	0.8255	0.8144	0.8425	0.618	0.2313	0.2268	Cotton
	0.0806	0.0826	0.1685	0.8233	0.813	0.8408	0.6297	0.2432	0.2325	Cotton
	0.0743	0.0825	0.171	0.8096	0.8074	0.8362	0.6465	0.2389	0.2319	Cotton
	0.0518	0.0762	0.1496	0.7558	0.8099	0.8416	0.6168	0.3223	0.251	Cotton
	0.0753	0.0759	0.1636	0.7953	0.8047	0.8308	0.6428	0.2534	0.2327	Cotton
	0.0806	0.0888	0.171	0.813	0.8139	0.8395	0.6139	0.2394	0.2269	Cotton
	0.0669	0.0826	0.1642	0.7747	0.8097	0.8128	0.6027	0.2984	0.2405	Cotton
	0.0799	0.0955	0.1711	0.8119	0.8233	0.845	0.6411	0.2988	0.2505	Cotton
	0.0806	0.1026	0.1842	0.8003	0.813	0.8111	0.6062	0.3098	0.2399	Cotton
	0.0805	0.1023	0.175	0.8255	0.8252	0.8479	0.638	0.2869	0.2533	Cotton
	0.0816	0.0954	0.1792	0.8108	0.8112	0.8384	0.6401	0.28	0.2311	Cotton
	0.0729	0.1021	0.1759	0.813	0.8202	0.8407	0.6191	0.2661	0.2494	Cotton
	0.0799	0.1153	0.2001	0.8096	0.8145	0.8363	0.634	0.2542	0.2286	Cotton
	0.081	0.089	0.1831	0.7786	0.7916	0.82	0.5837	0.3452	0.2574	Cotton
	0.0661	0.0887	0.1687	0.819	0.813	0.8366	0.6232	0.2754	0.2592	Cotton
	0.074	0.0827	0.1555	0.7845	0.8094	0.8253	0.5879	0.3621	0.2513	Cotton
	0.0955	0.1158	0.1939	0.8152	0.8136	0.8328	0.648	0.2741	0.2301	Cotton
	0.0887	0.1153	0.1973	0.7595	0.7423	0.8111	0.6053	0.3535	0.286	Cotton
	0.0812	0.0954	0.1884	0.8265	0.8204	0.8245	0.6172	0.2618	0.2178	Cotton
	0.0805	0.0888	0.1791	0.8212	0.8155	0.823	0.6156	0.3014	0.2309	Cotton
	0.0651	0.0889	0.1485	0.7994	0.8052	0.8275	0.5732	0.3587	0.2515	Cotton
	0.0585	0.0759	0.1609	0.7994	0.8043	0.8246	0.5925	0.3291	0.2747	Cotton
	0.0651	0.0756	0.1498	0.802	0.8071	0.8289	0.5832	0.3266	0.2567	Cotton
	0.0815	0.1019	0.1854	0.8223	0.8165	0.8062	0.5966	0.3037	0.2248	Cotton
	0.1105	0.0954	0.1887	0.8233	0.8279	0.8132	0.5906	0.2633	0.2297	Cotton
	0.0668	0.0759	0.1595	0.7897	0.8034	0.8307	0.5807	0.3344	0.2341	Cotton
	0.0592	0.0759	0.1424	0.79	0.8023	0.83	0.5844	0.3222	0.2637	Cotton
	0.0754	0.0954	0.1966	0.7682	0.7756	0.8287	0.6022	0.3081	0.2134	Cotton
	0.0469	0.0821	0.1296	0.7195	0.7775	0.8284	0.5599	0.2954	0.2299	Cotton
	0.0668	0.0825	0.1479	0.7994	0.8165	0.8319	0.577	0.2994	0.2302	Cotton
	0.0528	0.0759	0.1459	0.7883	0.8028	0.8315	0.5799	0.3027	0.2478	Cotton
	0.0673	0.0692	0.1391	0.7844	0.7979	0.8304	0.5813	0.2973	0.2433	Cotton
	0.0735	0.0692	0.125	0.7334	0.7892	0.8293	0.5837	0.2927	0.2343	Cotton
	0.0607	0.0696	0.1805	0.7728	0.7993	0.8342	0.5878	0.3092	0.2538	Cotton
	0.0605	0.0825	0.1331	0.7579	0.7973	0.8339	0.5821	0.2756	0.2388	Cotton
	0.068	0.0825	0.1336	0.7713	0.8026	0.8355	0.5722	0.2833	0.237	Cotton
	0.0664	0.0759	0.1305	0.7137	0.7721	0.8297	0.5834	0.2383	0.2339	Cotton
	0.0683	0.0887	0.1513	0.7698	0.7988	0.8279	0.5435	0.2564	0.2223	Cotton
	0.0436	0.089	0.1418	0.7772	0.7968	0.8339	0.5449	0.2502	0.2188	Cotton
	0.0588	0.0888	0.1613	0.7732	0.8081	0.8278	0.5403	0.2732	0.2388	Cotton
	0.059	0.0827	0.1496	0.7717	0.8068	0.8311	0.5339	0.2788	0.2316	Cotton
	0.069	0.0762	0.137	0.7831	0.8044	0.8365	0.5354	0.2596	0.2278	Cotton
	0.059	0.089	0.1507	0.7859	0.809	0.8351	0.5335	0.3052	0.2484	Cotton
	0.0592	0.0762	0.1236	0.7599	0.8056	0.8492	0.6347	0.2542	0.2485	Cotton
	0.0611	0.0821	0.1202	0.7481	0.7935	0.8446	0.6101	0.2499	0.2338	Cotton
	0.0668	0.0827	0.1244	0.7786	0.811	0.8509	0.6366	0.2685	0.2425	Cotton
	0.0675	0.0827	0.1211	0.7202	0.7792	0.8423	0.5597	0.2481	0.2299	Cotton
	0.0478	0.0827	0.179	0.7887	0.7926	0.8247	0.5495	0.3483	0.2517	Cotton
	0.0662	0.0891	0.1259	0.7743	0.8079	0.8553	0.6434	0.2627	0.246	Cotton
	0.0609	0.0827	0.1317	0.7873	0.8151	0.8572	0.6394	0.2726	0.2567	Cotton
	0.0675	0.0765	0.1169	0.743	0.7904	0.8479	0.6032	0.267	0.2328	Cotton
	0.069	0.0891	0.182	0.7901	0.7936	0.8231	0.5507	0.3458	0.2453	Cotton
	0.0615	0.0953	0.1742	0.8011	0.8024	0.8174	0.5553	0.3379	0.2451	Cotton
	0.0659	0.095	0.1228	0.7583	0.8002	0.8346	0.6002	0.2796	0.2434	Cotton
	0.0744	0.0835	0.1177	0.7547	0.7948	0.8175	0.5905	0.2793	0.2328	Cotton
	0.0629	0.0892	0.1266	0.7551	0.7931	0.8545	0.6225	0.2885	0.2467	Cotton
	0.0597	0.0891	0.1271	0.76	0.7957	0.8294	0.5827	0.2817	0.224	Cotton
	0.068	0.0949	0.1337	0.7816	0.7955	0.8127	0.5629	0.2792	0.2272	Cotton
	0.0684	0.1069	0.1793	0.6742	0.7006	0.738	0.4798	0.2617	0.2234	Cotton
	0.07	0.0897	0.1494	0.6224	0.7243	0.7765	0.5161	0.2891	0.2265	Cotton
	0.0548	0.0961	0.1872	0.7258	0.6837	0.7961	0.5864	0.2871	0.2129	Cotton
	0.0632	0.1156	0.1877	0.7112	0.7469	0.8128	0.6119	0.3031	0.2247	Cotton
	0.0411	0.0891	0.1842	0.7665	0.8246	0.8492	0.5051	0.2757	0.2155	Cotton
	0.0566	0.0894	0.167	0.7494	0.7961	0.8168	0.5624	0.2348	0.2386	Cotton
	0.0807	0.1027	0.2144	0.631	0.7233	0.8021	0.5576	0.309	0.2362	Cotton
	0.0749	0.1014	0.202	0.7368	0.6558	0.7966	0.5278	0.2833	0.239	Cotton
	0.07	0.1019	0.1874	0.7076	0.7817	0.8074	0.5772	0.2829	0.2501	Cotton
	0.0762	0.0893	0.1727	0.7754	0.8046	0.8301	0.568	0.2442	0.2568	Cotton
	0.0545	0.0891	0.1865	0.8067	0.8289	0.8588	0.5739	0.2751	0.2411	Cotton
	0.07	0.0957	0.2051	0.729	0.8067	0.7564	0.5427	0.2478	0.2452	Cotton
	0.0487	0.0954	0.1776	0.7953	0.8181	0.8581	0.5817	0.2795	0.2435	Cotton
	0.0478	0.0956	0.1823	0.7871	0.7939	0.8406	0.5247	0.2777	0.2363	Cotton
	0.0618	0.0894	0.1747	0.8067	0.8172	0.8549	0.5993	0.27	0.2517	Cotton
	0.0674	0.1009	0.2168	0.748	0.7275	0.8318	0.5874	0.3048	0.2256	Cotton
	0.0618	0.1011	0.1908	0.7671	0.7749	0.8	0.5574	0.3348	0.1973	Cotton
	0.0666	0.0954	0.1952	0.704	0.686	0.8296	0.5747	0.292	0.2234	Cotton
	0.0557	0.0895	0.1639	0.8022	0.8271	0.8457	0.5431	0.2703	0.2325	Cotton
	0.0487	0.0891	0.1691	0.8102	0.8297	0.8466	0.5229	0.2717	0.2253	Cotton
	0.0557	0.102	0.1684	0.801	0.825	0.8421	0.496	0.2621	0.2215	Cotton
	0.0674	0.1011	0.206	0.7198	0.7534	0.7526	0.558	0.341	0.1962	Cotton
	0.059	0.0954	0.1931	0.7107	0.7564	0.8343	0.5874	0.3115	0.2155	Cotton
	0.0665	0.1079	0.1929	0.6914	0.7601	0.8115	0.6007	0.3358	0.2136	Cotton
	0.0788	0.0895	0.1422	0.681	0.7125	0.7963	0.535	0.287	0.1937	Cotton
	0.0699	0.0834	0.1299	0.6171	0.728	0.8277	0.55	0.3223	0.2276	Cotton
	0.0647	0.0832	0.1412	0.6495	0.7176	0.7593	0.5039	0.2745	0.2021	Cotton
	0.0719	0.0891	0.147	0.7068	0.775	0.817	0.5388	0.2994	0.2564	Cotton
	0.0553	0.0835	0.1275	0.5739	0.7034	0.8285	0.5524	0.3272	0.2343	Cotton
	0.0617	0.0835	0.133	0.6623	0.7706	0.8381	0.5506	0.3205	0.2344	Cotton
	0.065	0.0952	0.1522	0.6645	0.6568	0.7766	0.543	0.258	0.2067	Cotton
	0.0625	0.0833	0.1272	0.6147	0.713	0.8331	0.5435	0.3311	0.2339	Cotton
	0.0567	0.0834	0.1364	0.6211	0.7285	0.8052	0.5215	0.3196	0.2206	Cotton
	0.0713	0.0893	0.154	0.7358	0.7692	0.8415	0.5923	0.2863	0.2375	Cotton
	0.0781	0.095	0.1505	0.7456	0.7763	0.8403	0.593	0.3026	0.2502	Cotton
	0.0625	0.0834	0.1279	0.6602	0.7668	0.8303	0.5506	0.3141	0.2271	Cotton
	0.065	0.0833	0.1473	0.6644	0.6513	0.8205	0.5831	0.3023	0.2375	Cotton
	0.0619	0.0837	0.1196	0.6813	0.7665	0.8346	0.5721	0.3345	0.2417	Cotton
	0.0614	0.089	0.1427	0.645	0.7362	0.7988	0.5413	0.2996	0.2245	Cotton
	0.0614	0.0834	0.1215	0.6581	0.7711	0.8453	0.5668	0.348	0.2397	Cotton
	0.0698	0.0833	0.1411	0.6208	0.7624	0.8246	0.5622	0.3229	0.2269	Cotton
	0.064	0.0832	0.1423	0.6794	0.737	0.8283	0.5926	0.3179	0.2365	Cotton
	0.0614	0.0834	0.1442	0.6685	0.7754	0.8383	0.5658	0.3366	0.2235	Cotton
	0.0774	0.0773	0.1477	0.7151	0.7455	0.8341	0.6001	0.3229	0.2374	Cotton
	0.077	0.0953	0.1442	0.6885	0.7448	0.8353	0.5754	0.3092	0.2162	Cotton
	0.063	0.0955	0.16	0.7359	0.7787	0.8397	0.6025	0.3116	0.2444	Cotton
	0.0772	0.0836	0.161	0.7915	0.8111	0.8684	0.7257	0.2874	0.26	Cotton
	0.0838	0.0836	0.1571	0.7928	0.8109	0.8482	0.7236	0.3012	0.2584	Cotton
	0.0785	0.0672	0.1251	0.7457	0.7283	0.7717	0.6655	0.2666	0.1895	Cotton
	0.0794	0.0624	0.1134	0.6363	0.7268	0.7805	0.6854	0.2989	0.2378	Cotton
	0.0845	0.0835	0.1532	0.6651	0.6844	0.7191	0.6316	0.2541	0.1958	Cotton
	0.0794	0.0622	0.1266	0.5467	0.6648	0.7062	0.6475	0.257	0.2191	Cotton
	0.0845	0.0956	0.1369	0.5585	0.6591	0.7079	0.6245	0.2874	0.2245	Cotton
	0.0642	0.0894	0.1561	0.7754	0.7825	0.8167	0.6611	0.2256	0.2221	Cotton
	0.0625	0.0765	0.1671	0.8077	0.7997	0.8413	0.7137	0.2511	0.2485	Cotton
	0.0413	0.0707	0.1734	0.8099	0.8077	0.8523	0.7176	0.2623	0.2529	Cotton
	0.0413	0.0768	0.1718	0.8018	0.8094	0.855	0.7236	0.2696	0.2577	Cotton
	0.065	0.0954	0.1655	0.8042	0.7659	0.8155	0.6413	0.235	0.2366	Cotton
	0.0571	0.0835	0.182	0.778	0.8149	0.8532	0.7342	0.2702	0.2478	Cotton
	0.0611	0.0699	0.1402	0.6328	0.7209	0.8185	0.5964	0.2745	0.235	Cotton
	0.0559	0.0704	0.1748	0.7956	0.8071	0.845	0.7222	0.2782	0.2494	Cotton
	0.0614	0.0954	0.1742	0.771	0.7828	0.8325	0.7097	0.2512	0.2459	Cotton
	0.0514	0.077	0.1321	0.3276	0.5546	0.7404	0.587	0.2602	0.2125	Cotton
	0.0646	0.0717	0.1586	0.8065	0.8041	0.8345	0.6613	0.2515	0.2447	Cotton
	0.0642	0.0954	0.1709	0.7394	0.7941	0.8515	0.7312	0.2488	0.2472	Cotton
	0.0614	0.077	0.1155	0.6968	0.7901	0.8456	0.6875	0.3152	0.2445	Cotton
	0.0763	0.0717	0.1417	0.5265	0.5642	0.7174	0.5133	0.2923	0.2072	Cotton
	0.0519	0.0834	0.1757	0.7846	0.8066	0.8487	0.7301	0.2703	0.2512	Cotton
	0.0527	0.0775	0.1532	0.7972	0.8082	0.8316	0.6451	0.2554	0.2373	Cotton
	0.0678	0.0894	0.1215	0.694	0.7924	0.8324	0.6764	0.3413	0.2471	Cotton
	0.0445	0.0834	0.16	0.8084	0.8058	0.8378	0.689	0.2575	0.2479	Cotton
	0.0583	0.0834	0.1407	0.8065	0.7971	0.8299	0.6328	0.2375	0.2391	Cotton
	0.0579	0.0835	0.1786	0.7597	0.7894	0.8494	0.7234	0.2612	0.2422	Cotton
	0.0698	0.0895	0.1797	0.7613	0.7845	0.8359	0.7048	0.2401	0.2253	Cotton
	0.065	0.0834	0.1412	0.7899	0.8032	0.8429	0.6609	0.2473	0.2469	Cotton
	0.0614	0.0708	0.1151	0.6511	0.7816	0.8339	0.6842	0.327	0.2482	Cotton
	0.0579	0.0772	0.1343	0.6532	0.7559	0.7965	0.6441	0.3355	0.2487	Cotton
	0.0631	0.0602	0.1298	0.6051	0.703	0.7829	0.5581	0.3324	0.2152	Cotton
	0.0701	0.0714	0.1198	0.6354	0.7251	0.7784	0.5603	0.3251	0.2192	Cotton
	0.0642	0.0708	0.1564	0.7739	0.7992	0.8476	0.6882	0.2665	0.2455	Cotton
	0.065	0.0834	0.1456	0.8054	0.8077	0.8404	0.6679	0.2411	0.2383	Cotton
	0.0508	0.0894	0.1833	0.771	0.7875	0.8399	0.7071	0.2643	0.2339	Cotton
	0.0642	0.0956	0.1371	0.752	0.7567	0.789	0.5835	0.2335	0.2407	Cotton
	0.0642	0.0952	0.1854	0.755	0.7839	0.8272	0.6987	0.2514	0.2103	Cotton
	0.0688	0.0772	0.1162	0.6554	0.7653	0.7926	0.6366	0.3205	0.2463	Cotton
	0.0631	0.0777	0.1255	0.6184	0.7439	0.7702	0.5982	0.3412	0.2376	Cotton
	0.0583	0.0895	0.147	0.8018	0.8021	0.8451	0.6829	0.2605	0.2478	Cotton
	0.0598	0.0834	0.1248	0.6753	0.7766	0.8305	0.6586	0.3358	0.2527	Cotton
	0.0583	0.077	0.1608	0.803	0.806	0.8445	0.6769	0.2529	0.2496	Cotton
	0.069	0.0713	0.1121	0.6332	0.7634	0.781	0.6285	0.3261	0.2434	Cotton
	0.0452	0.0894	0.1513	0.7996	0.799	0.8265	0.6439	0.2449	0.247	Cotton
	0.0636	0.072	0.1193	0.5476	0.6903	0.7494	0.6059	0.3322	0.2407	Cotton
	0.0606	0.0835	0.1432	0.7174	0.7713	0.7738	0.5152	0.2848	0.234	Cotton
	0.0641	0.0835	0.1438	0.7121	0.7368	0.8202	0.5841	0.2588	0.2342	Cotton
	0.0646	0.0895	0.1556	0.8193	0.8012	0.8508	0.696	0.2737	0.251	Cotton
	0.0758	0.0713	0.1281	0.6991	0.7765	0.832	0.6411	0.3293	0.2519	Cotton
	0.0579	0.0832	0.1587	0.8077	0.8101	0.8592	0.7025	0.2766	0.258	Cotton
	0.069	0.0775	0.1133	0.5727	0.7377	0.8086	0.6427	0.3199	0.2565	Cotton
	0.0648	0.0832	0.1425	0.7398	0.7538	0.8166	0.5763	0.2656	0.2336	Cotton
	0.0636	0.0892	0.1554	0.8054	0.8008	0.8276	0.654	0.2523	0.2522	Cotton
	0.0487	0.0832	0.1616	0.8042	0.8018	0.8599	0.7097	0.2711	0.25	Cotton
	0.0516	0.0894	0.1899	0.8061	0.8043	0.8397	0.6937	0.2761	0.2493	Cotton
	0.0503	0.0834	0.1665	0.7931	0.804	0.8537	0.7107	0.2715	0.2641	Cotton
	0.0581	0.0894	0.1486	0.8065	0.772	0.8102	0.6188	0.2475	0.2444	Cotton
	0.062	0.0831	0.1147	0.6186	0.7545	0.8185	0.6455	0.3117	0.2432	Cotton
	0.0707	0.0835	0.1253	0.5554	0.697	0.8008	0.5947	0.3206	0.2404	Cotton
	0.0594	0.0835	0.1211	0.7263	0.7811	0.8146	0.5858	0.2819	0.2427	Cotton
	0.0571	0.0835	0.1601	0.811	0.8106	0.8644	0.7069	0.2788	0.258	Cotton
	0.0559	0.0832	0.1582	0.7886	0.8031	0.8607	0.707	0.2795	0.2642	Cotton
	0.0625	0.0892	0.1538	0.441	0.5238	0.6479	0.5429	0.2632	0.1851	Cotton
	0.0643	0.072	0.1195	0.4917	0.5951	0.7065	0.519	0.3175	0.2078	Cotton
	0.0571	0.0956	0.1611	0.8096	0.8065	0.8474	0.7003	0.2783	0.2644	Cotton
	0.0559	0.0835	0.155	0.8088	0.8069	0.8662	0.7126	0.2857	0.2618	Cotton
	0.0583	0.0834	0.1387	0.7263	0.7752	0.8165	0.5759	0.2788	0.2293	Cotton
	0.065	0.072	0.1431	0.7766	0.7851	0.7663	0.6016	0.2624	0.2243	Cotton
	0.0699	0.072	0.1285	0.5966	0.688	0.7734	0.5584	0.323	0.2292	Cotton
	0.0752	0.0892	0.1557	0.6024	0.7096	0.7358	0.6047	0.2899	0.2117	Cotton
	0.0689	0.0768	0.1275	0.6949	0.7958	0.8143	0.6527	0.3084	0.2377	Cotton
	0.0571	0.0777	0.1556	0.8006	0.8023	0.8529	0.697	0.2794	0.2804	Cotton
	0.0579	0.0893	0.1641	0.8065	0.8128	0.8438	0.6836	0.3007	0.2634	Cotton
	0.0689	0.0829	0.1463	0.7439	0.7992	0.7969	0.6494	0.318	0.2378	Cotton
	0.0579	0.0832	0.1563	0.7982	0.7981	0.8242	0.6499	0.2601	0.252	Cotton
	0.0487	0.0895	0.134	0.7098	0.786	0.798	0.6532	0.3368	0.2484	Cotton
	0.0571	0.0835	0.1567	0.7724	0.7949	0.8458	0.6906	0.2857	0.2693	Cotton
	0.0831	0.0777	0.1205	0.5011	0.381	0.6603	0.4478	0.1441	0.1472	Cotton
	0.0632	0.0836	0.1607	0.7583	0.7896	0.8165	0.689	0.2844	0.2641	Cotton
	0.0614	0.0834	0.1595	0.7619	0.7947	0.8113	0.6561	0.3398	0.2608	Cotton
	0.0503	0.0834	0.1641	0.7886	0.8056	0.7864	0.6149	0.2764	0.243	Cotton
	0.0571	0.0778	0.1191	0.6825	0.7419	0.6866	0.5027	0.2956	0.2168	Cotton
	0.0583	0.0835	0.1517	0.7413	0.7812	0.8173	0.5954	0.2806	0.2391	Cotton
	0.0519	0.0892	0.1628	0.7135	0.7304	0.8039	0.5782	0.2701	0.2451	Cotton
	0.0508	0.1016	0.1637	0.7018	0.7566	0.743	0.517	0.2611	0.2165	Cotton
	0.0487	0.0895	0.1456	0.6999	0.7389	0.7345	0.5339	0.261	0.2259	Cotton
	0.1062	0.1024	0.2264	0.8039	0.7332	0.7798	0.556	0.1905	0.1881	Cotton
	0.0856	0.0888	0.1876	0.8074	0.7793	0.8306	0.5857	0.2525	0.2397	Cotton
	0.096	0.0827	0.1484	0.7462	0.7512	0.8238	0.5779	0.2785	0.2385	Cotton
	0.0862	0.0698	0.1641	0.6007	0.6769	0.8044	0.5497	0.2714	0.2301	Cotton
	0.0956	0.0888	0.1776	0.791	0.7399	0.8024	0.5877	0.2413	0.2195	Cotton
	0.1052	0.1218	0.185	0.6879	0.6331	0.7374	0.5387	0.1629	0.1731	Cotton
	0.0856	0.0692	0.1471	0.7999	0.771	0.8504	0.6106	0.2782	0.2412	Cotton
	0.0856	0.0828	0.1516	0.7757	0.7644	0.8368	0.5906	0.2807	0.2404	Cotton
	0.0856	0.0765	0.1446	0.7853	0.7738	0.8438	0.5837	0.2833	0.2365	Cotton
	0.0856	0.0954	0.1435	0.7001	0.7076	0.7462	0.5134	0.2484	0.2245	Cotton
	0.0854	0.0825	0.1643	0.7985	0.7645	0.8315	0.6254	0.2729	0.2331	Cotton
	0.0859	0.0765	0.1591	0.7748	0.753	0.84	0.6366	0.2487	0.2227	Cotton
	0.0754	0.0827	0.135	0.8023	0.7846	0.8362	0.566	0.29	0.2318	Cotton
	0.0856	0.0825	0.1442	0.7932	0.7625	0.8536	0.6419	0.2918	0.2444	Cotton
	0.0854	0.077	0.1324	0.7728	0.7679	0.8475	0.6531	0.2621	0.2301	Cotton
	0.0854	0.0707	0.1239	0.7957	0.787	0.8464	0.6459	0.2859	0.244	Cotton
	0.0854	0.0774	0.1181	0.7646	0.7893	0.8458	0.6402	0.2799	0.2398	Cotton
	0.0859	0.0828	0.1296	0.7309	0.7639	0.8485	0.6279	0.2354	0.2244	Cotton
	0.0958	0.0778	0.1191	0.6873	0.7646	0.8463	0.6261	0.2873	0.2395	Cotton
	0.0761	0.0832	0.1512	0.743	0.7639	0.821	0.5916	0.2158	0.2104	Cotton
	0.0859	0.0715	0.1229	0.7553	0.7737	0.8159	0.5725	0.264	0.2235	Cotton
	0.1369	0.1096	0.198	0.6288	0.5683	0.7006	0.448	0.2032	0.1776	Cotton
	0.0854	0.0665	0.1284	0.7631	0.7764	0.8532	0.631	0.2624	0.2398	Cotton
	0.1276	0.0891	0.174	0.7761	0.7215	0.7948	0.5057	0.222	0.1985	Cotton
	0.0854	0.0644	0.138	0.7568	0.7706	0.8086	0.574	0.2682	0.2333	Cotton
	0.1353	0.0828	0.1479	0.7653	0.7388	0.8186	0.5164	0.2335	0.197	Cotton
	0.1351	0.0953	0.1718	0.6473	0.5793	0.744	0.5144	0.1956	0.1783	Cotton
	0.106	0.0699	0.1415	0.7852	0.7806	0.8039	0.5876	0.2682	0.2336	Cotton
	0.1585	0.0827	0.1371	0.7652	0.7483	0.8344	0.542	0.2286	0.2027	Cotton
	0.1351	0.077	0.1342	0.7713	0.7512	0.8336	0.5484	0.2287	0.219	Cotton
	0.1513	0.0829	0.1353	0.7757	0.7592	0.8398	0.5508	0.2295	0.2018	Cotton
	0.153	0.0819	0.135	0.7461	0.7542	0.7965	0.56	0.2555	0.2177	Cotton
	0.1424	0.0951	0.1493	0.6707	0.599	0.774	0.5503	0.2122	0.1863	Cotton
	0.1437	0.0891	0.1271	0.792	0.7635	0.8288	0.5533	0.244	0.1931	Cotton
	0.1496	0.0773	0.1314	0.7336	0.711	0.8431	0.596	0.2462	0.2183	Cotton
	0.1435	0.0834	0.1309	0.737	0.7246	0.8274	0.5704	0.2467	0.212	Cotton
	0.1512	0.0829	0.1657	0.788	0.7608	0.7848	0.5428	0.2657	0.2208	Cotton
	0.1583	0.0765	0.1526	0.7871	0.7594	0.8212	0.5774	0.2561	0.2404	Cotton
	0.1512	0.0828	0.1367	0.7897	0.7589	0.832	0.5927	0.2574	0.2406	Cotton
	0.0674	0.0825	0.149	0.5724	0.6711	0.7474	0.5111	0.1904	0.1919	Cotton
	0.0749	0.0827	0.1466	0.536	0.6364	0.7191	0.5018	0.2066	0.1978	Cotton
	0.0739	0.0887	0.1775	0.5698	0.5895	0.7101	0.5293	0.2103	0.2049	Cotton
	0.0739	0.0765	0.1713	0.6277	0.6995	0.711	0.5026	0.2207	0.2206	Cotton
	0.0894	0.0887	0.1681	0.5724	0.5859	0.7336	0.5417	0.2191	0.2034	Cotton
	0.0897	0.1023	0.1833	0.5845	0.6047	0.7269	0.5387	0.2166	0.1862	Cotton
	0.0749	0.0825	0.1799	0.607	0.6789	0.7276	0.4809	0.2047	0.188	Cotton
	0.0823	0.0825	0.1309	0.6586	0.6924	0.7963	0.5178	0.2127	0.1876	Cotton
	0.0811	0.0891	0.1307	0.6818	0.7178	0.8364	0.5334	0.2551	0.2144	Cotton
	0.0886	0.0825	0.1329	0.6412	0.6915	0.8149	0.5226	0.27	0.2135	Cotton
	0.0884	0.0765	0.1233	0.6565	0.7029	0.8284	0.5439	0.2418	0.2089	Cotton
	0.0808	0.0828	0.1245	0.6478	0.7062	0.8174	0.5496	0.243	0.2004	Cotton
	0.0736	0.0699	0.136	0.6034	0.6556	0.7719	0.5411	0.1784	0.1977	Cotton
	0.074	0.0762	0.1382	0.6325	0.6995	0.787	0.5099	0.2213	0.1906	Cotton
	0.077	0.0832	0.1516	0.6127	0.6296	0.7809	0.6011	0.2095	0.1895	Cotton
	0.0683	0.0893	0.1451	0.6643	0.6994	0.8385	0.6623	0.2776	0.2332	Cotton
	0.0698	0.0955	0.1452	0.6472	0.6859	0.8197	0.6305	0.2186	0.199	Cotton
	0.0828	0.0775	0.1425	0.6472	0.7026	0.8504	0.659	0.2433	0.2242	Cotton
	0.074	0.0892	0.1488	0.6559	0.7065	0.8458	0.6605	0.2861	0.2385	Cotton
	0.0831	0.0833	0.1619	0.6811	0.6999	0.8141	0.6687	0.2271	0.1972	Cotton
	0.0837	0.0833	0.1843	0.5023	0.656	0.7589	0.5924	0.286	0.231	Cotton
	0.0759	0.0893	0.1641	0.6149	0.7095	0.824	0.6401	0.2977	0.2404	Cotton
	0.069	0.0895	0.1643	0.6918	0.7212	0.8408	0.6954	0.2588	0.223	Cotton
	0.0828	0.0895	0.1569	0.6515	0.7162	0.8529	0.6924	0.2778	0.2349	Cotton
	0.0832	0.0833	0.1634	0.5662	0.6843	0.8372	0.655	0.2933	0.2413	Cotton
	0.0833	0.0953	0.1696	0.5155	0.6626	0.8315	0.6662	0.2933	0.2377	Cotton
	0.0823	0.0833	0.1761	0.6811	0.6597	0.7771	0.6486	0.2319	0.2026	Cotton
	0.0832	0.0833	0.1756	0.7039	0.7281	0.8409	0.6888	0.2863	0.243	Cotton
	0.0837	0.0892	0.1885	0.3846	0.6063	0.8088	0.6306	0.2955	0.2316	Cotton
	0.0689	0.0892	0.1654	0.658	0.725	0.8448	0.6786	0.3044	0.2516	Cotton
	0.0769	0.0893	0.1969	0.4015	0.5821	0.7707	0.6021	0.2914	0.225	Cotton
	0.0903	0.077	0.1746	0.6224	0.7162	0.8356	0.6608	0.2977	0.2563	Cotton
	0.0758	0.0891	0.1629	0.6643	0.7338	0.8468	0.6677	0.3028	0.2561	Cotton
	0.0815	0.0706	0.1573	0.7002	0.7247	0.8291	0.663	0.2487	0.2247	Cotton
	0.0683	0.0894	0.1654	0.6642	0.7322	0.8468	0.6741	0.2701	0.238	Cotton
	0.0758	0.0827	0.1676	0.6359	0.7147	0.8479	0.6679	0.2702	0.2521	Cotton
	0.0889	0.089	0.169	0.6867	0.709	0.8234	0.6489	0.2492	0.2162	Cotton
	0.0818	0.0889	0.1642	0.6959	0.7111	0.8192	0.636	0.2514	0.2088	Cotton
	0.0837	0.0828	0.1845	0.5725	0.6832	0.8047	0.6232	0.2827	0.2377	Cotton
	0.1115	0.1711	0.2435	0.7017	0.7159	0.785	0.6829	0.3394	0.2461	Cotton
	0.0825	0.0828	0.1724	0.6425	0.7167	0.8454	0.6781	0.2697	0.2484	Cotton
	0.075	0.0894	0.1786	0.6271	0.7154	0.8452	0.6689	0.2763	0.2429	Cotton
	0.075	0.0891	0.1815	0.6	0.7049	0.8466	0.6655	0.2799	0.2466	Cotton
	0.0823	0.0828	0.1573	0.6824	0.7162	0.831	0.6747	0.2598	0.2214	Cotton
	0.07	0.0952	0.197	0.5412	0.6573	0.7734	0.6021	0.2764	0.2338	Cotton
	0.0698	0.089	0.1679	0.6647	0.723	0.8409	0.6533	0.2721	0.233	Cotton
	0.0678	0.1103	0.1949	0.8009	0.8285	0.837	0.6947	0.3375	0.2253	Cotton
	0.0663	0.0962	0.205	0.786	0.8071	0.831	0.6769	0.3336	0.2043	Cotton
	0.0745	0.0831	0.1642	0.7917	0.8299	0.8396	0.7025	0.3294	0.2565	Cotton
	0.069	0.0889	0.1687	0.6493	0.7148	0.8453	0.6595	0.2642	0.2316	Cotton
	0.0563	0.0896	0.1681	0.7518	0.813	0.8338	0.6746	0.3269	0.2147	Cotton
	0.0826	0.0889	0.1598	0.6187	0.6655	0.7882	0.634	0.2501	0.2157	Cotton
	0.0763	0.0891	0.1668	0.5788	0.6751	0.8251	0.6422	0.2388	0.2483	Cotton
	0.0826	0.0889	0.153	0.6163	0.688	0.8158	0.6575	0.2544	0.223	Cotton
	0.075	0.0955	0.1516	0.7917	0.8315	0.8403	0.7058	0.3297	0.2438	Cotton
	0.0758	0.096	0.1553	0.7874	0.8311	0.835	0.7003	0.3291	0.2302	Cotton
	0.0739	0.0895	0.1517	0.7446	0.8268	0.8349	0.6963	0.3173	0.2323	Cotton
	0.0831	0.0952	0.1773	0.5828	0.6249	0.7706	0.6133	0.2582	0.2188	Cotton
	0.0758	0.1022	0.1501	0.7775	0.8247	0.8376	0.704	0.3372	0.246	Cotton
	0.0971	0.0891	0.1697	0.5817	0.6968	0.8366	0.6485	0.2445	0.2443	Cotton
	0.077	0.0891	0.1718	0.6123	0.7309	0.8395	0.6531	0.2432	0.2493	Cotton
	0.0745	0.083	0.1457	0.7409	0.8184	0.8369	0.6864	0.3301	0.2472	Cotton
	0.075	0.0895	0.1489	0.7638	0.823	0.8278	0.6961	0.3253	0.219	Cotton
	0.069	0.0777	0.1428	0.782	0.8344	0.843	0.689	0.3295	0.2472	Cotton
	0.0699	0.0827	0.162	0.6281	0.6926	0.8427	0.67	0.2749	0.2249	Cotton
	0.075	0.0831	0.1437	0.7324	0.8133	0.8356	0.6862	0.329	0.2447	Cotton
	0.0807	0.096	0.146	0.681	0.8113	0.8514	0.6977	0.3278	0.2587	Cotton
	0.0688	0.0891	0.1452	0.7079	0.8028	0.8264	0.69	0.328	0.2157	Cotton
	0.0721	0.096	0.1528	0.7181	0.8207	0.8491	0.6935	0.3271	0.2546	Cotton
	0.0697	0.1081	0.1665	0.6382	0.7098	0.8455	0.6716	0.249	0.2332	Cotton
	0.0831	0.0891	0.1601	0.6514	0.7053	0.8383	0.6696	0.2974	0.2297	Cotton
	0.0707	0.0834	0.1564	0.8087	0.8363	0.8256	0.6811	0.3261	0.2582	Cotton
	0.0706	0.0891	0.167	0.7766	0.8146	0.8284	0.6876	0.3266	0.2482	Cotton
	0.0836	0.0952	0.1857	0.6465	0.6974	0.8156	0.609	0.2463	0.2323	Cotton
	0.0743	0.0894	0.1436	0.7588	0.8144	0.8446	0.695	0.3231	0.2591	Cotton
	0.0688	0.0895	0.1381	0.71	0.7826	0.8341	0.6735	0.3129	0.2461	Cotton
	0.0791	0.0819	0.164	0.7663	0.8247	0.8391	0.692	0.3253	0.2562	Cotton
	0.077	0.0952	0.1726	0.6427	0.7313	0.8543	0.6757	0.2805	0.2401	Cotton
	0.0707	0.0834	0.1347	0.7517	0.8265	0.8455	0.696	0.3171	0.2206	Cotton
	0.0697	0.0952	0.1603	0.8087	0.8317	0.8107	0.6763	0.3378	0.2527	Cotton
	0.0657	0.0893	0.1461	0.7554	0.8181	0.8525	0.7099	0.3161	0.2651	Cotton
	0.0903	0.0952	0.1806	0.6811	0.7389	0.851	0.6754	0.2983	0.2429	Cotton
	0.0831	0.0891	0.1657	0.6101	0.7066	0.8468	0.6724	0.3184	0.2325	Cotton
	0.0631	0.0834	0.1369	0.7398	0.8258	0.8423	0.6937	0.3109	0.2204	Cotton
	0.0508	0.0895	0.1538	0.7079	0.8128	0.8529	0.7186	0.3175	0.2612	Cotton
	0.077	0.089	0.184	0.686	0.7332	0.8186	0.6073	0.2533	0.2402	Cotton
	0.0666	0.0831	0.1545	0.7728	0.8241	0.8545	0.7191	0.3237	0.2618	Cotton
	0.0683	0.0835	0.1403	0.7638	0.8227	0.8538	0.7064	0.3138	0.2537	Cotton
	0.0813	0.1027	0.1585	0.739	0.8251	0.8546	0.727	0.3153	0.2714	Cotton
	0.0963	0.089	0.181	0.7192	0.6908	0.8012	0.6404	0.302	0.2291	Cotton
	0.0829	0.0956	0.1684	0.682	0.7112	0.8431	0.6798	0.32	0.2368	Cotton
	0.0836	0.089	0.1812	0.66	0.7553	0.8406	0.6528	0.3049	0.2438	Cotton
	0.0902	0.0952	0.1834	0.6859	0.7533	0.8464	0.6679	0.311	0.2445	Cotton
	0.0596	0.0894	0.1489	0.7775	0.8185	0.8366	0.6578	0.324	0.2552	Cotton
	0.0896	0.1018	0.1718	0.6534	0.7142	0.8416	0.6831	0.3138	0.2453	Cotton
	0.0749	0.1043	0.1971	0.7077	0.7507	0.7957	0.6107	0.3216	0.2563	Cotton
	0.097	0.0952	0.1873	0.6965	0.749	0.8368	0.6627	0.319	0.2474	Cotton
	0.0795	0.0893	0.1672	0.7352	0.8164	0.849	0.7243	0.3091	0.2537	Cotton
	0.062	0.0832	0.1383	0.7728	0.8261	0.8342	0.6828	0.3013	0.2434	Cotton
	0.0728	0.096	0.1688	0.7518	0.8268	0.8515	0.7203	0.3264	0.2653	Cotton
	0.0673	0.0832	0.1525	0.7741	0.8304	0.8488	0.7099	0.352	0.2604	Cotton
	0.0745	0.0968	0.1533	0.6963	0.7736	0.8284	0.6528	0.311	0.2502	Cotton
	0.0686	0.0952	0.166	0.6556	0.7049	0.8453	0.685	0.319	0.2375	Cotton
	0.0596	0.096	0.1704	0.7874	0.8248	0.8492	0.6714	0.3286	0.263	Cotton
	0.0683	0.0774	0.1425	0.726	0.8137	0.8454	0.693	0.3205	0.246	Cotton
	0.097	0.0891	0.1887	0.68	0.7431	0.8281	0.6556	0.3133	0.2458	Cotton
	0.0692	0.0894	0.1544	0.7516	0.8138	0.826	0.674	0.3091	0.2421	Cotton
	0.0612	0.0775	0.1449	0.7463	0.8312	0.8545	0.7185	0.3379	0.2521	Cotton
	0.0826	0.0895	0.1469	0.7903	0.8228	0.8344	0.6677	0.3225	0.2538	Cotton
	0.0751	0.0831	0.1456	0.7744	0.8236	0.8483	0.6736	0.3234	0.2454	Cotton
	0.0523	0.1093	0.1843	0.819	0.8277	0.8509	0.67	0.3334	0.2547	Cotton
	0.0758	0.0891	0.1497	0.7945	0.8303	0.841	0.6632	0.3179	0.2603	Cotton
	0.0751	0.083	0.1771	0.7744	0.8227	0.8483	0.676	0.3309	0.2583	Cotton
	0.06	0.0895	0.1513	0.7323	0.8237	0.8418	0.7019	0.3454	0.2546	Cotton
	0.0824	0.0952	0.167	0.6557	0.696	0.8122	0.631	0.2863	0.2213	Cotton
	0.0758	0.083	0.1568	0.7638	0.7922	0.825	0.6671	0.3404	0.2604	Cotton
	0.0555	0.08	0.1455	0.6931	0.761	0.811	0.5786	0.261	0.215	Cotton
	0.0745	0.1058	0.1493	0.7327	0.7947	0.8352	0.666	0.3063	0.2374	Cotton
	0.0678	0.1028	0.1833	0.7967	0.8255	0.8409	0.6703	0.3312	0.2547	Cotton
	0.075	0.077	0.1537	0.7463	0.8244	0.8314	0.6821	0.3335	0.2509	Cotton
	0.075	0.0892	0.1531	0.7917	0.8298	0.8446	0.6805	0.3134	0.256	Cotton
	0.0897	0.0891	0.1722	0.6512	0.7071	0.8318	0.6782	0.2951	0.2285	Cotton
	0.0751	0.0894	0.1567	0.7874	0.8297	0.8499	0.6778	0.3274	0.2404	Cotton
	0.0751	0.0894	0.1554	0.7729	0.8233	0.8475	0.6732	0.3247	0.2354	Cotton
	0.075	0.096	0.1567	0.7931	0.8304	0.844	0.6734	0.3153	0.2563	Cotton
	0.0751	0.0889	0.1568	0.7503	0.8073	0.8303	0.6461	0.3132	0.213	Cotton
	0.0818	0.089	0.1575	0.6651	0.6985	0.8356	0.6763	0.3026	0.2222	Cotton
	0.0727	0.0891	0.1554	0.7804	0.813	0.8345	0.6513	0.2848	0.2186	Cotton
	0.0533	0.0958	0.1663	0.7917	0.8081	0.8257	0.6801	0.3186	0.2566	Cotton
	0.0751	0.1033	0.1602	0.7874	0.8295	0.8433	0.6927	0.3209	0.2482	Cotton
	0.075	0.0962	0.1609	0.7834	0.828	0.8428	0.674	0.3217	0.2493	Cotton
	0.0743	0.0965	0.1585	0.7775	0.8294	0.8437	0.6879	0.315	0.249	Cotton
	0.068	0.0974	0.189	0.7566	0.8004	0.8192	0.6408	0.3079	0.2054	Cotton
	0.0734	0.0975	0.163	0.8042	0.8139	0.8254	0.637	0.2872	0.1964	Cotton
	0.0612	0.1023	0.1803	0.7416	0.7749	0.815	0.652	0.3313	0.2247	Cotton
	0.0816	0.0889	0.198	0.6442	0.7004	0.7646	0.6173	0.2542	0.2052	Cotton
	0.0678	0.1027	0.1783	0.7728	0.8211	0.8503	0.7103	0.3286	0.255	Cotton
	0.0678	0.096	0.1795	0.7744	0.8172	0.8473	0.7014	0.3304	0.2516	Cotton
	0.0751	0.096	0.177	0.7844	0.8227	0.8202	0.6815	0.3448	0.2465	Cotton
	0.0745	0.089	0.1555	0.7721	0.8046	0.8197	0.6361	0.2934	0.1919	Cotton
	0.0818	0.1076	0.153	0.7036	0.7277	0.8022	0.6179	0.2764	0.2253	Cotton
	0.0596	0.1101	0.1731	0.779	0.8328	0.8467	0.7023	0.3283	0.246	Cotton
	0.0743	0.096	0.2004	0.8112	0.8156	0.7987	0.6592	0.3385	0.2523	Cotton
	0.0887	0.108	0.2014	0.6489	0.6871	0.7456	0.5706	0.2328	0.1972	Cotton
	0.052	0.1101	0.1906	0.7829	0.8247	0.8523	0.7136	0.3304	0.2552	Cotton
	0.0741	0.0893	0.1749	0.7805	0.8315	0.8442	0.6969	0.3242	0.2515	Cotton
	0.0611	0.0895	0.1758	0.7481	0.8116	0.8461	0.6912	0.3337	0.2475	Cotton
	0.0815	0.0893	0.1696	0.7729	0.8242	0.8424	0.6854	0.3254	0.2483	Cotton
	0.0657	0.0979	0.148	0.7735	0.8063	0.8235	0.6375	0.2914	0.2343	Cotton
	0.0583	0.0891	0.1508	0.7174	0.7946	0.8178	0.6196	0.282	0.2262	Cotton
	0.0732	0.1036	0.1786	0.7995	0.8313	0.8403	0.7007	0.3263	0.266	Cotton
	0.0627	0.0886	0.1462	0.7953	0.8173	0.8267	0.634	0.2868	0.2411	Cotton
	0.0562	0.0709	0.1471	0.7292	0.786	0.819	0.6135	0.2747	0.2524	Cotton
	0.0508	0.1101	0.198	0.7844	0.827	0.8532	0.7152	0.3294	0.2593	Cotton
	0.0666	0.1103	0.195	0.7995	0.8317	0.8513	0.7154	0.326	0.2613	Cotton
	0.0732	0.0893	0.1748	0.7874	0.8248	0.8335	0.6869	0.331	0.2649	Cotton
	0.0743	0.1107	0.2434	0.8022	0.8044	0.7789	0.6253	0.3404	0.2663	Cotton
	0.0665	0.0962	0.1961	0.8125	0.8352	0.8385	0.7023	0.3296	0.2799	Cotton
	0.059	0.1101	0.2051	0.8112	0.8265	0.8515	0.7048	0.3296	0.2644	Cotton
	0.0596	0.096	0.1663	0.7888	0.8288	0.8508	0.691	0.3191	0.2537	Cotton
	0.0807	0.089	0.1808	0.6775	0.7261	0.7898	0.6437	0.2775	0.2293	Cotton
	0.0668	0.096	0.1667	0.7756	0.8235	0.8476	0.6943	0.3206	0.2502	Cotton
	0.0596	0.1033	0.2054	0.8125	0.8257	0.8521	0.6928	0.3264	0.2576	Cotton
	0.0711	0.0979	0.1698	0.7024	0.78	0.8065	0.6442	0.2635	0.2309	Cotton
	0.0736	0.096	0.1733	0.8009	0.8256	0.8493	0.6846	0.3155	0.2626	Cotton
	0.0808	0.1122	0.2297	0.7118	0.7237	0.7775	0.5911	0.2818	0.2131	Cotton
	0.0652	0.1108	0.2564	0.7696	0.813	0.8005	0.6482	0.3409	0.2715	Cotton
	0.0574	0.1124	0.1935	0.7193	0.7514	0.804	0.6203	0.3049	0.2303	Cotton
	0.0804	0.1043	0.2223	0.7834	0.7642	0.7971	0.6012	0.2821	0.2283	Cotton
	0.0728	0.0892	0.1856	0.779	0.8173	0.824	0.6242	0.3152	0.2466	Cotton
	0.0743	0.1028	0.2063	0.8249	0.8264	0.837	0.6692	0.3174	0.2435	Cotton
	0.0654	0.1033	0.2048	0.839	0.8273	0.8213	0.6781	0.3423	0.257	Cotton
	0.0808	0.0968	0.185	0.8222	0.8283	0.8294	0.629	0.3074	0.2529	Cotton
	0.1056	0.1346	0.2653	0.648	0.7408	0.7747	0.5976	0.2693	0.2279	Cotton
	0.0646	0.097	0.1861	0.7972	0.7987	0.8109	0.6239	0.3108	0.2395	Cotton
	0.0736	0.0892	0.1635	0.8099	0.8238	0.8252	0.6388	0.3074	0.2424	Cotton
	0.0668	0.1099	0.2453	0.8199	0.8185	0.7587	0.6261	0.3174	0.2461	Cotton
	0.0813	0.0893	0.165	0.782	0.8272	0.8319	0.646	0.3281	0.2633	Cotton
	0.0665	0.0965	0.1616	0.7931	0.8226	0.8304	0.6561	0.325	0.2679	Cotton
	0.0743	0.0893	0.1593	0.8074	0.8295	0.8431	0.6664	0.3212	0.2588	Cotton
	0.0668	0.0891	0.1587	0.7805	0.8209	0.8404	0.6647	0.3316	0.2586	Cotton
	0.0808	0.0964	0.1866	0.7603	0.7963	0.8077	0.6238	0.3146	0.2428	Cotton
	0.0769	0.0558	0.1335	0.5816	0.7021	0.7768	0.6105	0.246	0.197	Cotton
	0.0818	0.0819	0.1593	0.7931	0.8202	0.8376	0.6659	0.3279	0.2647	Cotton
	0.0655	0.0965	0.1679	0.7944	0.8274	0.8518	0.6733	0.3149	0.2659	Cotton
	0.0665	0.1107	0.1728	0.7971	0.8336	0.8501	0.6793	0.3096	0.2615	Cotton
	0.0759	0.0619	0.1145	0.7036	0.7969	0.8431	0.6934	0.259	0.22	Cotton
	0.0743	0.0964	0.1606	0.8061	0.8297	0.8385	0.6645	0.3315	0.2701	Cotton
	0.0732	0.0891	0.1766	0.8199	0.8261	0.8288	0.6447	0.3237	0.2665	Cotton
	0.0754	0.0615	0.1219	0.7036	0.7887	0.8347	0.6751	0.267	0.2162	Cotton
	0.0736	0.1034	0.1525	0.7931	0.8306	0.8463	0.6853	0.3244	0.2695	Cotton
	0.0732	0.0893	0.1713	0.8074	0.8315	0.852	0.6834	0.3142	0.2693	Cotton
	0.0743	0.0965	0.1526	0.782	0.8279	0.8444	0.6811	0.3272	0.2652	Cotton
	0.0862	0.0762	0.1663	0.7099	0.799	0.8407	0.7076	0.2882	0.2686	Cotton
	0.0889	0.0962	0.1653	0.7786	0.8259	0.8444	0.6729	0.3066	0.2548	Cotton
	0.0862	0.0696	0.1544	0.6952	0.798	0.8402	0.6993	0.2874	0.2603	Cotton
	0.0862	0.0823	0.1221	0.5511	0.7104	0.8059	0.6538	0.2786	0.2272	Cotton
	0.0885	0.0965	0.1965	0.7338	0.7763	0.8193	0.6228	0.3173	0.2556	Cotton
	0.0732	0.0965	0.1771	0.8233	0.8212	0.821	0.6478	0.3208	0.2492	Cotton
	0.0867	0.0829	0.1834	0.7447	0.7954	0.8273	0.6656	0.3003	0.264	Cotton
	0.0966	0.0962	0.1667	0.8058	0.8331	0.838	0.6616	0.3091	0.2547	Cotton
	0.0668	0.0964	0.1604	0.782	0.8277	0.844	0.655	0.3345	0.2666	Cotton
	0.0856	0.0686	0.1224	0.6557	0.7699	0.8102	0.656	0.2803	0.2297	Cotton
	0.0813	0.1112	0.1631	0.8061	0.832	0.8493	0.6947	0.3162	0.2715	Cotton
	0.0732	0.0965	0.1698	0.8099	0.8361	0.8526	0.6964	0.3182	0.2721	Cotton
	0.096	0.0615	0.1197	0.7119	0.7895	0.8191	0.6721	0.2898	0.2296	Cotton
	0.0856	0.0682	0.1232	0.7536	0.8111	0.85	0.7009	0.2673	0.2412	Cotton
	0.0856	0.0614	0.1189	0.6715	0.8026	0.8315	0.6938	0.2869	0.2369	Cotton
	0.1047	0.096	0.2112	0.8201	0.8058	0.7946	0.6218	0.3402	0.2572	Cotton
	0.0966	0.0965	0.1824	0.8167	0.8317	0.8226	0.6343	0.3326	0.2596	Cotton
	0.0959	0.0614	0.143	0.7659	0.8152	0.8472	0.72	0.2721	0.255	Cotton
	0.0665	0.0965	0.1668	0.81	0.8371	0.8459	0.6535	0.3223	0.2662	Cotton
	0.0784	0.0829	0.1801	0.7394	0.7988	0.8257	0.6804	0.2905	0.2593	Cotton
	0.0723	0.0965	0.1883	0.8024	0.8261	0.8313	0.6407	0.3465	0.2734	Cotton
	0.0806	0.1033	0.1721	0.8108	0.829	0.8252	0.6291	0.3235	0.257	Cotton
	0.0808	0.0965	0.1776	0.8124	0.8372	0.8465	0.6623	0.3276	0.2688	Cotton
	0.0818	0.0893	0.1583	0.7849	0.8347	0.8448	0.6577	0.335	0.2683	Cotton
	0.0807	0.0962	0.1614	0.7944	0.8348	0.8531	0.6718	0.3205	0.264	Cotton
	0.0808	0.1179	0.1959	0.771	0.7653	0.8206	0.6312	0.324	0.269	Cotton
	0.0856	0.0543	0.1182	0.7119	0.8034	0.8451	0.7032	0.2806	0.2449	Cotton
	0.0856	0.054	0.1249	0.7281	0.815	0.8554	0.7244	0.2686	0.2441	Cotton
	0.0808	0.0968	0.1777	0.8124	0.8367	0.8545	0.6928	0.3216	0.2694	Cotton
	0.0736	0.0893	0.1611	0.7958	0.8346	0.8526	0.6879	0.3265	0.2765	Cotton
	0.0665	0.0964	0.1706	0.8087	0.8386	0.8478	0.6613	0.3313	0.2661	Cotton
	0.0728	0.0893	0.19	0.8112	0.8325	0.8426	0.6508	0.336	0.2568	Cotton
	0.0736	0.0746	0.1644	0.8061	0.8334	0.8506	0.6824	0.3292	0.2787	Cotton
	0.096	0.0682	0.131	0.7481	0.8186	0.8577	0.7436	0.2669	0.2426	Cotton
	0.096	0.0754	0.1594	0.7829	0.8237	0.8468	0.7112	0.2861	0.261	Cotton
	0.0814	0.0965	0.1769	0.8048	0.8355	0.8531	0.6919	0.3356	0.2741	Cotton
	0.0728	0.0964	0.1964	0.8011	0.8245	0.8339	0.6408	0.3408	0.2612	Cotton
	0.0959	0.0685	0.1451	0.7844	0.824	0.8543	0.74	0.2779	0.2493	Cotton
	0.0888	0.0893	0.1675	0.7998	0.8367	0.8489	0.6852	0.338	0.2738	Cotton
	0.0736	0.1044	0.1793	0.8111	0.8403	0.8477	0.6934	0.3376	0.2721	Cotton
	0.1044	0.1027	0.1664	0.8045	0.8302	0.8429	0.6655	0.3421	0.262	Cotton
	0.0736	0.0893	0.1872	0.8222	0.8375	0.847	0.6601	0.3281	0.2639	Cotton
	0.0862	0.0689	0.1224	0.5976	0.7592	0.851	0.7075	0.2807	0.2405	Cotton
	0.0856	0.0823	0.1267	0.6739	0.7919	0.8587	0.7313	0.2789	0.2394	Cotton
	0.0673	0.0962	0.1653	0.7985	0.8281	0.8364	0.6646	0.3389	0.2667	Cotton
	0.0743	0.0819	0.1805	0.7972	0.8294	0.8403	0.6599	0.3424	0.2613	Cotton
	0.0804	0.0962	0.1737	0.821	0.8361	0.8452	0.6788	0.3478	0.2593	Cotton
	0.0966	0.1044	0.1719	0.8058	0.8315	0.8456	0.6866	0.3381	0.2619	Cotton
	0.1043	0.0965	0.18	0.801	0.8359	0.8301	0.6514	0.3567	0.2484	Cotton
	0.096	0.0756	0.1432	0.765	0.8173	0.857	0.7228	0.3206	0.2485	Cotton
	0.0856	0.0753	0.1324	0.6886	0.8043	0.8573	0.7382	0.2894	0.2361	Cotton
	0.0966	0.103	0.1801	0.8071	0.8412	0.835	0.6618	0.3576	0.251	Cotton
	0.082	0.0823	0.1724	0.8112	0.8282	0.8403	0.685	0.3331	0.2785	Cotton
	0.0966	0.1101	0.18	0.821	0.8416	0.8333	0.6564	0.3615	0.2504	Cotton
	0.0959	0.0819	0.1391	0.8018	0.8202	0.8544	0.7278	0.2896	0.2451	Cotton
	0.0795	0.1198	0.177	0.8096	0.8328	0.8442	0.6631	0.3383	0.2529	Cotton
	0.0881	0.0965	0.2072	0.8178	0.8254	0.8005	0.6508	0.3627	0.2513	Cotton
	0.1058	0.1036	0.2297	0.7713	0.8143	0.8304	0.6936	0.3238	0.266	Cotton
	0.0958	0.0753	0.1418	0.7771	0.8197	0.8546	0.7249	0.3104	0.2617	Cotton
	0.0958	0.0749	0.1387	0.8044	0.8204	0.8463	0.7196	0.2779	0.2486	Cotton
	0.0798	0.1044	0.2026	0.8036	0.8338	0.8286	0.6572	0.344	0.2511	Cotton
	0.1063	0.0744	0.1339	0.774	0.822	0.8482	0.7272	0.2811	0.2556	Cotton
	0.0881	0.1037	0.2125	0.8233	0.8319	0.8034	0.6577	0.3729	0.2803	Cotton
	0.0723	0.1037	0.1921	0.7735	0.7942	0.8331	0.6297	0.2704	0.2285	Cotton
	0.096	0.0749	0.1507	0.6346	0.757	0.7946	0.5999	0.2448	0.2232	Cotton
	0.1054	0.0821	0.1618	0.5671	0.756	0.8101	0.6339	0.2689	0.2244	Cotton
	0.0713	0.1133	0.1933	0.7565	0.8273	0.8604	0.6622	0.2665	0.2561	Cotton
	0.0875	0.0891	0.1563	0.6162	0.7342	0.7605	0.6442	0.2526	0.2204	Cotton
	0.0966	0.0828	0.1473	0.5671	0.7603	0.8085	0.6651	0.2782	0.2375	Cotton
	0.0879	0.1209	0.2007	0.7489	0.8285	0.8516	0.6755	0.3146	0.2615	Cotton
	0.0727	0.0968	0.2038	0.7361	0.7759	0.813	0.5987	0.2767	0.2169	Cotton
	0.08	0.1043	0.1954	0.7343	0.8163	0.8515	0.6555	0.3009	0.2633	Cotton
	0.0643	0.0967	0.2101	0.7366	0.8257	0.8495	0.6681	0.3137	0.2667	Cotton
	0.0856	0.0742	0.1553	0.7174	0.7896	0.8381	0.6362	0.2477	0.2354	Cotton
	0.0884	0.1133	0.2074	0.7565	0.8284	0.852	0.6778	0.3213	0.2659	Cotton
	0.0808	0.0893	0.1966	0.6625	0.77	0.824	0.6082	0.2947	0.2048	Cotton
	0.0734	0.0893	0.2014	0.6781	0.7652	0.8157	0.5874	0.2943	0.1732	Cotton
	0.0808	0.1133	0.2149	0.7455	0.82	0.8454	0.6752	0.312	0.2591	Cotton
	0.057	0.0893	0.1982	0.7489	0.7997	0.8277	0.6352	0.3075	0.2316	Cotton
	0.0764	0.0743	0.1562	0.7404	0.8075	0.8395	0.6802	0.29	0.2449	Cotton
	0.08	0.1294	0.2113	0.7832	0.8342	0.8536	0.6837	0.3119	0.2699	Cotton
	0.0769	0.0668	0.1474	0.7174	0.7992	0.8369	0.6819	0.2783	0.2458	Cotton
	0.0636	0.1069	0.2214	0.7911	0.8178	0.8455	0.6429	0.27	0.2221	Cotton
	0.0657	0.1044	0.2019	0.6986	0.7725	0.8235	0.6449	0.3044	0.2331	Cotton
	0.0877	0.0751	0.1482	0.6533	0.7575	0.8254	0.6817	0.2796	0.2382	Cotton
	0.0764	0.0683	0.1426	0.7334	0.801	0.8238	0.6711	0.3028	0.2525	Cotton
	0.0727	0.1119	0.204	0.7361	0.8142	0.8376	0.677	0.3153	0.2575	Cotton
	0.0867	0.0821	0.1423	0.7024	0.7819	0.8314	0.6974	0.2943	0.248	Cotton
	0.1045	0.115	0.1594	0.6877	0.7885	0.8363	0.6806	0.3146	0.2465	Cotton
	0.0856	0.0612	0.1422	0.7057	0.78	0.7968	0.6234	0.2981	0.2474	Cotton
	0.0636	0.1056	0.2017	0.7859	0.8383	0.8583	0.6845	0.2923	0.261	Cotton
	0.0734	0.1043	0.198	0.6695	0.7676	0.8266	0.6443	0.309	0.2624	Cotton
	0.08	0.1062	0.1925	0.7777	0.8259	0.8603	0.674	0.2819	0.2423	Cotton
	0.065	0.0607	0.1347	0.7179	0.7983	0.8165	0.6589	0.3086	0.2482	Cotton
	0.0816	0.1043	0.188	0.7438	0.8218	0.8385	0.6842	0.3049	0.2781	Cotton
	0.0785	0.0831	0.1662	0.755	0.8241	0.845	0.6992	0.3182	0.2444	Cotton
	0.0713	0.1056	0.1858	0.7804	0.8324	0.8567	0.6906	0.291	0.2589	Cotton
	0.0734	0.1043	0.1726	0.7735	0.8297	0.8344	0.685	0.3063	0.2686	Cotton
	0.0759	0.0609	0.1486	0.737	0.8067	0.826	0.6697	0.3098	0.2494	Cotton
	0.065	0.054	0.181	0.6899	0.7652	0.7968	0.61	0.2983	0.2395	Cotton
	0.0814	0.1199	0.175	0.7264	0.7932	0.8241	0.6612	0.3125	0.2583	Cotton
	0.0738	0.0965	0.186	0.7471	0.8029	0.8322	0.6435	0.28	0.2601	Cotton
	0.0555	0.0974	0.1747	0.7911	0.8284	0.8435	0.688	0.2873	0.238	Cotton
	0.0804	0.0956	0.1622	0.6582	0.802	0.8381	0.6943	0.2833	0.2508	Cotton
	0.0723	0.0974	0.1722	0.796	0.831	0.8457	0.6842	0.2846	0.2349	Cotton
	0.0867	0.1026	0.1813	0.7903	0.8252	0.8312	0.6968	0.3031	0.2434	Cotton
	0.0727	0.0727	0.1683	0.7763	0.8396	0.8471	0.6765	0.2832	0.2417	Cotton
	0.0738	0.0893	0.1674	0.735	0.8317	0.8372	0.6793	0.2814	0.2407	Cotton
	0.0723	0.1209	0.2501	0.7984	0.7693	0.7798	0.6566	0.3179	0.2507	Cotton
	0.0643	0.0968	0.2061	0.7594	0.8281	0.8465	0.6642	0.335	0.2694	Cotton
	0.0758	0.1117	0.1689	0.7082	0.8212	0.829	0.6767	0.3121	0.2586	Cotton
	0.0643	0.0809	0.1673	0.779	0.8391	0.8488	0.6762	0.2878	0.2498	Cotton
	0.0727	0.0889	0.1706	0.7948	0.8415	0.8454	0.6859	0.2856	0.255	Cotton
	0.0489	0.0891	0.1748	0.8072	0.8275	0.8096	0.613	0.2852	0.2419	Cotton
	0.0758	0.1108	0.1685	0.7333	0.8265	0.8383	0.6845	0.3244	0.2555	Cotton
	0.0651	0.1047	0.1927	0.7443	0.8171	0.8461	0.6358	0.3317	0.2732	Cotton
	0.0654	0.0974	0.1664	0.7727	0.8331	0.8409	0.6856	0.3012	0.2616	Cotton
	0.074	0.0968	0.1751	0.7685	0.8329	0.8422	0.6963	0.305	0.265	Cotton
	0.0727	0.0968	0.2039	0.7685	0.8206	0.8382	0.629	0.339	0.2686	Cotton
	0.0683	0.1033	0.1635	0.7411	0.8155	0.835	0.6751	0.3327	0.2579	Cotton
	0.057	0.1054	0.1914	0.7642	0.8305	0.8248	0.659	0.3106	0.2615	Cotton
	0.0727	0.1056	0.1908	0.7316	0.8154	0.8025	0.6278	0.3007	0.2576	Cotton
	0.0651	0.0893	0.16	0.7735	0.8108	0.831	0.5938	0.3221	0.2288	Cotton
	0.0657	0.0971	0.1547	0.7706	0.8043	0.8282	0.5845	0.3083	0.2148	Cotton
	0.0727	0.1054	0.1956	0.7777	0.831	0.84	0.6733	0.3155	0.2516	Cotton
	0.0814	0.0965	0.1783	0.7428	0.8067	0.8257	0.659	0.3306	0.2711	Cotton
	0.0732	0.0891	0.1458	0.7361	0.7818	0.821	0.585	0.3122	0.2361	Cotton
	0.0651	0.0731	0.1507	0.6926	0.7584	0.8185	0.5757	0.2901	0.2324	Cotton
	0.0808	0.1119	0.1827	0.7642	0.8304	0.8525	0.6834	0.3377	0.2326	Cotton
	0.0732	0.0891	0.1443	0.6721	0.7634	0.8202	0.5792	0.3022	0.2277	Cotton
	0.061	0.1033	0.1921	0.7763	0.8272	0.8043	0.6092	0.3059	0.265	Cotton
	0.0668	0.1032	0.1873	0.7898	0.8217	0.8409	0.6804	0.3422	0.261	Cotton
	0.0884	0.1058	0.1566	0.6984	0.7721	0.8153	0.5665	0.2944	0.2245	Cotton
	0.0797	0.1062	0.165	0.714	0.7927	0.814	0.5665	0.298	0.2282	Cotton
	0.0642	0.0723	0.1558	0.7488	0.7859	0.8269	0.559	0.2932	0.2483	Cotton
	0.0643	0.1043	0.1794	0.723	0.7966	0.8269	0.6589	0.3223	0.236	Cotton
	0.0567	0.0725	0.1569	0.7566	0.8026	0.8292	0.5642	0.2956	0.267	Cotton
	0.0711	0.0978	0.171	0.7471	0.7987	0.8138	0.5376	0.2796	0.2267	Cotton
	0.0713	0.0978	0.1628	0.6608	0.7511	0.8152	0.552	0.2913	0.2163	Cotton
	0.0469	0.0974	0.1698	0.6819	0.7281	0.8257	0.5554	0.3093	0.2235	Cotton
	0.0791	0.0972	0.2	0.7777	0.806	0.7959	0.519	0.321	0.2351	Cotton
	0.0642	0.089	0.1748	0.7582	0.8012	0.8311	0.5429	0.323	0.2414	Cotton
	0.0623	0.1058	0.1927	0.7471	0.8184	0.8307	0.5432	0.3189	0.2287	Cotton
	0.0651	0.0974	0.1804	0.7044	0.7574	0.8323	0.5615	0.3235	0.2397	Cotton
	0.0642	0.0978	0.1759	0.7735	0.8095	0.8315	0.536	0.3177	0.2396	Cotton
	0.0623	0.0891	0.1865	0.7597	0.8139	0.8331	0.531	0.3181	0.239	Cotton
	0.0727	0.1053	0.177	0.7438	0.7939	0.8324	0.581	0.3329	0.2033	Cotton
	0.0789	0.0974	0.1796	0.7156	0.7832	0.8277	0.5215	0.3225	0.2128	Cotton
	0.0534	0.0975	0.1855	0.7488	0.8069	0.8373	0.5726	0.321	0.2394	Cotton
	0.0627	0.089	0.1681	0.7405	0.8057	0.8299	0.5345	0.3207	0.2309	Cotton
	0.0623	0.0974	0.1781	0.6845	0.7734	0.8296	0.5465	0.3232	0.2154	Cotton
	0.0807	0.0968	0.1833	0.7657	0.8192	0.838	0.613	0.3304	0.2346	Cotton
	0.0623	0.0642	0.1644	0.7118	0.7668	0.8307	0.5441	0.3199	0.1994	Cotton
	0.0627	0.0974	0.1715	0.7118	0.7871	0.8268	0.5879	0.3286	0.221	Cotton
	0.0576	0.1133	0.1875	0.7344	0.7986	0.8411	0.6428	0.3298	0.1711	Cotton
	0.0732	0.1043	0.1839	0.7627	0.8138	0.8396	0.6456	0.3227	0.1541	Cotton
	0.054	0.089	0.1713	0.6768	0.7709	0.8294	0.5738	0.326	0.2152	Cotton
	0.0634	0.0974	0.1732	0.8077	0.8292	0.838	0.6538	0.313	0.1965	Cotton
	0.0634	0.0972	0.1969	0.796	0.8276	0.8233	0.6399	0.2959	0.2558	Cotton
	0.0713	0.0972	0.1799	0.8065	0.829	0.8439	0.677	0.309	0.2264	Cotton
	0.054	0.1056	0.2144	0.8099	0.8225	0.809	0.6283	0.2946	0.2413	Cotton
	0.0547	0.0894	0.1859	0.8077	0.828	0.8292	0.6608	0.3035	0.2177	Cotton
	0.0876	0.1083	0.1784	0.7033	0.7089	0.8007	0.5723	0.1818	0.136	Cotton
	0.0874	0.0887	0.1549	0.6874	0.7878	0.8642	0.6204	0.2312	0.1685	Cotton
	0.0791	0.0955	0.1763	0.6716	0.7016	0.784	0.5487	0.189	0.1473	Cotton
	0.0796	0.0887	0.1577	0.582	0.7931	0.8766	0.5986	0.2456	0.1516	Cotton
	0.0724	0.0955	0.159	0.732	0.8026	0.8677	0.5861	0.2598	0.1764	Cotton
	0.0624	0.0957	0.1774	0.664	0.707	0.7966	0.5393	0.1971	0.1422	Cotton
	0.0791	0.1029	0.1543	0.783	0.8082	0.8678	0.5985	0.3099	0.2311	Cotton
	0.0795	0.0955	0.1513	0.6422	0.7963	0.8723	0.5935	0.2477	0.1598	Cotton
	0.0717	0.1024	0.1424	0.6507	0.8003	0.8719	0.5916	0.2514	0.1682	Cotton
	0.0712	0.1024	0.1565	0.7874	0.7767	0.842	0.5711	0.2428	0.1781	Cotton
	0.0874	0.1033	0.1456	0.6558	0.7944	0.8613	0.597	0.261	0.1631	Cotton
	0.0866	0.1033	0.1612	0.6072	0.7845	0.8459	0.5952	0.27	0.1534	Cotton
	0.0698	0.0775	0.1477	0.5875	0.7478	0.8102	0.6456	0.2856	0.201	Cotton
	0.0754	0.0774	0.1501	0.585	0.7281	0.7807	0.6262	0.2349	0.1803	Cotton
	0.0727	0.1012	0.1513	0.4867	0.651	0.8163	0.6015	0.3709	0.2191	Cotton
	0.0953	0.0888	0.1901	0.5451	0.6495	0.7838	0.6246	0.3727	0.208	Cotton
	0.0776	0.0953	0.1795	0.6993	0.7452	0.8173	0.697	0.3761	0.289	Cotton
	0.0879	0.0952	0.1343	0.4855	0.6575	0.8039	0.6076	0.3456	0.2292	Cotton
	0.0953	0.0891	0.1694	0.5579	0.674	0.8058	0.6217	0.3586	0.2051	Cotton
	0.0652	0.1014	0.154	0.6919	0.7547	0.8119	0.6734	0.3553	0.255	Cotton
	0.0715	0.0952	0.144	0.7233	0.7531	0.8215	0.6677	0.3109	0.2389	Cotton
	0.0765	0.1018	0.1995	0.7294	0.7266	0.8021	0.6545	0.3283	0.254	Cotton
	0.0644	0.0953	0.134	0.7422	0.7608	0.8481	0.7047	0.3233	0.2468	Cotton
	0.0744	0.115	0.1766	0.6134	0.6834	0.7941	0.5879	0.2893	0.2209	Cotton
	0.0744	0.0956	0.172	0.6685	0.7455	0.805	0.5885	0.2873	0.2187	Cotton
	0.0614	0.0897	0.1539	0.5609	0.7131	0.7889	0.6025	0.3008	0.22	Cotton
	0.0627	0.0782	0.1475	0.785	0.7984	0.8665	0.695	0.3027	0.2242	Cotton
	0.0773	0.1018	0.1418	0.7662	0.7698	0.8373	0.6945	0.2939	0.2464	Cotton
	0.0762	0.0834	0.1718	0.6365	0.7064	0.8037	0.618	0.303	0.2088	Cotton
	0.0769	0.0956	0.139	0.7565	0.7649	0.8225	0.6739	0.2733	0.2347	Cotton
	0.0649	0.089	0.1401	0.7419	0.7666	0.8311	0.6698	0.2937	0.2386	Cotton
	0.0644	0.0891	0.1339	0.7307	0.7544	0.8233	0.652	0.2967	0.2257	Cotton
	0.0559	0.0725	0.1341	0.7712	0.8029	0.8641	0.6814	0.3117	0.2376	Cotton
	0.0684	0.0725	0.1406	0.7667	0.8098	0.8649	0.6751	0.3125	0.2356	Cotton
	0.0684	0.0779	0.1382	0.8064	0.8138	0.8556	0.6746	0.3106	0.2222	Cotton
	0.0602	0.0725	0.1377	0.7909	0.8121	0.8515	0.673	0.3046	0.2298	Cotton
	0.0752	0.0838	0.1394	0.7854	0.8048	0.8458	0.6685	0.3007	0.2327	Cotton
	0.0614	0.0663	0.1393	0.7796	0.8031	0.867	0.695	0.3039	0.2377	Cotton
	0.0752	0.0717	0.1538	0.7963	0.7929	0.8014	0.6612	0.3166	0.2377	Cotton
	0.0554	0.0724	0.1402	0.7905	0.8134	0.8634	0.7034	0.3217	0.2432	Cotton
	0.064	0.0891	0.1391	0.7116	0.7321	0.8062	0.6221	0.2905	0.2352	Cotton
	0.0614	0.0777	0.1347	0.7782	0.796	0.8357	0.6737	0.2736	0.2371	Cotton
	0.0554	0.0775	0.1451	0.8203	0.8103	0.8591	0.7053	0.3382	0.2437	Cotton
	0.0684	0.0834	0.1472	0.7982	0.8085	0.8506	0.7103	0.3162	0.2501	Cotton
	0.0622	0.0955	0.1361	0.7384	0.7323	0.781	0.5957	0.3046	0.2425	Cotton
	0.0804	0.1019	0.1522	0.7157	0.7707	0.7826	0.6004	0.2705	0.2041	Cotton
	0.0627	0.0724	0.1397	0.8124	0.8051	0.8611	0.7052	0.3267	0.2389	Cotton
	0.0614	0.078	0.1394	0.7433	0.7992	0.8605	0.692	0.3285	0.2449	Cotton
	0.0496	0.0778	0.1413	0.8144	0.8112	0.8614	0.7054	0.3362	0.2406	Cotton
	0.0802	0.1019	0.1525	0.7137	0.7592	0.7654	0.5845	0.2721	0.2087	Cotton
	0.0684	0.0653	0.1491	0.811	0.8075	0.8512	0.7114	0.3331	0.2476	Cotton
	0.0541	0.0713	0.1441	0.8246	0.8141	0.8591	0.7151	0.3354	0.2413	Cotton
	0.1029	0.1082	0.1509	0.6942	0.7899	0.8397	0.6499	0.2758	0.2045	Cotton
	0.0612	0.0717	0.1408	0.8027	0.7925	0.8491	0.6882	0.2815	0.2463	Cotton
	0.0879	0.1088	0.159	0.7298	0.7919	0.8192	0.6265	0.2707	0.2238	Cotton
	0.0814	0.0954	0.15	0.7252	0.7953	0.8547	0.6539	0.2717	0.2045	Cotton
	0.0627	0.0778	0.1441	0.7753	0.7958	0.8587	0.7023	0.3321	0.2409	Cotton
	0.0679	0.0713	0.1458	0.811	0.799	0.8505	0.7013	0.3096	0.2422	Cotton
	0.0804	0.1088	0.1558	0.794	0.8012	0.8648	0.5995	0.2704	0.2107	Cotton
	0.0559	0.0724	0.1483	0.8052	0.7943	0.8626	0.7143	0.3403	0.2358	Cotton
	0.0804	0.0954	0.1548	0.7465	0.7947	0.8527	0.6547	0.2846	0.2096	Cotton
	0.0684	0.071	0.1479	0.8181	0.8039	0.8643	0.7184	0.329	0.2408	Cotton
	0.0946	0.1027	0.1595	0.7743	0.8044	0.842	0.6181	0.296	0.2162	Cotton
	0.0877	0.1019	0.1643	0.7801	0.7954	0.8543	0.6427	0.292	0.2202	Cotton
	0.0612	0.0894	0.1467	0.8084	0.8012	0.8715	0.7035	0.3256	0.2376	Cotton
	0.0559	0.0835	0.1632	0.8076	0.7978	0.8113	0.6692	0.3331	0.2378	Cotton
	0.0802	0.1089	0.1566	0.7873	0.8046	0.8598	0.5917	0.2711	0.2123	Cotton
	0.0884	0.1078	0.1577	0.7562	0.7927	0.8627	0.6155	0.2828	0.2158	Cotton
	0.0874	0.0955	0.1564	0.7531	0.7986	0.8526	0.6294	0.2965	0.2199	Cotton
	0.0684	0.072	0.1545	0.8088	0.7984	0.8616	0.7221	0.3398	0.2356	Cotton
	0.081	0.0954	0.165	0.7498	0.8001	0.8522	0.5995	0.2825	0.2071	Cotton
	0.0684	0.0836	0.1549	0.7957	0.8026	0.8737	0.7167	0.3191	0.2422	Cotton
	0.0879	0.0954	0.1481	0.7611	0.7944	0.8587	0.6133	0.277	0.2083	Cotton
	0.0736	0.1015	0.1605	0.7611	0.8042	0.8518	0.5988	0.2811	0.2028	Cotton
	0.0872	0.0888	0.1416	0.7348	0.7837	0.8559	0.6359	0.3003	0.2134	Cotton
	0.0614	0.0772	0.168	0.8124	0.7947	0.8344	0.6964	0.3102	0.2313	Cotton
	0.069	0.0955	0.1576	0.7274	0.7894	0.8443	0.6183	0.2993	0.2126	Cotton
	0.0879	0.0888	0.1632	0.7563	0.8049	0.8555	0.6165	0.2884	0.2151	Cotton
	0.0776	0.1091	0.1428	0.7426	0.7944	0.8501	0.6466	0.3108	0.2348	Cotton
	0.0787	0.1082	0.1635	0.7698	0.8047	0.8475	0.6332	0.3136	0.193	Cotton
	0.0709	0.1019	0.1502	0.733	0.7917	0.8449	0.6279	0.3063	0.2393	Cotton
	0.0869	0.1023	0.1481	0.7348	0.784	0.8483	0.6522	0.3007	0.2474	Cotton
	0.0793	0.0954	0.1589	0.746	0.7944	0.8448	0.6477	0.3266	0.2115	Cotton
	0.0879	0.1022	0.1475	0.7326	0.7769	0.8406	0.6057	0.2873	0.2042	Cotton
	0.0712	0.0957	0.1488	0.7283	0.7985	0.8452	0.6374	0.3038	0.2398	Cotton
	0.0717	0.0957	0.1525	0.7171	0.783	0.8312	0.6078	0.3062	0.205	Cotton
	0.0712	0.0957	0.1405	0.7131	0.7812	0.8398	0.6162	0.2892	0.2038	Cotton
	0.0802	0.1024	0.1754	0.7361	0.7686	0.8363	0.5818	0.2654	0.1933	Cotton
	0.0709	0.0885	0.1455	0.7007	0.7905	0.8354	0.6008	0.2737	0.2173	Cotton
	0.0774	0.1176	0.1699	0.7498	0.8	0.8657	0.6446	0.2678	0.2059	Cotton
	0.0702	0.1165	0.155	0.7509	0.783	0.8396	0.612	0.2798	0.2174	Cotton
	0.0787	0.1157	0.1761	0.7151	0.7901	0.8407	0.6333	0.2775	0.1937	Cotton
	0.0562	0.0955	0.1593	0.7228	0.7697	0.8065	0.5826	0.2758	0.2109	Cotton
	0.0712	0.1093	0.158	0.7127	0.7763	0.8391	0.6357	0.302	0.2161	Cotton
	0.0793	0.0955	0.1577	0.7016	0.771	0.8399	0.6295	0.2971	0.2133	Cotton
	0.0774	0.1111	0.1816	0.753	0.8087	0.862	0.6461	0.2714	0.1979	Cotton
	0.0773	0.0755	0.1451	0.7274	0.7695	0.8396	0.6556	0.2841	0.2443	Cotton
	0.0692	0.0888	0.1599	0.7175	0.7643	0.8335	0.6627	0.2872	0.2446	Cotton
	0.0647	0.1234	0.166	0.6869	0.7614	0.8256	0.6109	0.2553	0.1685	Cotton
	0.0717	0.1098	0.1773	0.7214	0.7805	0.8516	0.5993	0.2553	0.1935	Cotton
	0.0717	0.1023	0.1656	0.6788	0.779	0.8204	0.6273	0.3025	0.208	Cotton
	0.0717	0.1165	0.168	0.7011	0.7674	0.8411	0.6086	0.2595	0.1779	Cotton
	0.0519	0.1022	0.1935	0.7711	0.7479	0.8185	0.601	0.2631	0.2297	Cotton
	0.0567	0.0957	0.1903	0.7195	0.7837	0.8488	0.5697	0.2447	0.1681	Cotton
	0.0643	0.1033	0.1609	0.721	0.795	0.8479	0.5942	0.2408	0.1521	Cotton
	0.0872	0.1022	0.1559	0.7072	0.7711	0.8069	0.617	0.2798	0.1595	Cotton
	0.0769	0.0955	0.1583	0.6824	0.758	0.841	0.6694	0.3049	0.2486	Cotton
	0.0722	0.1027	0.1577	0.7032	0.7686	0.8419	0.6094	0.2593	0.152	Cotton
	0.0647	0.1111	0.1963	0.7349	0.7869	0.8524	0.5755	0.2509	0.1863	Cotton
	0.0687	0.0952	0.1634	0.7156	0.7547	0.847	0.6651	0.3085	0.2469	Cotton
	0.0709	0.1033	0.1493	0.7171	0.781	0.8373	0.6428	0.2679	0.1705	Cotton
	0.0637	0.1039	0.1862	0.7812	0.7926	0.8447	0.5829	0.2468	0.1344	Cotton
	0.0712	0.0957	0.1467	0.7073	0.7889	0.8451	0.6288	0.2618	0.1645	Cotton
	0.0555	0.0961	0.1832	0.7682	0.7952	0.8449	0.581	0.25	0.1398	Cotton
	0.0769	0.0889	0.1385	0.733	0.7812	0.844	0.6479	0.303	0.2432	Cotton
	0.0622	0.0888	0.1445	0.7579	0.7726	0.8452	0.6346	0.2877	0.2332	Cotton
	0.0606	0.0764	0.1732	0.7494	0.7582	0.8426	0.6326	0.2971	0.2364	Cotton
	0.0716	0.0956	0.147	0.7156	0.7706	0.8469	0.6538	0.3114	0.2696	Cotton
	0.0591	0.0888	0.1781	0.7711	0.7575	0.8195	0.5818	0.254	0.2171	Cotton
	0.0758	0.0953	0.1686	0.7611	0.7582	0.8479	0.6458	0.3082	0.2428	Cotton
	0.0709	0.1107	0.1478	0.7109	0.7734	0.843	0.6869	0.2744	0.1655	Cotton
	0.0539	0.0883	0.1372	0.6976	0.7878	0.847	0.6598	0.2633	0.1696	Cotton
	0.0608	0.0828	0.1717	0.7664	0.762	0.8409	0.6128	0.2992	0.2416	Cotton
	0.0702	0.0959	0.144	0.5813	0.7426	0.8583	0.7173	0.2819	0.1296	Cotton
	0.0692	0.0953	0.1457	0.7794	0.77	0.8427	0.6282	0.274	0.2514	Cotton
	0.0869	0.0808	0.1349	0.632	0.7566	0.8594	0.7145	0.2716	0.1251	Cotton
	0.0774	0.0961	0.151	0.733	0.7783	0.8466	0.639	0.273	0.1536	Cotton
	0.069	0.064	0.1366	0.6969	0.77	0.8526	0.6829	0.2646	0.133	Cotton
	0.0795	0.1023	0.1613	0.5671	0.7436	0.8427	0.6643	0.2744	0.1137	Cotton
	0.0627	0.0833	0.1724	0.7741	0.7595	0.8454	0.6205	0.3057	0.235	Cotton
	0.0659	0.0957	0.1625	0.733	0.7592	0.8342	0.6055	0.2691	0.2179	Cotton
	0.0767	0.0881	0.1468	0.5319	0.7217	0.8695	0.7096	0.2726	0.1024	Cotton
	0.0827	0.0821	0.1415	0.7354	0.773	0.8365	0.6476	0.289	0.2628	Cotton
	0.0622	0.083	0.1716	0.7292	0.7609	0.8342	0.5895	0.3015	0.2419	Cotton
	0.0659	0.089	0.1585	0.7462	0.7581	0.8328	0.617	0.2858	0.2341	Cotton
	0.069	0.0958	0.1493	0.5077	0.7068	0.8617	0.7237	0.2729	0.0992	Cotton
	0.069	0.1032	0.1553	0.536	0.7033	0.8563	0.724	0.2736	0.1169	Cotton
	0.0752	0.0889	0.1508	0.7135	0.7702	0.8385	0.6453	0.3247	0.2519	Cotton
	0.0813	0.1147	0.2302	0.6685	0.6766	0.7226	0.5246	0.2321	0.1905	Cotton
	0.0608	0.1015	0.1519	0.796	0.7793	0.8368	0.6528	0.3169	0.2468	Cotton
	0.0687	0.089	0.1498	0.7461	0.772	0.8362	0.6091	0.284	0.2256	Cotton
	0.0767	0.0957	0.1402	0.7116	0.7645	0.8366	0.6496	0.3022	0.2633	Cotton
	0.055	0.083	0.1502	0.7726	0.7685	0.8258	0.6224	0.2917	0.2308	Cotton
	0.0677	0.089	0.1355	0.7401	0.7602	0.8199	0.6155	0.2726	0.2234	Cotton
	0.0672	0.0954	0.1518	0.7741	0.7793	0.8349	0.6664	0.3209	0.2573	Cotton
	0.0616	0.0957	0.161	0.768	0.7761	0.8169	0.5624	0.2885	0.2213	Cotton
	0.0682	0.0762	0.1293	0.6337	0.7385	0.8098	0.6085	0.2487	0.2038	Cotton
	0.0541	0.0952	0.1524	0.7894	0.7815	0.8425	0.6561	0.3135	0.254	Cotton
	0.0672	0.0825	0.1317	0.6625	0.7596	0.8211	0.6133	0.2456	0.2185	Cotton
	0.0767	0.0957	0.1528	0.7335	0.7723	0.8214	0.6393	0.3091	0.2463	Cotton
	0.0767	0.0821	0.1562	0.7493	0.7735	0.8104	0.6022	0.3055	0.2325	Cotton
	0.075	0.1016	0.1944	0.742	0.76	0.8003	0.578	0.2732	0.2285	Cotton
	0.0608	0.083	0.1531	0.7711	0.7657	0.8335	0.6526	0.2995	0.2412	Cotton
	0.0539	0.083	0.1506	0.7741	0.7799	0.8343	0.652	0.2972	0.2436	Cotton
	0.0687	0.1014	0.1528	0.8117	0.7892	0.8353	0.6513	0.3128	0.2473	Cotton
	0.0679	0.0954	0.1659	0.7932	0.8001	0.8226	0.6276	0.3157	0.2615	Cotton
	0.0692	0.0956	0.1518	0.7579	0.7701	0.7913	0.6178	0.3088	0.2438	Cotton
	0.0682	0.1013	0.1566	0.7814	0.7969	0.7905	0.5986	0.3207	0.2463	Cotton
	0.0722	0.1433	0.261	0.5304	0.6111	0.7449	0.5342	0.2396	0.1801	Cotton
	0.0687	0.0767	0.1626	0.5809	0.7378	0.8099	0.6587	0.2823	0.2355	Cotton
	0.0622	0.0892	0.1493	0.7852	0.7835	0.8334	0.6511	0.2974	0.2469	Cotton
	0.0667	0.0891	0.1457	0.7544	0.7719	0.8345	0.6476	0.2954	0.224	Cotton
	0.0624	0.0772	0.1607	0.6683	0.7286	0.8116	0.6266	0.3185	0.2573	Cotton
	0.0685	0.0891	0.146	0.7771	0.7819	0.833	0.6496	0.3006	0.2379	Cotton
	0.0679	0.1013	0.1638	0.7826	0.7943	0.8333	0.6456	0.3103	0.2613	Cotton
	0.0539	0.0892	0.1477	0.7894	0.7793	0.8314	0.6401	0.3055	0.2462	Cotton
	0.0552	0.0779	0.1572	0.6871	0.7448	0.8146	0.6408	0.3272	0.2473	Cotton
	0.0628	0.0821	0.1367	0.6232	0.7353	0.8084	0.6217	0.2328	0.192	Cotton
	0.0632	0.1012	0.1648	0.6653	0.7518	0.8269	0.6219	0.322	0.2527	Cotton
	0.0757	0.0955	0.2078	0.6087	0.6842	0.7875	0.5905	0.2829	0.1923	Cotton
	0.0632	0.0829	0.1456	0.5778	0.7538	0.837	0.6859	0.3336	0.2494	Cotton
	0.0624	0.0829	0.1404	0.5592	0.7522	0.8373	0.6982	0.3179	0.2517	Cotton
	0.0619	0.0836	0.1593	0.7215	0.7319	0.8159	0.6367	0.3289	0.2257	Cotton
	0.0624	0.0829	0.1382	0.5527	0.727	0.8298	0.6802	0.3317	0.2363	Cotton
	0.0619	0.0897	0.156	0.6683	0.7162	0.8165	0.635	0.3315	0.2348	Cotton
	0.0619	0.0774	0.1528	0.6558	0.7668	0.8226	0.6848	0.2961	0.2344	Cotton
	0.0687	0.066	0.1321	0.6535	0.7449	0.832	0.6955	0.2949	0.2559	Cotton
	0.0632	0.0774	0.155	0.6541	0.7461	0.8361	0.6612	0.3528	0.2553	Cotton
	0.0602	0.1071	0.1799	0.7941	0.7939	0.8225	0.6217	0.3394	0.2499	Cotton
	0.0759	0.0767	0.1606	0.472	0.6438	0.7396	0.5703	0.3152	0.2145	Cotton
	0.0759	0.0833	0.1285	0.4839	0.69	0.8137	0.6592	0.327	0.227	Cotton
	0.0613	0.072	0.1293	0.6535	0.7338	0.8308	0.6869	0.3144	0.2546	Cotton
	0.0624	0.0772	0.1445	0.6535	0.8073	0.8446	0.7049	0.317	0.2537	Cotton
	0.0624	0.0833	0.1617	0.6585	0.7597	0.8379	0.6653	0.3578	0.2552	Cotton
	0.0619	0.0832	0.1647	0.6939	0.7491	0.8193	0.6969	0.3392	0.2678	Cotton
	0.0614	0.0709	0.1403	0.6835	0.7732	0.8129	0.6199	0.285	0.2165	Cotton
	0.07	0.0829	0.1385	0.6959	0.8037	0.8573	0.7084	0.3427	0.2655	Cotton
	0.0624	0.0836	0.1716	0.7067	0.7605	0.8192	0.6247	0.2973	0.2327	Cotton
	0.0624	0.0836	0.1542	0.677	0.7367	0.8108	0.6209	0.3219	0.2462	Cotton
	0.0546	0.0894	0.171	0.7343	0.7789	0.8246	0.6654	0.357	0.2571	Cotton
	0.0687	0.0894	0.1659	0.6334	0.731	0.8131	0.6489	0.348	0.2457	Cotton
	0.0706	0.0765	0.1347	0.6414	0.7942	0.8622	0.71	0.3578	0.2711	Cotton
	0.0757	0.0894	0.1757	0.6683	0.7364	0.8102	0.6543	0.3565	0.2354	Cotton
	0.0614	0.071	0.1339	0.6562	0.7676	0.8088	0.6212	0.2714	0.2228	Cotton
	0.0642	0.0832	0.1305	0.5106	0.7683	0.8473	0.6973	0.3565	0.2658	Cotton
	0.0698	0.0836	0.1591	0.6727	0.7519	0.8109	0.6343	0.3327	0.2488	Cotton
	0.0635	0.0833	0.1489	0.7458	0.8004	0.8537	0.7194	0.3772	0.2765	Cotton
	0.0619	0.0661	0.14	0.5563	0.7056	0.7577	0.6192	0.3422	0.2282	Cotton
	0.0691	0.0714	0.1232	0.5915	0.7105	0.8222	0.6788	0.3575	0.2472	Cotton
	0.0687	0.0895	0.1873	0.7066	0.7826	0.8304	0.6561	0.367	0.2718	Cotton
	0.0757	0.0833	0.1818	0.7343	0.763	0.8122	0.655	0.3708	0.2355	Cotton
	0.0757	0.0894	0.1699	0.6627	0.701	0.6916	0.5878	0.3465	0.2243	Cotton
	0.0754	0.0894	0.1418	0.6168	0.7325	0.7746	0.5874	0.3347	0.223	Cotton
	0.0539	0.0955	0.1837	0.7009	0.737	0.8115	0.6417	0.3803	0.249	Cotton
	0.0619	0.0775	0.149	0.6737	0.7587	0.8059	0.6407	0.3041	0.2334	Cotton
	0.0635	0.066	0.1424	0.6465	0.7665	0.8537	0.7225	0.4054	0.2757	Cotton
	0.0624	0.0829	0.1735	0.7441	0.7867	0.8314	0.6987	0.3684	0.2492	Cotton
	0.0691	0.0764	0.1422	0.6435	0.7535	0.7925	0.6327	0.3363	0.23	Cotton
	0.0824	0.1087	0.2522	0.7324	0.7277	0.7604	0.6088	0.275	0.2261	Cotton
	0.07	0.0772	0.144	0.6442	0.7776	0.852	0.7125	0.3971	0.2652	Cotton
	0.0552	0.0764	0.1411	0.615	0.7557	0.8029	0.6623	0.3393	0.2357	Cotton
	0.0824	0.0893	0.1608	0.5738	0.7531	0.7856	0.6318	0.3518	0.2237	Cotton
	0.0632	0.0893	0.1679	0.7721	0.7985	0.8422	0.7009	0.3705	0.2529	Cotton
	0.0687	0.0838	0.1974	0.7215	0.7598	0.8111	0.6309	0.359	0.2551	Cotton
	0.0544	0.0717	0.1538	0.6366	0.7336	0.7952	0.6384	0.3064	0.235	Cotton
	0.07	0.0775	0.142	0.6117	0.7613	0.8536	0.7212	0.4046	0.2705	Cotton
	0.0479	0.0775	0.1413	0.6372	0.6978	0.777	0.578	0.2893	0.2194	Cotton
	0.0632	0.0893	0.1497	0.6862	0.7932	0.8505	0.7154	0.3878	0.2698	Cotton
	0.0614	0.0775	0.1374	0.6879	0.7837	0.8335	0.6665	0.2941	0.2337	Cotton
	0.0687	0.0762	0.1541	0.6216	0.7627	0.8001	0.6401	0.3378	0.2385	Cotton
	0.0691	0.0894	0.1701	0.5926	0.7227	0.7348	0.6325	0.3701	0.2492	Cotton
	0.0544	0.077	0.1457	0.6115	0.7017	0.7583	0.5749	0.2902	0.2096	Cotton
	0.0619	0.096	0.1489	0.6358	0.7708	0.8113	0.6685	0.3266	0.2395	Cotton
	0.0544	0.0835	0.1333	0.6953	0.7853	0.832	0.658	0.2909	0.2289	Cotton
	0.0744	0.096	0.1748	0.655	0.7517	0.7931	0.6297	0.3116	0.2344	Cotton
	0.0544	0.0765	0.1459	0.5886	0.6979	0.7708	0.582	0.2902	0.2145	Cotton
	0.0691	0.0895	0.1772	0.7098	0.7606	0.7996	0.6595	0.3141	0.2625	Cotton
	0.0698	0.0893	0.1571	0.775	0.803	0.8402	0.6849	0.3462	0.2707	Cotton
	0.0602	0.0955	0.1706	0.6826	0.7715	0.8059	0.6659	0.3081	0.2409	Cotton
	0.0698	0.0778	0.1326	0.6032	0.7398	0.8172	0.6817	0.3088	0.2436	Cotton
	0.0619	0.0834	0.14	0.5922	0.6797	0.7842	0.5888	0.3077	0.2184	Cotton
	0.0691	0.0893	0.1784	0.6868	0.7441	0.7696	0.621	0.3132	0.2312	Cotton
	0.0642	0.1025	0.1685	0.8142	0.8097	0.8465	0.695	0.3771	0.2744	Cotton
	0.0691	0.0717	0.1258	0.6812	0.7763	0.8339	0.6733	0.3153	0.2288	Cotton
	0.0493	0.0827	0.1857	0.731	0.7877	0.806	0.6521	0.3704	0.2661	Cotton
	0.0602	0.0894	0.1868	0.6916	0.7957	0.8101	0.6428	0.3094	0.2582	Cotton
	0.0744	0.0955	0.1764	0.6797	0.7606	0.819	0.6624	0.3379	0.2656	Cotton
	0.0691	0.0717	0.1271	0.6732	0.7736	0.8351	0.6821	0.3161	0.2296	Cotton
	0.0552	0.0775	0.1406	0.7495	0.7861	0.8478	0.7148	0.3161	0.262	Cotton
	0.0619	0.0772	0.1346	0.6085	0.7105	0.807	0.6587	0.3088	0.2249	Cotton
	0.0624	0.0724	0.1243	0.6511	0.759	0.8311	0.661	0.3237	0.2254	Cotton
	0.0687	0.1025	0.1879	0.7942	0.8028	0.8184	0.6551	0.3696	0.2672	Cotton
	0.0544	0.0709	0.138	0.6044	0.7252	0.8076	0.6687	0.3072	0.226	Cotton
	0.0687	0.1019	0.1719	0.763	0.795	0.8113	0.6745	0.3378	0.2642	Cotton
	0.0624	0.066	0.14	0.7191	0.7785	0.8447	0.7316	0.3306	0.2573	Cotton
	0.0759	0.0893	0.1717	0.7611	0.8056	0.8234	0.6851	0.3463	0.2562	Cotton
	0.0754	0.0895	0.1648	0.7372	0.7942	0.8243	0.6841	0.3454	0.2574	Cotton
	0.0672	0.0765	0.1894	0.7001	0.777	0.8171	0.6569	0.3311	0.2549	Cotton
	0.0559	0.0665	0.1351	0.6334	0.7303	0.8214	0.6475	0.3173	0.2231	Cotton
	0.0691	0.0717	0.1589	0.7727	0.7956	0.8229	0.693	0.3214	0.2453	Cotton
	0.0679	0.0892	0.1701	0.6819	0.7768	0.8156	0.6672	0.346	0.2493	Cotton
	0.0684	0.0893	0.1683	0.7165	0.7877	0.8208	0.6746	0.3371	0.2456	Cotton
	0.0759	0.0834	0.1918	0.7834	0.7767	0.7676	0.6327	0.3067	0.2251	Cotton
	0.0672	0.096	0.1866	0.6736	0.7505	0.8031	0.6325	0.3183	0.2463	Cotton
	0.0755	0.1021	0.1733	0.7446	0.7529	0.758	0.5293	0.2783	0.236	Cotton
	0.0749	0.0952	0.1758	0.7388	0.75	0.7605	0.5412	0.267	0.2164	Cotton
	0.0531	0.0955	0.1688	0.8101	0.7897	0.8354	0.6322	0.3033	0.2577	Cotton
	0.0696	0.0763	0.1511	0.723	0.7428	0.8044	0.5825	0.2867	0.2171	Cotton
	0.068	0.0888	0.1646	0.816	0.8021	0.8343	0.617	0.3233	0.2811	Cotton
	0.068	0.0824	0.1456	0.7712	0.7937	0.8224	0.6187	0.2943	0.2251	Cotton
	0.0594	0.0956	0.1703	0.7941	0.7919	0.8564	0.6502	0.313	0.249	Cotton
	0.0687	0.0826	0.1374	0.8002	0.7967	0.8512	0.6563	0.3153	0.2278	Cotton
	0.0622	0.0954	0.1694	0.7803	0.783	0.8016	0.5807	0.3319	0.2444	Cotton
	0.0594	0.0821	0.1512	0.794	0.7949	0.8638	0.6645	0.304	0.2522	Cotton
	0.0687	0.089	0.145	0.7836	0.7906	0.8362	0.6407	0.307	0.2401	Cotton
	0.067	0.0952	0.1634	0.7941	0.7967	0.8601	0.6393	0.3039	0.2418	Cotton
	0.0674	0.0957	0.1669	0.7907	0.808	0.852	0.643	0.3042	0.2764	Cotton
	0.0685	0.0826	0.1379	0.7669	0.784	0.8576	0.6483	0.304	0.2768	Cotton
	0.0599	0.0821	0.1416	0.8003	0.7961	0.8597	0.6583	0.2978	0.2631	Cotton
	0.0674	0.0954	0.1667	0.7932	0.8063	0.8533	0.6328	0.3024	0.2789	Cotton
	0.0485	0.0826	0.1399	0.7017	0.7838	0.8436	0.6409	0.3056	0.2532	Cotton
	0.0616	0.0889	0.1667	0.8145	0.7975	0.8366	0.6129	0.3285	0.2343	Cotton
	0.0685	0.0702	0.1303	0.7811	0.7848	0.8569	0.6371	0.3029	0.2799	Cotton
	0.0756	0.0766	0.134	0.7535	0.7831	0.8535	0.6398	0.3057	0.2739	Cotton
	0.0468	0.0953	0.1651	0.7126	0.768	0.8206	0.6053	0.2939	0.2521	Cotton
	0.0674	0.0954	0.1664	0.7894	0.7964	0.849	0.6247	0.3138	0.2525	Cotton
	0.0558	0.0763	0.1346	0.7758	0.7876	0.8588	0.6325	0.3021	0.2413	Cotton
	0.067	0.1022	0.1728	0.7167	0.7616	0.8191	0.6222	0.2962	0.2348	Cotton
	0.0622	0.0957	0.1643	0.7817	0.7909	0.8253	0.6033	0.3192	0.2418	Cotton
	0.0668	0.0761	0.1406	0.7547	0.7959	0.8405	0.647	0.3032	0.262	Cotton
	0.0738	0.0699	0.1403	0.7466	0.7995	0.8441	0.6554	0.2953	0.2684	Cotton
	0.0739	0.0626	0.1425	0.7872	0.8009	0.8581	0.6166	0.2982	0.2708	Cotton
	0.0599	0.082	0.157	0.7998	0.8004	0.8501	0.6188	0.2957	0.2736	Cotton
	0.0409	0.0698	0.1352	0.7704	0.8021	0.8576	0.6228	0.3107	0.2456	Cotton
	0.0609	0.0755	0.1574	0.7648	0.7705	0.8138	0.585	0.3211	0.2464	Cotton
	0.0531	0.0826	0.1403	0.7547	0.7962	0.8517	0.6681	0.2983	0.2518	Cotton
	0.0609	0.0766	0.1331	0.7291	0.7832	0.8568	0.6521	0.3113	0.256	Cotton
	0.0746	0.0889	0.1495	0.782	0.7931	0.857	0.6035	0.2992	0.2656	Cotton
	0.0682	0.0826	0.1311	0.7327	0.7863	0.8577	0.645	0.3059	0.2785	Cotton
	0.0749	0.082	0.1553	0.7456	0.7738	0.8253	0.5903	0.3212	0.2377	Cotton
	0.0747	0.0757	0.1504	0.7982	0.7904	0.849	0.6049	0.302	0.274	Cotton
	0.0617	0.0826	0.1356	0.7503	0.7969	0.857	0.6559	0.3114	0.2567	Cotton
	0.0677	0.082	0.1513	0.7995	0.7954	0.8483	0.6147	0.2971	0.2815	Cotton
	0.0738	0.0891	0.1658	0.7493	0.7727	0.8271	0.6517	0.2763	0.2414	Cotton
	0.0685	0.0759	0.1626	0.7625	0.791	0.8353	0.6657	0.301	0.2533	Cotton
	0.0687	0.0763	0.1606	0.7358	0.791	0.8315	0.6593	0.3103	0.2506	Cotton
	0.0529	0.0956	0.1517	0.7738	0.794	0.8462	0.6198	0.3047	0.2664	Cotton
	0.0607	0.0698	0.1359	0.783	0.7957	0.854	0.6243	0.311	0.2419	Cotton
	0.074	0.0764	0.1519	0.7872	0.7931	0.8345	0.6593	0.2796	0.2411	Cotton
	0.0682	0.0889	0.1377	0.7666	0.784	0.8575	0.6524	0.3075	0.2803	Cotton
	0.0599	0.0823	0.1379	0.7748	0.8037	0.8523	0.6145	0.3067	0.2555	Cotton
	0.0597	0.0824	0.1355	0.7268	0.798	0.8526	0.6646	0.3018	0.2553	Cotton
	0.0669	0.0823	0.1504	0.7291	0.7688	0.8261	0.5873	0.3263	0.25	Cotton
	0.067	0.089	0.1623	0.7376	0.7757	0.8322	0.6429	0.3118	0.2527	Cotton
	0.0594	0.076	0.145	0.7915	0.7971	0.8447	0.6148	0.3128	0.275	Cotton
	0.0613	0.0822	0.1487	0.7401	0.7743	0.843	0.6138	0.327	0.2456	Cotton
	0.0746	0.0637	0.1312	0.6951	0.7885	0.8505	0.6718	0.3101	0.2703	Cotton
	0.075	0.0766	0.1396	0.7327	0.7855	0.8561	0.6562	0.3088	0.2768	Cotton
	0.074	0.1022	0.1657	0.715	0.7639	0.8263	0.6521	0.2949	0.2491	Cotton
	0.0607	0.0824	0.1335	0.7788	0.7962	0.85	0.6324	0.3124	0.2525	Cotton
	0.0685	0.0698	0.1385	0.7442	0.7952	0.8515	0.6353	0.3135	0.2379	Cotton
	0.0755	0.0886	0.1419	0.7131	0.7675	0.8452	0.6236	0.3214	0.262	Cotton
	0.0757	0.0698	0.126	0.7556	0.7902	0.8496	0.6534	0.3204	0.2443	Cotton
	0.0676	0.0688	0.1444	0.7327	0.7762	0.8371	0.5951	0.3283	0.2502	Cotton
	0.0674	0.0819	0.1427	0.7648	0.7793	0.8457	0.6255	0.3112	0.2684	Cotton
	0.067	0.0824	0.1518	0.7513	0.7812	0.831	0.6668	0.2868	0.2644	Cotton
	0.067	0.0956	0.1413	0.7773	0.7986	0.8431	0.623	0.3175	0.2719	Cotton
	0.0675	0.0956	0.1404	0.748	0.7948	0.8481	0.6399	0.3159	0.2721	Cotton
	0.0677	0.0821	0.1393	0.7834	0.8009	0.8417	0.6226	0.3128	0.2603	Cotton
	0.067	0.0959	0.1392	0.7668	0.796	0.8482	0.6424	0.3161	0.2728	Cotton
	0.0681	0.0823	0.1404	0.7456	0.7791	0.8444	0.6051	0.3317	0.2473	Cotton
	0.0613	0.0888	0.1374	0.7553	0.7806	0.8485	0.6088	0.331	0.2412	Cotton
	0.0754	0.0691	0.1331	0.7295	0.796	0.8476	0.673	0.3309	0.2498	Cotton
	0.0592	0.0888	0.1359	0.7964	0.7949	0.8455	0.6375	0.3099	0.2748	Cotton
	0.0599	0.0744	0.1359	0.7792	0.7794	0.8423	0.6201	0.3046	0.2561	Cotton
	0.0754	0.0691	0.139	0.7491	0.7959	0.8496	0.6736	0.3336	0.254	Cotton
	0.0687	0.0762	0.1416	0.6945	0.7797	0.8436	0.7035	0.3354	0.2712	Cotton
	0.068	0.0763	0.1384	0.7295	0.7892	0.8436	0.694	0.34	0.2662	Cotton
	0.0674	0.0744	0.1469	0.7632	0.7772	0.8285	0.6025	0.3216	0.2301	Cotton
	0.0662	0.0889	0.1356	0.7844	0.7922	0.8378	0.6399	0.3076	0.2686	Cotton
	0.0673	0.0764	0.1488	0.7267	0.7699	0.8354	0.6769	0.3052	0.2628	Cotton
	0.0607	0.0889	0.1381	0.7198	0.7909	0.8399	0.6832	0.3372	0.2548	Cotton
	0.0756	0.0832	0.1392	0.6762	0.7696	0.8327	0.7161	0.3239	0.2557	Cotton
	0.067	0.0814	0.1591	0.73	0.7773	0.8149	0.6263	0.3094	0.2511	Cotton
	0.0595	0.0758	0.1456	0.699	0.79	0.8256	0.6853	0.3351	0.2462	Cotton
	0.0651	0.0889	0.1751	0.63	0.7366	0.7803	0.6591	0.3161	0.2313	Cotton
	0.0687	0.0772	0.1477	0.6259	0.7477	0.811	0.7028	0.3181	0.2459	Cotton
	0.0633	0.0705	0.1473	0.6571	0.7663	0.8164	0.7121	0.342	0.2689	Cotton
	0.0738	0.096	0.2361	0.7691	0.8117	0.8177	0.3903	0.2359	0.1227	Cotton
	0.0698	0.1402	0.2717	0.7037	0.7006	0.7375	0.3968	0.2197	0.1297	Cotton
	0.059	0.096	0.2057	0.7503	0.812	0.8311	0.423	0.2568	0.1237	Cotton
	0.0723	0.1312	0.2824	0.76	0.7563	0.7676	0.384	0.2267	0.1452	Cotton
	0.0666	0.1024	0.2175	0.7627	0.795	0.8134	0.3844	0.2433	0.1279	Cotton
	0.0567	0.1171	0.254	0.805	0.8149	0.8217	0.4507	0.2683	0.1531	Cotton
	0.0665	0.1024	0.2248	0.7361	0.7969	0.8328	0.4324	0.2625	0.1275	Cotton
	0.0576	0.103	0.2332	0.7763	0.7991	0.8314	0.4501	0.2641	0.1339	Cotton
	0.0665	0.1025	0.2577	0.7488	0.7865	0.7818	0.3764	0.2408	0.1254	Cotton
	0.0651	0.1305	0.2314	0.7936	0.8062	0.8107	0.4489	0.2684	0.1557	Cotton
	0.0666	0.1024	0.2102	0.7627	0.7975	0.8188	0.3806	0.2447	0.12	Cotton
	0.059	0.1152	0.2308	0.7566	0.769	0.7538	0.3802	0.2336	0.1135	Cotton
	0.0596	0.102	0.2096	0.7378	0.7859	0.7941	0.4043	0.2669	0.1356	Cotton
	0.0875	0.1827	0.2571	0.6609	0.584	0.6862	0.3727	0.2279	0.1351	Cotton
	0.0596	0.0958	0.2134	0.7627	0.7994	0.8076	0.3786	0.2538	0.1306	Cotton
	0.0533	0.102	0.2213	0.7443	0.7889	0.7575	0.3797	0.2465	0.1151	Cotton
	0.0723	0.0756	0.1589	0.7398	0.7396	0.8296	0.6277	0.3059	0.2089	Cotton
	0.0723	0.0824	0.1554	0.7129	0.7026	0.8238	0.633	0.3053	0.2089	Cotton
	0.0643	0.0896	0.1503	0.7288	0.6545	0.8194	0.6362	0.2914	0.2059	Cotton
	0.0654	0.0762	0.1422	0.6884	0.6711	0.8129	0.6301	0.3103	0.2079	Cotton
	0.0655	0.0701	0.1174	0.6297	0.6245	0.8107	0.6268	0.3074	0.2152	Cotton
	0.0736	0.0756	0.1678	0.7218	0.7145	0.7884	0.5997	0.2734	0.1953	Cotton
	0.0727	0.0759	0.1412	0.7115	0.6842	0.8396	0.6336	0.3206	0.2172	Cotton
	0.0642	0.0895	0.1675	0.6702	0.7235	0.8107	0.6238	0.2771	0.2015	Cotton
	0.0539	0.0765	0.1383	0.7198	0.7464	0.7928	0.6163	0.2911	0.2074	Cotton
	0.0758	0.0651	0.1497	0.6237	0.7029	0.7627	0.5822	0.2822	0.2128	Cotton
	0.0771	0.077	0.156	0.6833	0.7333	0.8275	0.6419	0.3052	0.2022	Cotton
	0.0823	0.0963	0.1734	0.7478	0.772	0.8261	0.6549	0.2904	0.2059	Cotton
	0.0552	0.0831	0.1322	0.6765	0.7307	0.7629	0.577	0.2153	0.1692	Cotton
	0.0683	0.0824	0.1605	0.7569	0.7719	0.8498	0.6488	0.3049	0.2144	Cotton
	0.061	0.0894	0.1469	0.8065	0.7846	0.8389	0.6897	0.3049	0.2255	Cotton
	0.0758	0.0892	0.1361	0.7048	0.7687	0.8343	0.6696	0.2841	0.2106	Cotton
	0.061	0.0751	0.1487	0.7997	0.758	0.8393	0.6889	0.3232	0.2233	Cotton
	0.0692	0.0892	0.1449	0.7494	0.7531	0.8351	0.6531	0.3076	0.2096	Cotton
	0.0687	0.0826	0.145	0.7741	0.7711	0.8415	0.6592	0.317	0.2242	Cotton
	0.0696	0.0763	0.1405	0.7402	0.772	0.826	0.6532	0.2982	0.2085	Cotton
	0.0687	0.0829	0.1624	0.7203	0.7387	0.7767	0.6019	0.2003	0.1585	Cotton
	0.0477	0.0824	0.1414	0.7965	0.7407	0.8411	0.7022	0.3284	0.2233	Cotton
	0.0552	0.07	0.1368	0.7619	0.7388	0.8383	0.7049	0.3388	0.2284	Cotton
	0.0677	0.0696	0.1453	0.7576	0.7244	0.8272	0.6935	0.3227	0.2217	Cotton
	0.0881	0.1366	0.2546	0.6279	0.6696	0.7588	0.5827	0.307	0.1921	Cotton
	0.0813	0.1101	0.204	0.7526	0.7127	0.7543	0.5651	0.2376	0.1735	Cotton
	0.0879	0.1457	0.2644	0.6043	0.6294	0.7537	0.5846	0.3017	0.1978	Cotton
	0.0523	0.0816	0.1696	0.7117	0.7244	0.8195	0.6505	0.2913	0.2006	Cotton
	0.0962	0.1645	0.2322	0.6719	0.692	0.7638	0.6118	0.3222	0.2103	Cotton
	0.0532	0.0894	0.1471	0.7682	0.7398	0.8151	0.6619	0.2999	0.2152	Cotton
	0.0807	0.0963	0.2263	0.7243	0.7346	0.7703	0.5788	0.3245	0.2198	Cotton
	0.0736	0.0831	0.2243	0.7088	0.7402	0.8211	0.6332	0.2909	0.2105	Cotton
	0.1123	0.1699	0.2967	0.5983	0.6099	0.6999	0.5021	0.3213	0.2056	Cotton
	0.07	0.1133	0.2389	0.6997	0.7543	0.7499	0.6101	0.3236	0.2051	Cotton
	0.0963	0.1498	0.2447	0.6986	0.7246	0.7951	0.6146	0.2897	0.2039	Cotton
	0.0817	0.1312	0.2581	0.6739	0.6418	0.7213	0.5233	0.3208	0.199	Cotton
	0.0657	0.0963	0.1976	0.7094	0.7807	0.8187	0.6456	0.3305	0.1934	Cotton
	0.0668	0.0895	0.177	0.7021	0.7741	0.8338	0.6752	0.3525	0.2122	Cotton
	0.0748	0.0963	0.2135	0.6554	0.6253	0.7406	0.5285	0.3289	0.1858	Cotton
	0.0671	0.0827	0.1608	0.7186	0.7586	0.8291	0.6958	0.3693	0.2272	Cotton
	0.053	0.096	0.1696	0.642	0.6751	0.7936	0.6054	0.3637	0.2235	Cotton
	0.0742	0.096	0.1523	0.6682	0.7777	0.8257	0.6874	0.3412	0.228	Cotton
	0.0752	0.0762	0.158	0.6019	0.6103	0.7692	0.5789	0.3396	0.2069	Cotton
	0.0582	0.0885	0.1735	0.5894	0.6867	0.7303	0.5841	0.2353	0.1685	Cotton
	0.0733	0.0884	0.1654	0.6264	0.7267	0.7994	0.645	0.2513	0.1741	Cotton
	0.0816	0.0957	0.1736	0.5611	0.6511	0.6237	0.5046	0.229	0.1148	Cotton
	0.0645	0.0806	0.1746	0.5898	0.7253	0.8272	0.6959	0.2466	0.1822	Cotton
	0.067	0.0887	0.1484	0.631	0.7321	0.7471	0.5616	0.2288	0.1211	Cotton
	0.0645	0.0881	0.1651	0.6163	0.7455	0.8226	0.7297	0.2528	0.1821	Cotton
	0.0582	0.081	0.1683	0.6072	0.7196	0.8277	0.6748	0.2625	0.1749	Cotton
	0.0514	0.0884	0.1661	0.6109	0.7165	0.8351	0.6748	0.2536	0.1627	Cotton
	0.0568	0.0958	0.1607	0.5896	0.7241	0.8254	0.724	0.262	0.1821	Cotton
	0.0659	0.0883	0.1684	0.6322	0.7316	0.826	0.6445	0.2437	0.1319	Cotton
	0.0801	0.0803	0.1473	0.5833	0.7141	0.8275	0.7146	0.2567	0.1836	Cotton
	0.0645	0.0652	0.1547	0.5799	0.7112	0.8252	0.6974	0.2474	0.1839	Cotton
	0.0575	0.0806	0.1459	0.6084	0.7384	0.8168	0.7066	0.2516	0.1778	Cotton
	0.0575	0.0806	0.1345	0.5371	0.7013	0.8274	0.7093	0.2525	0.1871	Cotton
	0.0514	0.0817	0.1382	0.6278	0.7388	0.8231	0.6532	0.2279	0.114	Cotton
	0.1035	0.1341	0.1519	0.6595	0.7223	0.7308	0.5214	0.2534	0.1442	Cotton
	0.0891	0.0956	0.1515	0.6018	0.7319	0.707	0.515	0.2512	0.1406	Cotton
	0.0964	0.0958	0.1591	0.6099	0.7366	0.7155	0.5103	0.257	0.1311	Cotton
	0.076	0.0833	0.1117	0.6479	0.7427	0.8191	0.5976	0.2942	0.1914	Cotton
	0.076	0.0776	0.1184	0.6749	0.7396	0.8117	0.5938	0.2902	0.1872	Cotton
	0.0899	0.0836	0.147	0.7154	0.7745	0.8387	0.6014	0.2758	0.1965	Cotton
	0.0755	0.0835	0.1398	0.7845	0.7791	0.8413	0.6342	0.2654	0.2053	Cotton
	0.0823	0.0835	0.1376	0.7621	0.7711	0.8534	0.6428	0.2889	0.2095	Cotton
	0.0755	0.0831	0.1338	0.7457	0.7737	0.8548	0.6605	0.2987	0.2104	Cotton
	0.0764	0.0836	0.1258	0.71	0.7408	0.844	0.6406	0.2942	0.2094	Cotton
	0.0767	0.0776	0.1291	0.7364	0.7569	0.8392	0.6493	0.3072	0.2009	Cotton
	0.0755	0.0831	0.1392	0.7592	0.775	0.8528	0.6609	0.292	0.2095	Cotton
	0.0899	0.0834	0.1281	0.7186	0.7431	0.8376	0.6368	0.3019	0.1997	Cotton
	0.0747	0.0832	0.1287	0.7374	0.7574	0.8477	0.6719	0.3095	0.2126	Cotton
	0.089	0.0776	0.128	0.5213	0.6228	0.7824	0.573	0.2817	0.174	Cotton
	0.0807	0.1024	0.1523	0.6526	0.7367	0.7768	0.579	0.3048	0.199	Cotton
	0.0874	0.0894	0.1764	0.7058	0.6869	0.7545	0.5341	0.3305	0.1866	Cotton
	0.0822	0.0895	0.1818	0.7807	0.7659	0.8255	0.5047	0.2898	0.0735	Cotton
	0.0879	0.096	0.1608	0.6881	0.7236	0.7857	0.6087	0.3203	0.2005	Cotton
	0.0681	0.0894	0.1804	0.7115	0.7297	0.847	0.5334	0.287	0.1053	Cotton
	0.0708	0.1106	0.1875	0.6902	0.7033	0.7459	0.544	0.3141	0.1839	Cotton
	0.08	0.0961	0.1542	0.6838	0.723	0.7832	0.6042	0.3121	0.1962	Cotton
	0.0822	0.0895	0.1581	0.7096	0.752	0.8291	0.5519	0.2956	0.1097	Cotton
	0.0715	0.069	0.1594	0.7097	0.7172	0.7708	0.5891	0.2951	0.1879	Cotton
	0.08	0.0826	0.1569	0.6955	0.7258	0.7931	0.5771	0.3034	0.2048	Cotton
	0.0681	0.083	0.1433	0.6259	0.7234	0.8283	0.6397	0.2933	0.1077	Cotton
	0.0681	0.0831	0.1532	0.5781	0.6976	0.8377	0.6518	0.2851	0.1	Cotton
	0.0713	0.0758	0.1576	0.6838	0.7173	0.7821	0.5843	0.2975	0.2019	Cotton
	0.0787	0.1036	0.1825	0.6985	0.6713	0.7436	0.5428	0.3047	0.2114	Cotton
	0.0817	0.0766	0.1414	0.6838	0.7353	0.7863	0.5926	0.2995	0.1055	Cotton
	0.0879	0.0961	0.196	0.7075	0.7478	0.7644	0.5386	0.2814	0.2203	Cotton
	0.0816	0.0826	0.1563	0.6934	0.7044	0.7474	0.5538	0.2764	0.1025	Cotton
	0.0749	0.0896	0.1396	0.6355	0.7121	0.7854	0.5922	0.3142	0.0895	Cotton
	0.0745	0.0829	0.1662	0.6526	0.7132	0.7694	0.5874	0.2814	0.0879	Cotton
	0.0676	0.083	0.1315	0.7764	0.7607	0.8142	0.6309	0.3301	0.1053	Cotton
	0.0745	0.0829	0.1595	0.638	0.7121	0.7696	0.5964	0.2796	0.0943	Cotton
	0.0745	0.0829	0.1508	0.6452	0.6899	0.7761	0.5955	0.3135	0.1085	Cotton
	0.121	0.0961	0.1487	0.3999	0.5502	0.6417	0.3629	0.2094	0.1455	Cotton
	0.12	0.0895	0.1394	0.3559	0.5638	0.6111	0.3529	0.2157	0.1386	Cotton
	0.0867	0.0583	0.1354	0.5806	0.6304	0.5794	0.3464	0.1896	0.1174	Cotton
	0.0795	0.0708	0.1564	0.7523	0.6582	0.4706	0.2803	0.1685	0.1143	Cotton
	0.1439	0.07	0.1481	0.3834	0.5684	0.607	0.4037	0.1944	0.1449	Cotton
	0.1127	0.0766	0.1432	0.5516	0.6215	0.6065	0.385	0.1588	0.1176	Cotton
	0.1118	0.0645	0.151	0.6031	0.6265	0.6602	0.386	0.172	0.1247	Cotton
	0.1035	0.0705	0.1528	0.7464	0.666	0.6061	0.336	0.1663	0.1039	Cotton
	0.0872	0.0769	0.1613	0.7565	0.6821	0.5628	0.3456	0.1972	0.1012	Cotton
	0.121	0.07	0.1512	0.6282	0.6326	0.6182	0.335	0.1583	0.1096	Cotton
	0.0527	0.0821	0.1261	0.6794	0.7478	0.8519	0.6191	0.3127	0.19	Cotton
	0.081	0.0963	0.1635	0.6761	0.7547	0.7635	0.5146	0.2564	0.0777	Cotton
	0.0591	0.0821	0.1353	0.6248	0.7272	0.8521	0.6383	0.2989	0.1843	Cotton
	0.0817	0.0894	0.1485	0.7056	0.7623	0.7529	0.5051	0.2557	0.0678	Cotton
	0.0669	0.0893	0.1424	0.7524	0.7848	0.8262	0.595	0.2728	0.0759	Cotton
	0.067	0.0693	0.1288	0.6625	0.7373	0.853	0.6173	0.3142	0.1931	Cotton
	0.0878	0.1119	0.1694	0.668	0.6815	0.7684	0.5214	0.2808	0.0819	Cotton
	0.0676	0.0963	0.148	0.752	0.7828	0.8403	0.6249	0.2858	0.0783	Cotton
	0.0744	0.0762	0.1225	0.5863	0.7304	0.8453	0.5924	0.2862	0.1919	Cotton
	0.0674	0.0896	0.1465	0.747	0.779	0.8378	0.6248	0.2827	0.0801	Cotton
	0.0728	0.0746	0.1222	0.6444	0.7456	0.8522	0.6548	0.3221	0.1805	Cotton
	0.067	0.0692	0.1285	0.619	0.7379	0.8575	0.6078	0.2885	0.1927	Cotton
	0.0717	0.1129	0.1765	0.7041	0.6857	0.7737	0.5297	0.2918	0.0853	Cotton
	0.0808	0.0966	0.1528	0.7402	0.7779	0.8383	0.62	0.2987	0.0806	Cotton
	0.0608	0.0707	0.1261	0.5682	0.7294	0.8475	0.5976	0.3258	0.188	Cotton
	0.079	0.1047	0.1623	0.7014	0.7406	0.8292	0.5372	0.3166	0.0977	Cotton
	0.0646	0.1046	0.1562	0.7197	0.7741	0.8327	0.6121	0.3082	0.0899	Cotton
	0.0593	0.0821	0.12	0.6484	0.7432	0.851	0.6391	0.2981	0.1762	Cotton
	0.0582	0.0675	0.1317	0.6372	0.7486	0.8235	0.6177	0.2995	0.1841	Cotton
	0.0874	0.1121	0.1641	0.689	0.7384	0.8241	0.5243	0.312	0.092	Cotton
	0.0715	0.1129	0.1628	0.7542	0.766	0.835	0.5764	0.3136	0.0951	Cotton
	0.067	0.0762	0.1287	0.5926	0.7227	0.8441	0.624	0.3193	0.1824	Cotton
	0.0715	0.1137	0.1617	0.7361	0.7628	0.8311	0.5921	0.302	0.0921	Cotton
	0.0665	0.0888	0.1352	0.6812	0.7345	0.7971	0.6022	0.2447	0.1538	Cotton
	0.0813	0.0765	0.1295	0.571	0.7077	0.7994	0.5753	0.2623	0.1557	Cotton
	0.0949	0.1403	0.2201	0.5647	0.5552	0.6213	0.4638	0.226	0.0922	Cotton
	0.0713	0.0976	0.1474	0.7314	0.7748	0.8344	0.6008	0.2931	0.0916	Cotton
	0.1043	0.1469	0.2407	0.6378	0.6637	0.6168	0.4584	0.2275	0.1046	Cotton
	0.0708	0.0976	0.1547	0.6837	0.7358	0.7994	0.517	0.2958	0.0895	Cotton
	0.0715	0.0894	0.1535	0.7261	0.7709	0.8253	0.5346	0.2931	0.0921	Cotton
	0.0634	0.0894	0.1459	0.7452	0.7738	0.8347	0.5945	0.2912	0.0909	Cotton
	0.0713	0.0896	0.1555	0.7361	0.7629	0.8324	0.5735	0.2936	0.0873	Cotton
	0.0613	0.076	0.1342	0.47	0.6111	0.7332	0.6327	0.3388	0.2091	Cotton
	0.0613	0.0616	0.1228	0.2599	0.4031	0.549	0.4726	0.3064	0.1787	Cotton
	0.0775	0.0688	0.1603	0.449	0.5993	0.7094	0.6287	0.2898	0.2119	Cotton
	0.0691	0.0625	0.1145	0.2679	0.3943	0.6088	0.5189	0.3419	0.1904	Cotton
	0.0761	0.0821	0.1403	0.327	0.4219	0.6435	0.597	0.2871	0.1865	Cotton
	0.0691	0.0734	0.1287	0.5378	0.6129	0.6951	0.5574	0.2187	0.1695	Cotton
	0.1136	0.0818	0.14	0.473	0.5733	0.7174	0.6006	0.2648	0.2072	Cotton
[truncated: 2,999 more rows]
