# Supplementary material for: Comparison of Hybrid Classifiers for Crop Classification Using Normalized Difference Vegetation Index Time Series: A Case Study for Major Crops in North Xinjiang, China
Source: PLoS One. 2015 Sep 11;10(9):e0137748. doi: 10.1371/journal.pone.0137748 (PMC4567051; doi:10.1371/journal.pone.0137748)
Supplement: S1 Dataset — (ZIP) [file pone.0137748.s001.zip › Training and validation samples/MNS_train_vali.csv]

DOY	114	130	148	179	194	227	259	274	300
NDVI	0.0491	0.084	0.1324	0.6672	0.7806	0.8222	0.6436	0.2834	0.1783	cotton
	0.0446	0.0841	0.1336	0.6796	0.7828	0.8244	0.644	0.2993	0.175	cotton
	0.0516	0.0898	0.1245	0.6733	0.7655	0.8224	0.6535	0.3171	0.1643	cotton
	0.0583	0.0899	0.1323	0.6815	0.7749	0.8281	0.668	0.3102	0.1644	cotton
	0.0641	0.0899	0.1501	0.6144	0.7763	0.8149	0.6288	0.2774	0.1815	cotton
	0.0521	0.0899	0.1222	0.6587	0.7747	0.824	0.663	0.3099	0.1722	cotton
	0.0583	0.0902	0.1826	0.5925	0.7679	0.7885	0.5145	0.2021	0.1632	cotton
	0.0559	0.0839	0.1348	0.6697	0.7612	0.8353	0.6695	0.3055	0.1826	cotton
	0.0539	0.084	0.1365	0.6548	0.7766	0.8365	0.6914	0.3042	0.192	cotton
	0.0343	0.0899	0.1844	0.6265	0.7684	0.7984	0.5276	0.2314	0.1872	cotton
	0.049	0.0899	0.157	0.6506	0.7801	0.8234	0.6237	0.2825	0.1782	cotton
	0.0394	0.0841	0.1925	0.6049	0.7698	0.815	0.5675	0.2784	0.1687	cotton
	0.0436	0.103	0.1419	0.7404	0.7738	0.6959	0.7014	0.404	0.2416	cotton
	0.0761	0.1439	0.1323	0.7423	0.6492	0.678	0.6609	0.3882	0.266	cotton
	0.0625	0.1025	0.1655	0.7545	0.7676	0.6902	0.671	0.3145	0.234	cotton
	0.0507	0.109	0.1702	0.7602	0.7998	0.7573	0.7014	0.3356	0.2617	cotton
	0.0446	0.0902	0.1386	0.753	0.8083	0.8066	0.6988	0.4004	0.2573	cotton
	0.0573	0.1092	0.1265	0.7487	0.7756	0.7478	0.6841	0.407	0.2566	cotton
	0.0636	0.0902	0.1499	0.7545	0.8097	0.8443	0.7081	0.3714	0.2581	cotton
	0.0559	0.0902	0.1408	0.7317	0.8084	0.8398	0.7194	0.3884	0.2506	cotton
	0.0539	0.0902	0.1302	0.7487	0.8058	0.7912	0.7007	0.4075	0.2483	cotton
	0.043	0.0903	0.1432	0.7301	0.8095	0.8373	0.7204	0.3775	0.2502	cotton
	0.061	0.1092	0.1612	0.794	0.827	0.8435	0.6859	0.3108	0.244	cotton
	0.0425	0.0902	0.1595	0.7473	0.8106	0.8419	0.6411	0.2932	0.2311	cotton
	0.0554	0.1167	0.1435	0.7564	0.7982	0.8399	0.5735	0.28	0.221	cotton
	0.0491	0.0968	0.1626	0.7594	0.806	0.846	0.6442	0.27	0.2162	cotton
	0.0491	0.1035	0.1655	0.8041	0.8202	0.8438	0.6895	0.2862	0.2335	cotton
	0.0521	0.0905	0.1568	0.7516	0.8082	0.8354	0.7122	0.3602	0.2495	cotton
	0.0502	0.0905	0.1549	0.7419	0.8091	0.8317	0.7152	0.3879	0.2507	cotton
	0.0559	0.0905	0.1335	0.7262	0.8033	0.8455	0.596	0.2727	0.2147	cotton
	0.0542	0.1241	0.14	0.7518	0.7982	0.8428	0.5958	0.2847	0.2208	cotton
	0.0649	0.1107	0.1468	0.7315	0.8027	0.8407	0.6157	0.2716	0.2194	cotton
	0.0548	0.0904	0.1384	0.7744	0.8107	0.8357	0.6999	0.3254	0.2548	cotton
	0.0502	0.1092	0.1664	0.7548	0.8131	0.8417	0.6541	0.286	0.2346	cotton
	0.0495	0.1027	0.1438	0.7802	0.8221	0.8407	0.6738	0.3124	0.2451	cotton
	0.0739	0.0838	0.1269	0.7204	0.7981	0.8395	0.6059	0.2713	0.199	cotton
	0.0554	0.0839	0.132	0.7009	0.795	0.8461	0.6125	0.2706	0.2248	cotton
	0.0546	0.0831	0.1608	0.7474	0.7831	0.8323	0.6472	0.3301	0.2672	cotton
	0.0526	0.0756	0.1517	0.7583	0.8107	0.8293	0.6579	0.3371	0.2752	cotton
	0.0533	0.075	0.1821	0.6143	0.748	0.8184	0.6535	0.3263	0.2396	cotton
	0.062	0.0753	0.1418	0.7671	0.8168	0.8421	0.6793	0.3366	0.2657	cotton
	0.0522	0.0829	0.1805	0.6874	0.7637	0.8276	0.6544	0.3375	0.2448	cotton
	0.0598	0.0907	0.1798	0.7985	0.7974	0.8341	0.6313	0.3499	0.2527	cotton
	0.0559	0.0753	0.1473	0.7794	0.8222	0.8404	0.6782	0.3401	0.2523	cotton
	0.0605	0.0829	0.185	0.7273	0.7955	0.8346	0.6555	0.3605	0.2555	cotton
	0.0563	0.075	0.1508	0.7597	0.8143	0.8346	0.681	0.3366	0.2478	cotton
	0.0497	0.0828	0.1413	0.7394	0.8159	0.8327	0.6697	0.3271	0.2509	cotton
	0.0502	0.0829	0.1551	0.7292	0.804	0.8281	0.6799	0.3378	0.2561	cotton
	0.0522	0.0753	0.1603	0.7458	0.8072	0.8293	0.6803	0.344	0.2599	cotton
	0.0546	0.0835	0.2656	0.7377	0.8164	0.8222	0.6515	0.4246	0.2811	cotton
	0.0646	0.0907	0.2413	0.7299	0.8111	0.8154	0.6414	0.3951	0.2742	cotton
	0.0639	0.0977	0.242	0.6723	0.7972	0.8137	0.6166	0.393	0.2715	cotton
	0.0438	0.0905	0.2415	0.67	0.7645	0.7508	0.6591	0.3714	0.2501	cotton
	0.0493	0.0763	0.2451	0.6512	0.7664	0.7925	0.6507	0.3946	0.2518	cotton
	0.0577	0.0907	0.2386	0.6485	0.7939	0.8102	0.6209	0.3947	0.2511	cotton
	0.0587	0.069	0.228	0.6532	0.7632	0.7973	0.6167	0.3913	0.2539	cotton
	0.0789	0.1267	0.2315	0.648	0.7384	0.8052	0.5987	0.3924	0.2807	cotton
	0.0639	0.0835	0.2344	0.7102	0.7944	0.7761	0.6577	0.4075	0.2435	cotton
	0.0716	0.1047	0.2459	0.6584	0.7991	0.8091	0.6222	0.4135	0.278	cotton
	0.0546	0.0899	0.1337	0.6427	0.4634	0.686	0.5125	0.2644	0.1977	cotton
	0.054	0.0782	0.1349	0.6837	0.7037	0.7951	0.5488	0.3193	0.2263	cotton
	0.0649	0.0899	0.142	0.7871	0.7984	0.8415	0.5987	0.295	0.2239	cotton
	0.0649	0.0841	0.1417	0.7896	0.8194	0.8443	0.6052	0.3144	0.2213	cotton
	0.0712	0.0897	0.1621	0.7668	0.7377	0.82	0.5743	0.2787	0.2085	cotton
	0.0623	0.1037	0.2197	0.6341	0.4884	0.6844	0.5083	0.3047	0.2001	cotton
	0.0521	0.0903	0.1929	0.6248	0.6338	0.7595	0.5245	0.2999	0.2168	cotton
	0.0527	0.0903	0.1981	0.6364	0.5794	0.7532	0.5361	0.2912	0.2355	cotton
	0.04	0.0904	0.2136	0.6314	0.6858	0.7664	0.5342	0.3065	0.2227	cotton
	0.0577	0.1035	0.1955	0.6199	0.7331	0.7489	0.5138	0.3224	0.2293	cotton
	0.0521	0.0965	0.1755	0.6265	0.734	0.7565	0.5577	0.3161	0.2254	cotton
	0.0527	0.0776	0.1533	0.6005	0.7495	0.794	0.5614	0.332	0.2382	cotton
	0.0577	0.0772	0.1563	0.4847	0.7347	0.7154	0.4751	0.3167	0.2167	cotton
	0.0569	0.0839	0.1813	0.6393	0.7763	0.8272	0.6417	0.297	0.216	cotton
	0.0521	0.0702	0.1556	0.6705	0.771	0.8235	0.7001	0.2871	0.235	cotton
	0.0486	0.0838	0.1808	0.6173	0.7897	0.8323	0.6572	0.2949	0.2326	cotton
	0.0641	0.0774	0.1662	0.6836	0.79	0.832	0.6935	0.2895	0.2318	cotton
	0.0617	0.0905	0.1622	0.7077	0.727	0.8329	0.6325	0.3059	0.2171	cotton
	0.0516	0.0765	0.1482	0.7018	0.7809	0.8378	0.6763	0.3282	0.2204	cotton
	0.0557	0.0904	0.1618	0.7319	0.7639	0.8387	0.6389	0.3043	0.2122	cotton
	0.0634	0.0902	0.1801	0.7074	0.752	0.8448	0.6534	0.309	0.2304	cotton
	0.0565	0.0837	0.1524	0.6981	0.8036	0.8393	0.6766	0.3292	0.2326	cotton
	0.0634	0.0902	0.1831	0.7511	0.7858	0.8441	0.6401	0.3037	0.2346	cotton
	0.0641	0.0707	0.1514	0.7476	0.783	0.8309	0.6823	0.3417	0.2419	cotton
	0.0527	0.0774	0.1343	0.7069	0.6698	0.8078	0.6862	0.3543	0.2581	cotton
	0.0565	0.1026	0.1625	0.7559	0.8076	0.8388	0.6311	0.3036	0.2349	cotton
	0.0769	0.0903	0.1772	0.7526	0.8172	0.8414	0.6298	0.3047	0.2311	cotton
	0.0688	0.0708	0.1574	0.7282	0.8084	0.8351	0.6783	0.337	0.2574	cotton
	0.0629	0.0901	0.1648	0.7376	0.8229	0.836	0.6335	0.301	0.2416	cotton
	0.0629	0.0901	0.1767	0.7335	0.8162	0.8458	0.6478	0.3176	0.2402	cotton
	0.0636	0.0778	0.1736	0.7352	0.8024	0.8353	0.6704	0.3129	0.2188	cotton
	0.0646	0.0898	0.1699	0.6784	0.7894	0.8346	0.6311	0.3012	0.2216	cotton
	0.0571	0.0902	0.1886	0.7018	0.7672	0.8248	0.6436	0.2987	0.2222	cotton
	0.0486	0.084	0.1605	0.6037	0.7553	0.7994	0.5732	0.2991	0.2237	cotton
	0.0699	0.0902	0.1681	0.6895	0.7703	0.8256	0.6393	0.2957	0.2167	cotton
	0.0699	0.0902	0.1715	0.7433	0.7694	0.8179	0.6294	0.2977	0.2163	cotton
	0.0571	0.096	0.1878	0.7161	0.7516	0.8234	0.6426	0.2983	0.2224	cotton
	0.0579	0.0901	0.2061	0.7248	0.8086	0.8317	0.657	0.3153	0.2412	cotton
	0.0579	0.084	0.1851	0.7215	0.7788	0.8243	0.6303	0.3116	0.2275	cotton
	0.0579	0.0898	0.1795	0.7339	0.7776	0.8182	0.6233	0.3003	0.2318	cotton
	0.0583	0.084	0.2008	0.7086	0.8068	0.8249	0.6252	0.3153	0.2442	cotton
	0.0641	0.0956	0.1833	0.7211	0.8011	0.8261	0.6171	0.3154	0.2361	cotton
	0.0617	0.0901	0.1773	0.7015	0.7953	0.8096	0.5789	0.2925	0.2334	cotton
	0.0641	0.0958	0.1592	0.7249	0.7857	0.8131	0.5692	0.3013	0.2286	cotton
	0.0509	0.0839	0.1838	0.6774	0.7749	0.8035	0.5614	0.2962	0.2273	cotton
	0.0583	0.0839	0.1926	0.6943	0.7571	0.7696	0.5348	0.2967	0.2165	cotton
	0.0654	0.084	0.1631	0.6994	0.7482	0.8016	0.6257	0.3273	0.2079	cotton
	0.0587	0.0843	0.1608	0.7363	0.7421	0.8172	0.648	0.3331	0.2203	cotton
	0.0716	0.0787	0.1738	0.7227	0.7864	0.8238	0.6545	0.3336	0.2288	cotton
	0.0594	0.0897	0.1772	0.7527	0.7778	0.8264	0.652	0.3389	0.2293	cotton
	0.0418	0.0772	0.1427	0.6643	0.6703	0.7814	0.5816	0.2382	0.1726	cotton
	0.0688	0.0903	0.187	0.7131	0.7644	0.8074	0.622	0.3313	0.2281	cotton
	0.0649	0.1011	0.1648	0.7964	0.7968	0.8326	0.6478	0.3332	0.2337	cotton
	0.0552	0.078	0.1401	0.6858	0.7396	0.802	0.5761	0.2284	0.1979	cotton
	0.0507	0.0839	0.1468	0.6976	0.7246	0.8224	0.6063	0.2456	0.1813	cotton
	0.0583	0.0898	0.1638	0.7755	0.8134	0.8146	0.6123	0.3301	0.2155	cotton
	0.0489	0.084	0.1492	0.7413	0.7546	0.8152	0.592	0.2423	0.1832	cotton
	0.0646	0.0898	0.1464	0.7426	0.8262	0.7838	0.5869	0.3185	0.2063	cotton
	0.0521	0.0715	0.1445	0.7476	0.7539	0.8323	0.6168	0.2549	0.1822	cotton
	0.0623	0.0839	0.1525	0.7714	0.7519	0.8279	0.6067	0.2555	0.1923	cotton
	0.0794	0.0774	0.1299	0.5826	0.6773	0.8198	0.6504	0.3338	0.2225	cotton
	0.0791	0.0706	0.1251	0.5262	0.7167	0.7982	0.6547	0.3494	0.2181	cotton
	0.0706	0.0838	0.1211	0.6598	0.741	0.8109	0.6268	0.3222	0.217	cotton
	0.0794	0.0837	0.1266	0.6055	0.7637	0.8116	0.6536	0.3701	0.2167	cotton
	0.0695	0.0694	0.1294	0.6049	0.6817	0.786	0.6121	0.2984	0.2132	cotton
	0.0654	0.077	0.1279	0.5639	0.6704	0.8026	0.6585	0.3594	0.217	cotton
	0.0641	0.0702	0.117	0.616	0.722	0.8299	0.6605	0.3795	0.2262	cotton
	0.0464	0.0958	0.2016	0.7819	0.7432	0.8217	0.5781	0.2936	0.1413	cotton
	0.0769	0.0705	0.1119	0.6868	0.7232	0.7966	0.6375	0.3731	0.2111	cotton
	0.0706	0.0701	0.125	0.6029	0.7559	0.8263	0.6573	0.3369	0.2176	cotton
	0.0484	0.0956	0.2065	0.8204	0.8275	0.8353	0.5711	0.2931	0.1224	cotton
	0.0552	0.0837	0.1228	0.6301	0.5898	0.765	0.5881	0.3007	0.2014	cotton
	0.0836	0.0647	0.1172	0.5883	0.7023	0.8215	0.661	0.3478	0.2223	cotton
	0.0535	0.1026	0.2086	0.7886	0.7656	0.8229	0.5713	0.3057	0.1433	cotton
	0.0617	0.0767	0.1098	0.6477	0.6685	0.8234	0.6337	0.3195	0.2109	cotton
	0.0652	0.0889	0.2155	0.8215	0.8362	0.8425	0.5479	0.2995	0.1041	cotton
	0.0699	0.078	0.1073	0.6276	0.704	0.8343	0.6695	0.3668	0.2309	cotton
	0.0695	0.0776	0.1053	0.625	0.7345	0.8454	0.6716	0.3583	0.2332	cotton
	0.0535	0.0954	0.2204	0.8152	0.8288	0.8376	0.5568	0.3014	0.1283	cotton
	0.0695	0.0698	0.1135	0.5669	0.6606	0.8422	0.6757	0.3518	0.2286	cotton
	0.0557	0.0762	0.1489	0.6081	0.7412	0.8367	0.6361	0.3184	0.2062	cotton
	0.0592	0.0886	0.3018	0.84	0.8317	0.6973	0.5047	0.2407	0.1752	cotton
	0.0694	0.1026	0.222	0.8258	0.8293	0.8428	0.5636	0.3229	0.2533	cotton
	0.0688	0.0837	0.1325	0.6619	0.7803	0.8468	0.6586	0.3347	0.2292	cotton
	0.0748	0.0835	0.1231	0.6695	0.7638	0.8446	0.6827	0.3314	0.2216	cotton
	0.0518	0.0822	0.2244	0.7538	0.7768	0.816	0.574	0.3131	0.1663	cotton
	0.0464	0.102	0.224	0.8164	0.8352	0.8426	0.5527	0.2999	0.11	cotton
	0.053	0.0883	0.3587	0.8303	0.8181	0.3237	0.3498	0.0974	0.1143	cotton
	0.0587	0.0809	0.3506	0.8182	0.8219	0.4979	0.4447	0.1478	0.1462	cotton
	0.0748	0.0702	0.1105	0.6323	0.7353	0.8495	0.6853	0.3348	0.2243	cotton
	0.0473	0.0889	0.2252	0.8164	0.8317	0.8413	0.546	0.2918	0.1069	cotton
	0.0566	0.0759	0.199	0.8008	0.8342	0.8446	0.507	0.2906	0.1092	cotton
	0.0416	0.1029	0.2302	0.8174	0.8335	0.8351	0.56	0.3032	0.2548	cotton
	0.0518	0.0885	0.279	0.8288	0.8279	0.7541	0.5139	0.2604	0.1894	cotton
	0.0566	0.0824	0.1919	0.8216	0.8343	0.8498	0.4753	0.2846	0.1021	cotton
	0.0617	0.0707	0.1099	0.6527	0.7636	0.8491	0.6854	0.3358	0.2243	cotton
	0.0694	0.1033	0.3348	0.8141	0.8277	0.5799	0.4668	0.178	0.1642	cotton
	0.0756	0.0572	0.1043	0.5968	0.76	0.8526	0.6761	0.3461	0.2234	cotton
	0.0573	0.0954	0.222	0.8164	0.8312	0.8404	0.5399	0.2811	0.1028	cotton
	0.0699	0.1029	0.3076	0.8258	0.8308	0.6515	0.4828	0.2101	0.1795	cotton
	0.0552	0.069	0.1139	0.5991	0.7906	0.8444	0.6402	0.32	0.2281	cotton
	0.0509	0.0955	0.2312	0.8268	0.8298	0.8318	0.5443	0.2777	0.2393	cotton
	0.0685	0.0642	0.1111	0.6551	0.7529	0.8524	0.6835	0.3404	0.2336	cotton
	0.0522	0.0769	0.1414	0.5784	0.7524	0.8097	0.5579	0.2607	0.1894	cotton
	0.0623	0.0645	0.1113	0.6056	0.7633	0.8415	0.6704	0.337	0.234	cotton
	0.0509	0.0959	0.3461	0.8237	0.8227	0.4204	0.4215	0.1119	0.1406	cotton
	0.0464	0.0954	0.222	0.8065	0.8186	0.8224	0.5596	0.3161	0.1469	cotton
	0.0681	0.0711	0.1089	0.638	0.7507	0.8511	0.6859	0.3493	0.2296	cotton
	0.0488	0.0888	0.212	0.8236	0.832	0.8472	0.4695	0.2717	0.1126	cotton
	0.0435	0.0955	0.2415	0.8278	0.8246	0.8357	0.557	0.2841	0.2181	cotton
	0.0617	0.0708	0.1143	0.6627	0.7865	0.8525	0.6654	0.3486	0.2261	cotton
	0.0629	0.0623	0.1124	0.5605	0.7807	0.8444	0.6314	0.3132	0.2197	cotton
	0.0573	0.0888	0.219	0.8141	0.8333	0.8453	0.5311	0.283	0.0928	cotton
	0.0612	0.064	0.109	0.6695	0.765	0.8523	0.6857	0.3533	0.2221	cotton
	0.0651	0.1019	0.2115	0.8216	0.8279	0.8311	0.5468	0.2996	0.1255	cotton
	0.0342	0.1025	0.2325	0.8308	0.831	0.8419	0.5666	0.3051	0.2045	cotton
	0.0648	0.0886	0.3453	0.8254	0.8161	0.331	0.3629	0.096	0.098	cotton
	0.0573	0.0891	0.2219	0.8185	0.832	0.8406	0.5448	0.2858	0.108	cotton
	0.0688	0.0771	0.1149	0.594	0.6898	0.8455	0.6746	0.3431	0.2462	cotton
	0.0712	0.0711	0.1113	0.6442	0.7473	0.8156	0.6479	0.321	0.2344	cotton
	0.0718	0.102	0.206	0.8278	0.8344	0.8501	0.4654	0.2774	0.1076	cotton
	0.0573	0.0825	0.1913	0.8226	0.8369	0.8507	0.4929	0.2933	0.1106	cotton
	0.0754	0.064	0.112	0.6551	0.7933	0.8601	0.6834	0.3498	0.2155	cotton
	0.0425	0.0958	0.233	0.8206	0.8371	0.8174	0.5357	0.3018	0.2151	cotton
	0.058	0.102	0.2012	0.8121	0.8294	0.8452	0.5244	0.2884	0.1123	cotton
	0.0435	0.0955	0.3292	0.8164	0.8254	0.5875	0.465	0.1876	0.1586	cotton
	0.0612	0.0771	0.1067	0.6452	0.7899	0.8597	0.6896	0.3529	0.2193	cotton
	0.0467	0.0809	0.3497	0.8229	0.8221	0.38	0.3892	0.1088	0.1023	cotton
	0.0617	0.0707	0.1218	0.643	0.7585	0.8565	0.6877	0.3531	0.2344	cotton
	0.0552	0.07	0.1132	0.5812	0.7373	0.8306	0.5795	0.2767	0.1962	cotton
	0.0662	0.1169	0.2291	0.7969	0.8305	0.8516	0.5779	0.3333	0.215	cotton
	0.0623	0.0654	0.0989	0.5819	0.7223	0.8357	0.6437	0.3437	0.2501	cotton
	0.0663	0.0956	0.2231	0.8236	0.8481	0.8472	0.4827	0.281	0.106	cotton
	0.0688	0.0837	0.1246	0.6695	0.699	0.8542	0.6799	0.3551	0.2429	cotton
	0.0699	0.0769	0.1242	0.6999	0.7583	0.8517	0.6798	0.3579	0.2378	cotton
	0.0695	0.0649	0.0982	0.6191	0.707	0.8274	0.6287	0.3406	0.2479	cotton
	0.0754	0.0771	0.1255	0.638	0.7669	0.8622	0.6936	0.3576	0.2325	cotton
	0.0663	0.0891	0.2204	0.8298	0.8332	0.8372	0.5286	0.2815	0.1069	cotton
	0.0636	0.0769	0.1177	0.6044	0.7671	0.8423	0.632	0.2977	0.2007	cotton
	0.0507	0.0954	0.2162	0.8372	0.8432	0.8484	0.5055	0.2803	0.1012	cotton
	0.0445	0.0958	0.2304	0.8246	0.833	0.8426	0.574	0.3288	0.2157	cotton
	0.0593	0.0891	0.2058	0.8163	0.8035	0.8287	0.5582	0.3148	0.1532	cotton
	0.058	0.0889	0.1958	0.8042	0.8317	0.8467	0.5188	0.2916	0.1108	cotton
	0.0688	0.0837	0.114	0.6717	0.7506	0.8621	0.6833	0.3613	0.2359	cotton
	0.0565	0.0712	0.1037	0.4997	0.7249	0.8149	0.6079	0.3388	0.2519	cotton
	0.0685	0.0704	0.1092	0.7092	0.7699	0.8667	0.7006	0.3606	0.2258	cotton
	0.0715	0.0956	0.2344	0.8298	0.8359	0.8402	0.5622	0.3196	0.2033	cotton
	0.0543	0.0958	0.2756	0.8298	0.8336	0.73	0.5047	0.2666	0.1985	cotton
	0.0587	0.0891	0.2031	0.8121	0.8247	0.8398	0.5237	0.2734	0.1049	cotton
	0.0641	0.0767	0.1269	0.653	0.7051	0.837	0.6485	0.3546	0.2478	cotton
	0.0621	0.1025	0.2235	0.8195	0.8405	0.8372	0.5654	0.3306	0.2199	cotton
	0.0493	0.0636	0.1076	0.5991	0.7859	0.853	0.6819	0.3613	0.2251	cotton
	0.0587	0.0829	0.2063	0.8195	0.8267	0.8354	0.542	0.2926	0.1012	cotton
	0.066	0.1019	0.2032	0.8427	0.8382	0.8434	0.5161	0.2928	0.1156	cotton
	0.1036	0.1355	0.2186	0.6877	0.7186	0.7782	0.5962	0.369	0.213	cotton
	0.0559	0.1163	0.2159	0.8141	0.8389	0.8281	0.5557	0.3241	0.2159	cotton
	0.0699	0.0704	0.1322	0.5855	0.7035	0.7917	0.5762	0.3055	0.2446	cotton
	0.0623	0.0831	0.1872	0.7794	0.8223	0.8341	0.5892	0.2413	0.2166	cotton
	0.0522	0.0634	0.1179	0.5114	0.7627	0.8252	0.6057	0.2968	0.208	cotton
	0.0699	0.0703	0.1266	0.5769	0.7612	0.8306	0.6599	0.2891	0.215	cotton
	0.1036	0.1333	0.2321	0.7336	0.7368	0.7994	0.5935	0.352	0.1737	cotton
	0.0688	0.0705	0.1209	0.7169	0.8097	0.8571	0.683	0.3908	0.2372	cotton
	0.0493	0.0827	0.1549	0.8088	0.8235	0.8357	0.5208	0.2299	0.1419	cotton
	0.0522	0.0955	0.2052	0.8266	0.8357	0.8361	0.5189	0.2936	0.1043	cotton
	0.0608	0.0906	0.1181	0.6008	0.7414	0.8467	0.645	0.3583	0.2466	cotton
	0.0501	0.0887	0.2562	0.8206	0.8371	0.757	0.5298	0.2544	0.1929	cotton
	0.0566	0.0887	0.2146	0.8298	0.8362	0.8397	0.5521	0.3131	0.2037	cotton
	0.0654	0.0712	0.1391	0.7873	0.8255	0.8268	0.5517	0.2351	0.0911	cotton
	0.0507	0.1026	0.2114	0.8327	0.8376	0.8248	0.5531	0.3125	0.2028	cotton
	0.0688	0.0702	0.1223	0.7016	0.8085	0.8565	0.6789	0.3823	0.2371	cotton
	0.0688	0.0888	0.1687	0.7948	0.8228	0.8373	0.5731	0.2422	0.1999	cotton
	0.0636	0.0954	0.1534	0.8141	0.8405	0.8397	0.5135	0.2279	0.1262	cotton
	0.0789	0.0831	0.1529	0.8108	0.829	0.8292	0.5405	0.2371	0.0869	cotton
	0.074	0.0892	0.1861	0.8116	0.833	0.828	0.5352	0.2867	0.0912	cotton
	0.0623	0.0767	0.1817	0.8006	0.8201	0.8394	0.595	0.2453	0.2351	cotton
	0.0629	0.0638	0.1272	0.5542	0.7291	0.8225	0.655	0.2774	0.2113	cotton
	0.0623	0.0827	0.1768	0.7642	0.8096	0.8386	0.6071	0.2511	0.2351	cotton
	0.0583	0.089	0.1384	0.8163	0.8305	0.8218	0.4877	0.1582	0.1034	cotton
	0.0719	0.0955	0.1491	0.8054	0.8288	0.8313	0.5421	0.2414	0.0915	cotton
	0.0695	0.0837	0.1312	0.6284	0.695	0.8176	0.6435	0.2848	0.2112	cotton
	0.0593	0.1077	0.1864	0.8213	0.8311	0.8332	0.5306	0.2937	0.0995	cotton
	0.0695	0.0836	0.1333	0.6502	0.6981	0.8356	0.6773	0.3089	0.2268	cotton
	0.0649	0.0834	0.1334	0.8065	0.8293	0.8256	0.5456	0.2031	0.1031	cotton
	0.0422	0.0889	0.1469	0.8164	0.8339	0.8413	0.5337	0.2382	0.1433	cotton
	0.0566	0.0887	0.2162	0.8391	0.8295	0.8318	0.5521	0.2907	0.2107	cotton
	0.0473	0.0814	0.3211	0.8178	0.8289	0.394	0.4538	0.1213	0.1099	cotton
	0.0706	0.0769	0.1313	0.6479	0.7919	0.8545	0.6775	0.3773	0.2377	cotton
	0.0557	0.0954	0.1475	0.8119	0.8341	0.8383	0.539	0.243	0.1333	cotton
	0.0641	0.0839	0.1334	0.621	0.7849	0.8597	0.6747	0.3809	0.2413	cotton
	0.0651	0.0887	0.2626	0.8174	0.8259	0.686	0.5405	0.2345	0.1954	cotton
	0.0808	0.1199	0.2382	0.7568	0.7479	0.7959	0.5517	0.2991	0.1518	cotton
	0.0641	0.089	0.1458	0.803	0.8273	0.8316	0.5468	0.2439	0.0935	cotton
	0.0766	0.0838	0.1345	0.7169	0.7164	0.8413	0.6699	0.3082	0.2342	cotton
	0.0646	0.0834	0.1344	0.7985	0.8205	0.8255	0.5366	0.1909	0.097	cotton
	0.0617	0.0771	0.1293	0.6259	0.7919	0.8623	0.6677	0.3541	0.2439	cotton
	0.0646	0.0837	0.13	0.698	0.7777	0.8524	0.6815	0.3249	0.239	cotton
	0.0573	0.1026	0.2398	0.8195	0.8342	0.7434	0.5549	0.2645	0.2076	cotton
	0.0676	0.0953	0.1934	0.8173	0.8217	0.8204	0.5181	0.2931	0.1108	cotton
	0.0641	0.0827	0.1507	0.8077	0.8325	0.8373	0.5431	0.248	0.0921	cotton
	0.0646	0.0954	0.1882	0.8077	0.8278	0.8352	0.6115	0.2546	0.2299	cotton
	0.0641	0.0826	0.1491	0.7873	0.8343	0.8319	0.5397	0.2485	0.1183	cotton
	0.0712	0.0905	0.1259	0.6348	0.7741	0.8581	0.6748	0.334	0.2369	cotton
	0.0646	0.0832	0.1356	0.8018	0.8327	0.8289	0.557	0.219	0.0932	cotton
	0.0571	0.0825	0.1529	0.7859	0.8162	0.8319	0.5699	0.2492	0.1627	cotton
	0.0646	0.0893	0.1359	0.8065	0.8178	0.8222	0.5235	0.1775	0.0854	cotton
	0.0748	0.0973	0.124	0.6505	0.7979	0.8561	0.6688	0.3317	0.2367	cotton
	0.0573	0.0956	0.2228	0.8288	0.8317	0.7912	0.558	0.2776	0.2116	cotton
	0.063	0.0955	0.3166	0.8332	0.8246	0.4112	0.4623	0.1349	0.146	cotton
	0.0713	0.0954	0.1482	0.8018	0.8286	0.8352	0.5709	0.25	0.1033	cotton
	0.0652	0.0958	0.2181	0.8288	0.8321	0.8355	0.5578	0.3093	0.2065	cotton
	0.0706	0.0837	0.1249	0.6571	0.7754	0.8424	0.664	0.3181	0.222	cotton
	0.0681	0.1012	0.1966	0.8226	0.8283	0.8168	0.5354	0.2996	0.111	cotton
	0.0708	0.077	0.142	0.782	0.8263	0.8282	0.5515	0.2286	0.0859	cotton
	0.0774	0.0773	0.1286	0.7327	0.7954	0.806	0.6361	0.2669	0.2046	cotton
	0.0706	0.0954	0.1447	0.774	0.8184	0.8301	0.5852	0.2537	0.1633	cotton
	0.0571	0.0832	0.1471	0.8042	0.8254	0.816	0.4724	0.1397	0.0766	cotton
	0.0567	0.089	0.1609	0.7394	0.8063	0.8381	0.6252	0.2605	0.2374	cotton
	0.0559	0.0956	0.2611	0.8288	0.8292	0.7043	0.5473	0.2388	0.1912	cotton
	0.0573	0.0887	0.2153	0.8206	0.8236	0.8392	0.5542	0.3117	0.1976	cotton
	0.0654	0.0903	0.1186	0.6616	0.7689	0.8228	0.6588	0.2929	0.2153	cotton
	0.0716	0.0889	0.1353	0.7898	0.827	0.8368	0.5897	0.2532	0.1232	cotton
	0.0587	0.0885	0.3053	0.8217	0.815	0.379	0.4165	0.1215	0.107	cotton
	0.063	0.0956	0.2903	0.8308	0.8263	0.5675	0.5024	0.1873	0.167	cotton
	0.0783	0.0838	0.1187	0.6506	0.755	0.7868	0.6377	0.2909	0.2112	cotton
	0.0716	0.0831	0.1284	0.7898	0.8138	0.8252	0.5634	0.2103	0.0961	cotton
	0.0493	0.0903	0.122	0.6788	0.7959	0.8414	0.6334	0.3102	0.2251	cotton
	0.0571	0.0892	0.1485	0.7685	0.807	0.8164	0.4961	0.1606	0.1013	cotton
	0.0571	0.0763	0.1477	0.7158	0.7965	0.8369	0.6511	0.2503	0.2348	cotton
	0.063	0.1021	0.2748	0.8226	0.8324	0.6533	0.5329	0.2263	0.1777	cotton
	0.0571	0.0767	0.1515	0.771	0.8031	0.8206	0.491	0.1601	0.101	cotton
	0.0587	0.0825	0.1307	0.7924	0.8359	0.8285	0.5564	0.2403	0.0991	cotton
	0.0641	0.0956	0.1366	0.7329	0.7926	0.8262	0.6032	0.2602	0.1483	cotton
	0.0571	0.0829	0.1472	0.7491	0.8022	0.8205	0.5263	0.1904	0.1065	cotton
	0.0769	0.0954	0.1416	0.6826	0.7891	0.8289	0.6289	0.2581	0.1953	cotton
	0.0713	0.0888	0.1342	0.7668	0.7969	0.8288	0.5928	0.2504	0.119	cotton
	0.0668	0.0967	0.1306	0.6353	0.8023	0.8551	0.6182	0.3053	0.2245	cotton
	0.0543	0.1021	0.2247	0.8206	0.836	0.8122	0.583	0.2971	0.2112	cotton
	0.0718	0.0839	0.1278	0.6747	0.7614	0.8512	0.6545	0.3086	0.226	cotton
	0.0543	0.1088	0.2184	0.8142	0.8233	0.8242	0.5743	0.3108	0.1996	cotton
	0.0617	0.0838	0.1328	0.6656	0.7969	0.8439	0.6015	0.3089	0.2199	cotton
	0.0641	0.0839	0.1388	0.622	0.8013	0.7712	0.5181	0.2896	0.199	cotton
	0.0583	0.097	0.1296	0.6877	0.7859	0.8631	0.6493	0.3148	0.2259	cotton
	0.0592	0.0954	0.2235	0.8256	0.833	0.8009	0.6004	0.3056	0.2217	cotton
	0.0612	0.0773	0.122	0.6571	0.798	0.8629	0.6329	0.309	0.2265	cotton
	0.063	0.0954	0.2118	0.8195	0.8168	0.8236	0.563	0.3055	0.1742	cotton
	0.0646	0.0771	0.1312	0.6025	0.79	0.8558	0.6555	0.3165	0.2347	cotton
	0.0552	0.0837	0.1218	0.6307	0.802	0.8475	0.6371	0.3002	0.227	cotton
	0.0779	0.0838	0.1174	0.5921	0.7902	0.8456	0.6641	0.317	0.233	cotton
	0.0587	0.1016	0.2138	0.8294	0.8214	0.836	0.5901	0.3331	0.2053	cotton
	0.0681	0.0837	0.1393	0.6059	0.7836	0.8305	0.5978	0.3085	0.2327	cotton
	0.0718	0.0837	0.1157	0.607	0.797	0.8426	0.6692	0.3208	0.2335	cotton
	0.0573	0.0771	0.128	0.6034	0.7639	0.8566	0.6219	0.3088	0.2356	cotton
	0.0663	0.0838	0.1274	0.636	0.7991	0.8343	0.6549	0.3159	0.2311	cotton
	0.0708	0.0903	0.1078	0.6353	0.765	0.8511	0.6737	0.2967	0.2257	cotton
	0.0724	0.0903	0.1163	0.633	0.76	0.8406	0.6739	0.3018	0.2152	cotton
	0.0708	0.0837	0.1101	0.6896	0.7743	0.8516	0.6764	0.2969	0.2222	cotton
	0.0733	0.0973	0.1119	0.6888	0.7035	0.7783	0.631	0.2653	0.1952	cotton
	0.0787	0.0769	0.1204	0.5729	0.7565	0.8213	0.6589	0.3019	0.2142	cotton
	0.0583	0.0903	0.1235	0.6659	0.7633	0.8311	0.6352	0.288	0.1989	cotton
	0.0539	0.0735	0.1516	0.757	0.8083	0.826	0.5825	0.2772	0.1649	cotton
	0.0446	0.0738	0.1583	0.7485	0.8077	0.7956	0.5882	0.2756	0.1047	cotton
	0.06	0.0734	0.1476	0.6921	0.8083	0.8325	0.5706	0.2811	0.1772	cotton
	0.0454	0.0811	0.1501	0.7356	0.809	0.8319	0.5505	0.2866	0.1048	cotton
	0.0539	0.0738	0.1575	0.7702	0.8098	0.819	0.5019	0.2504	0.0919	cotton
	0.0454	0.065	0.1412	0.603	0.7457	0.8304	0.5773	0.2739	0.1781	cotton
	0.0532	0.0806	0.1355	0.6181	0.7417	0.8338	0.5847	0.2758	0.1685	cotton
	0.0522	0.0662	0.1347	0.6823	0.7868	0.8375	0.5967	0.2913	0.1557	cotton
	0.047	0.0658	0.1297	0.6512	0.764	0.8348	0.5908	0.2768	0.1664	cotton
	0.0539	0.0662	0.1557	0.7451	0.8004	0.8196	0.5092	0.2601	0.0987	cotton
	0.0539	0.0658	0.1281	0.6411	0.7659	0.8381	0.5858	0.281	0.1692	cotton
	0.0532	0.0735	0.1366	0.7199	0.8118	0.8358	0.5657	0.2865	0.1586	cotton
	0.05	0.0773	0.1574	0.8116	0.8371	0.8494	0.6513	0.3658	0.2449	cotton
	0.0569	0.0768	0.1671	0.8042	0.8346	0.8628	0.6653	0.3865	0.2457	cotton
	0.0569	0.0955	0.2062	0.8008	0.802	0.8288	0.5706	0.2743	0.2544	cotton
	0.0581	0.0892	0.2053	0.8019	0.8364	0.8358	0.5987	0.263	0.2311	cotton
	0.071	0.1149	0.2212	0.7233	0.7681	0.7529	0.602	0.337	0.2324	cotton
	0.0542	0.1014	0.1686	0.7891	0.8364	0.8294	0.6588	0.3569	0.2727	cotton
	0.0607	0.0954	0.1769	0.7989	0.8377	0.8405	0.6641	0.3598	0.2516	cotton
	0.0772	0.1013	0.2037	0.749	0.795	0.7282	0.6226	0.3666	0.2152	cotton
	0.061	0.0954	0.161	0.7879	0.8276	0.8568	0.6645	0.3495	0.251	cotton
	0.0747	0.1035	0.3304	0.8141	0.7647	0.7517	0.4741	0.2655	0.2366	cotton
	0.0676	0.1177	0.3184	0.8019	0.7568	0.7455	0.4451	0.2197	0.1936	cotton
	0.06	0.1108	0.2775	0.8409	0.8134	0.7695	0.4166	0.2063	0.1593	cotton
	0.074	0.1028	0.3149	0.8072	0.7383	0.7507	0.4284	0.2391	0.2001	cotton
	0.1108	0.1514	0.3142	0.7587	0.6802	0.7253	0.4489	0.2679	0.2113	cotton
	0.0663	0.111	0.2662	0.8409	0.8404	0.7857	0.4368	0.1977	0.1512	cotton
	0.0747	0.1161	0.288	0.8291	0.7373	0.7572	0.4186	0.2418	0.1605	cotton
	0.0532	0.0835	0.2003	0.7944	0.8124	0.8493	0.4811	0.3019	0.0783	cotton
	0.06	0.0834	0.2037	0.7833	0.8182	0.8389	0.4521	0.2889	0.0923	cotton
	0.0529	0.0771	0.2043	0.7846	0.8203	0.8509	0.4666	0.2959	0.0906	cotton
	0.0454	0.0771	0.2056	0.7833	0.828	0.8448	0.4494	0.2939	0.0923	cotton
	0.0676	0.0898	0.1976	0.7739	0.828	0.8389	0.4518	0.2852	0.0923	cotton
	0.0522	0.0771	0.2087	0.7886	0.8276	0.8381	0.4382	0.2814	0.0916	cotton
	0.0673	0.0706	0.1994	0.7833	0.8265	0.8389	0.4357	0.2894	0.0922	cotton
	0.0595	0.0899	0.2121	0.7873	0.8195	0.8392	0.4389	0.2713	0.0784	cotton
	0.0597	0.0835	0.2137	0.8006	0.8381	0.8338	0.4249	0.2318	0.0916	cotton
	0.0671	0.0899	0.2159	0.8042	0.8302	0.8329	0.4162	0.2128	0.0786	cotton
	0.0597	0.09	0.2146	0.7671	0.832	0.834	0.405	0.1763	0.0922	cotton
	0.0673	0.0962	0.2151	0.782	0.84	0.8387	0.4212	0.1875	0.0922	cotton
	0.0595	0.0899	0.2125	0.803	0.8432	0.8303	0.4177	0.1422	0.0905	cotton
	0.0537	0.0835	0.2118	0.7899	0.8325	0.8311	0.4084	0.1236	0.0937	cotton
	0.0597	0.0833	0.2113	0.7994	0.824	0.8303	0.4088	0.112	0.0904	cotton
	0.0595	0.0967	0.2201	0.796	0.8374	0.8347	0.4235	0.1026	0.0802	cotton
	0.0597	0.0898	0.2349	0.8308	0.8351	0.7945	0.3911	0.1219	0.0845	cotton
	0.0612	0.1021	0.1996	0.8278	0.6538	0.7566	0.4294	0.3223	0.108	cotton
	0.0681	0.0955	0.1564	0.7899	0.6916	0.6065	0.3601	0.31	0.1346	cotton
	0.0681	0.0964	0.1881	0.783	0.5512	0.754	0.4857	0.2922	0.1412	cotton
	0.0552	0.0959	0.1918	0.8019	0.5941	0.7505	0.4576	0.3345	0.1123	cotton
	0.0543	0.0959	0.1822	0.8164	0.8157	0.7853	0.4705	0.3459	0.1055	cotton
	0.0529	0.0898	0.1638	0.7918	0.7158	0.7771	0.5173	0.2759	0.1683	cotton
	0.0478	0.09	0.1951	0.7805	0.7166	0.7987	0.3995	0.2026	0.1037	cotton
	0.0543	0.0835	0.1736	0.8141	0.7896	0.8185	0.5303	0.3006	0.1494	cotton
	0.0454	0.0971	0.188	0.8204	0.8239	0.8252	0.3913	0.2972	0.1097	cotton
	0.0597	0.0835	0.1598	0.7776	0.8157	0.7838	0.5258	0.2766	0.1783	cotton
	0.0529	0.0771	0.1757	0.7911	0.7077	0.7997	0.4739	0.2782	0.2283	cotton
	0.0478	0.0899	0.1968	0.8298	0.7638	0.8179	0.4229	0.3149	0.1826	cotton
	0.0468	0.0766	0.2018	0.8278	0.7673	0.8252	0.4181	0.3017	0.1503	cotton
	0.0617	0.0898	0.2113	0.8108	0.6156	0.7785	0.4386	0.2564	0.0885	cotton
	0.0486	0.1021	0.1714	0.8327	0.8373	0.8235	0.5205	0.3192	0.1209	cotton
	0.0606	0.0897	0.2252	0.8006	0.5842	0.7801	0.404	0.1577	0.1042	cotton
	0.0685	0.0782	0.1391	0.699	0.7801	0.4999	0.348	0.2184	0.1388	cotton
	0.0521	0.0834	0.1762	0.767	0.7989	0.8299	0.3799	0.2463	0.1103	cotton
	0.0333	0.0897	0.1814	0.8215	0.8391	0.8339	0.3912	0.2963	0.1112	cotton
	0.0394	0.0833	0.1778	0.7518	0.8381	0.8313	0.3768	0.2854	0.1067	cotton
	0.0593	0.0837	0.1565	0.7615	0.8036	0.7823	0.5116	0.2699	0.183	cotton
	0.0327	0.0771	0.1775	0.8141	0.832	0.8227	0.4546	0.3224	0.2145	cotton
	0.0612	0.0898	0.1788	0.8119	0.8183	0.7699	0.4589	0.302	0.1097	cotton
	0.0461	0.0831	0.1685	0.7534	0.8144	0.8343	0.3757	0.2472	0.1183	cotton
	0.0543	0.0834	0.2079	0.7877	0.8059	0.8119	0.4267	0.2106	0.0891	cotton
	0.0537	0.0769	0.1645	0.7873	0.7965	0.819	0.4662	0.267	0.2311	cotton
	0.0486	0.0896	0.1662	0.8247	0.8346	0.7584	0.4336	0.3024	0.0912	cotton
	0.0617	0.0897	0.1498	0.7459	0.8224	0.6293	0.3629	0.3024	0.0931	cotton
	0.0521	0.0834	0.1639	0.7037	0.8114	0.8326	0.3698	0.242	0.1176	cotton
	0.046	0.0898	0.1656	0.7994	0.8399	0.8227	0.5045	0.2747	0.149	cotton
	0.0565	0.0704	0.1715	0.7761	0.8198	0.8252	0.3769	0.1945	0.11	cotton
	0.0493	0.0834	0.187	0.8096	0.8419	0.8235	0.4247	0.3184	0.1838	cotton
	0.0552	0.0837	0.1662	0.8185	0.8378	0.8212	0.5096	0.2973	0.1193	cotton
	0.0543	0.0897	0.1964	0.7972	0.8116	0.8139	0.4276	0.2117	0.0875	cotton
	0.0486	0.0774	0.1854	0.8011	0.8222	0.8149	0.4233	0.2188	0.0917	cotton
	0.04	0.0834	0.1732	0.7599	0.8348	0.8353	0.368	0.2766	0.1056	cotton
	0.0438	0.0899	0.1437	0.8022	0.8343	0.8098	0.3671	0.1127	0.0972	cotton
	0.0552	0.1082	0.1872	0.8308	0.8303	0.834	0.4009	0.1005	0.0847	cotton
	0.0478	0.096	0.1643	0.8206	0.8376	0.8209	0.5045	0.2952	0.1113	cotton
	0.0623	0.0837	0.1434	0.7501	0.8249	0.8149	0.3838	0.1474	0.1333	cotton
	0.0612	0.0838	0.1509	0.7503	0.8103	0.6372	0.3744	0.3045	0.0904	cotton
	0.0612	0.0897	0.2037	0.8268	0.8274	0.8239	0.4564	0.1664	0.0846	cotton
	0.0557	0.0895	0.1561	0.8298	0.8321	0.7622	0.4471	0.3189	0.0897	cotton
	0.0461	0.0769	0.1771	0.8278	0.8442	0.8407	0.3702	0.2879	0.1055	cotton
	0.0552	0.0837	0.1959	0.8369	0.8372	0.8246	0.4622	0.1641	0.0904	cotton
	0.04	0.0769	0.1782	0.8048	0.8383	0.8404	0.3656	0.2828	0.0947	cotton
	0.0493	0.0836	0.1741	0.8204	0.841	0.8327	0.4033	0.2921	0.2052	cotton
	0.0478	0.0897	0.164	0.8216	0.8393	0.8185	0.4971	0.2884	0.1146	cotton
	0.0552	0.0836	0.1649	0.796	0.8289	0.7888	0.4859	0.3072	0.118	cotton
	0.05	0.0962	0.1834	0.8182	0.8426	0.8404	0.3662	0.2927	0.1061	cotton
	0.0486	0.0774	0.1507	0.7944	0.8277	0.8271	0.4291	0.2226	0.2013	cotton
	0.0543	0.0894	0.1508	0.7886	0.8165	0.6517	0.3764	0.2961	0.0878	cotton
	0.0565	0.096	0.1801	0.8298	0.8395	0.8329	0.3992	0.0951	0.0891	cotton
	0.0403	0.0897	0.1914	0.8226	0.8283	0.8179	0.4639	0.2683	0.0786	cotton
	0.0569	0.0897	0.1746	0.8185	0.8339	0.8339	0.4014	0.0914	0.0839	cotton
	0.0461	0.0766	0.1667	0.7279	0.8143	0.8313	0.354	0.2581	0.0857	cotton
	0.0606	0.0773	0.1561	0.7677	0.8083	0.7712	0.4898	0.2393	0.1892	cotton
	0.0623	0.0898	0.1882	0.8268	0.8341	0.8278	0.4527	0.1611	0.0863	cotton
	0.0552	0.0897	0.1833	0.8024	0.8327	0.8239	0.4343	0.2364	0.0819	cotton
	0.0493	0.0836	0.165	0.7903	0.8347	0.8205	0.394	0.1688	0.0849	cotton
	0.0438	0.0766	0.1657	0.7485	0.8126	0.8265	0.3665	0.2115	0.101	cotton
	0.0408	0.0832	0.1683	0.7761	0.8344	0.8325	0.3592	0.2672	0.1082	cotton
	0.0617	0.0899	0.1641	0.8164	0.8256	0.7704	0.4403	0.3031	0.1014	cotton
	0.0493	0.0836	0.1537	0.8226	0.8421	0.8314	0.4066	0.2767	0.2222	cotton
	0.0617	0.0782	0.1504	0.6947	0.8023	0.5245	0.3381	0.2204	0.1157	cotton
	0.0486	0.0959	0.1613	0.8308	0.8423	0.7965	0.4765	0.2847	0.1166	cotton
	0.0617	0.0898	0.1885	0.8206	0.8379	0.833	0.4638	0.2411	0.1211	cotton
	0.0461	0.0833	0.1675	0.7037	0.827	0.8214	0.3711	0.2545	0.1025	cotton
	0.0486	0.071	0.1484	0.7969	0.8411	0.8292	0.4144	0.2079	0.1787	cotton
	0.0422	0.0767	0.1663	0.7918	0.8304	0.7997	0.3649	0.1703	0.0736	cotton
	0.0697	0.0782	0.1489	0.6874	0.7868	0.5364	0.345	0.2347	0.1191	cotton
	0.0507	0.0896	0.1517	0.815	0.8354	0.8176	0.3743	0.1248	0.0843	cotton
	0.0438	0.0766	0.166	0.7353	0.8129	0.8205	0.3617	0.2004	0.1022	cotton
	0.0606	0.0773	0.1617	0.7677	0.7637	0.7842	0.4992	0.2156	0.1973	cotton
	0.0706	0.0782	0.1409	0.7137	0.7838	0.5635	0.3437	0.2475	0.1193	cotton
	0.0629	0.0838	0.1432	0.7859	0.8284	0.6835	0.3688	0.3055	0.1146	cotton
	0.0422	0.102	0.1573	0.8011	0.8335	0.822	0.3754	0.1401	0.1208	cotton
	0.05	0.0834	0.1823	0.8204	0.8364	0.8317	0.4146	0.2985	0.1927	cotton
	0.0688	0.0835	0.1763	0.8258	0.8363	0.8354	0.4146	0.1787	0.0843	cotton
	0.0774	0.102	0.1765	0.7471	0.7931	0.8015	0.4952	0.296	0.2334	cotton
	0.0521	0.0955	0.1474	0.7582	0.7393	0.7877	0.4496	0.2487	0.2102	cotton
	0.0699	0.1022	0.1884	0.6967	0.7796	0.7338	0.4431	0.3327	0.2397	cotton
	0.0552	0.0898	0.1867	0.8196	0.8398	0.8294	0.4602	0.2749	0.1075	cotton
	0.0507	0.0837	0.1627	0.7994	0.761	0.8265	0.4598	0.2742	0.2253	cotton
	0.05	0.0958	0.1833	0.8124	0.8342	0.821	0.3969	0.1974	0.0902	cotton
	0.0507	0.0959	0.1485	0.7873	0.7433	0.814	0.4523	0.2551	0.2069	cotton
	0.0623	0.096	0.1742	0.8258	0.8313	0.8356	0.4098	0.1721	0.0921	cotton
	0.0422	0.0836	0.1713	0.8159	0.8396	0.8225	0.3805	0.1337	0.1253	cotton
	0.0486	0.0958	0.1857	0.8339	0.8349	0.823	0.4335	0.2393	0.1024	cotton
	0.0724	0.0782	0.1354	0.6669	0.788	0.632	0.4051	0.1899	0.1453	cotton
	0.0466	0.0968	0.1714	0.737	0.8227	0.8252	0.3772	0.2662	0.0936	cotton
	0.0408	0.0898	0.1819	0.8141	0.8349	0.8269	0.3689	0.2685	0.0974	cotton
	0.0557	0.096	0.1857	0.8288	0.8339	0.8333	0.4449	0.2213	0.1045	cotton
	0.0583	0.0837	0.1483	0.7886	0.8138	0.8354	0.4552	0.2554	0.2214	cotton
	0.0605	0.0726	0.1382	0.7006	0.7818	0.6723	0.3959	0.1929	0.1456	cotton
	0.0486	0.0776	0.1687	0.8088	0.8393	0.7986	0.483	0.2849	0.1056	cotton
	0.0557	0.0899	0.1659	0.8108	0.8283	0.8109	0.3892	0.1743	0.0927	cotton
	0.0629	0.0961	0.1585	0.7642	0.7682	0.8264	0.4556	0.2961	0.244	cotton
	0.0552	0.0838	0.1761	0.7948	0.8316	0.7562	0.4421	0.2992	0.1156	cotton
	0.0587	0.0895	0.1422	0.7657	0.7858	0.765	0.4471	0.2562	0.1928	cotton
	0.0466	0.0966	0.1816	0.8185	0.8441	0.8273	0.3802	0.2725	0.1014	cotton
	0.0543	0.0703	0.169	0.8193	0.8457	0.8317	0.4344	0.2899	0.2252	cotton
	0.0552	0.0834	0.1947	0.8256	0.8291	0.8269	0.4101	0.3035	0.1874	cotton
	0.04	0.0899	0.1895	0.8185	0.8445	0.8283	0.3766	0.2737	0.1149	cotton
	0.0509	0.0896	0.132	0.7535	0.8172	0.8405	0.458	0.2934	0.2297	cotton
	0.0486	0.1014	0.1777	0.8054	0.8313	0.7538	0.4498	0.3074	0.1034	cotton
	0.0565	0.096	0.1878	0.8136	0.8414	0.8213	0.4009	0.2093	0.0758	cotton
	0.0394	0.0899	0.1817	0.782	0.8151	0.8256	0.3835	0.2483	0.0722	cotton
	0.0557	0.0835	0.1679	0.8268	0.8291	0.8171	0.3987	0.1847	0.0908	cotton
	0.0486	0.083	0.1941	0.8164	0.8314	0.8264	0.3902	0.2921	0.1502	cotton
	0.0486	0.0834	0.1646	0.8112	0.8414	0.8273	0.3886	0.1348	0.1346	cotton
	0.0634	0.0896	0.169	0.8236	0.8462	0.8377	0.4069	0.0872	0.0784	cotton
	0.0583	0.0898	0.1376	0.7833	0.823	0.8534	0.4776	0.2771	0.2238	cotton
	0.0543	0.0831	0.1984	0.8147	0.8316	0.831	0.3962	0.3134	0.1878	cotton
	0.0342	0.0831	0.1908	0.8174	0.8367	0.831	0.3702	0.2742	0.1062	cotton
	0.0527	0.0899	0.1979	0.8298	0.841	0.8314	0.3752	0.2799	0.1255	cotton
	0.05	0.0898	0.1366	0.755	0.818	0.8377	0.4555	0.2789	0.2187	cotton
	0.0565	0.0777	0.1275	0.7991	0.8189	0.8597	0.4825	0.2565	0.2244	cotton
	0.0636	0.0837	0.1765	0.8027	0.8382	0.8387	0.4354	0.1287	0.0853	cotton
	0.0579	0.0898	0.1375	0.7749	0.824	0.8605	0.4777	0.274	0.2228	cotton
	0.0629	0.1023	0.167	0.7026	0.8097	0.7635	0.4343	0.2626	0.208	cotton
	0.046	0.0835	0.1666	0.779	0.8354	0.8305	0.4357	0.1741	0.1746	cotton
	0.0486	0.1014	0.1738	0.805	0.8317	0.744	0.4682	0.3132	0.0946	cotton
	0.0579	0.0836	0.1357	0.7886	0.8287	0.8376	0.453	0.2674	0.2076	cotton
	0.0565	0.0899	0.161	0.7899	0.8408	0.8154	0.5252	0.2777	0.1452	cotton
	0.0521	0.0968	0.1839	0.7931	0.8256	0.834	0.3893	0.2572	0.0708	cotton
	0.0565	0.0839	0.1266	0.7657	0.8291	0.8604	0.4904	0.2658	0.224	cotton
	0.0629	0.1013	0.1743	0.8152	0.8346	0.8369	0.4377	0.1222	0.084	cotton
	0.0557	0.0899	0.1686	0.8268	0.8449	0.7812	0.4945	0.3004	0.0925	cotton
	0.0748	0.1093	0.1636	0.651	0.7841	0.7163	0.4099	0.2458	0.1964	cotton
	0.0493	0.0896	0.1701	0.813	0.8406	0.8147	0.3912	0.2059	0.1032	cotton
	0.046	0.0777	0.1634	0.7565	0.8171	0.8219	0.4529	0.2543	0.2236	cotton
	0.0629	0.0835	0.1919	0.8204	0.8341	0.8348	0.4326	0.3126	0.2418	cotton
	0.0641	0.0836	0.1519	0.7732	0.775	0.7511	0.4847	0.2318	0.2055	cotton
	0.0527	0.0778	0.1388	0.7671	0.7318	0.7611	0.4188	0.2616	0.1965	cotton
	0.0557	0.0899	0.1987	0.8215	0.8313	0.8347	0.3995	0.3186	0.2154	cotton
	0.0384	0.083	0.1842	0.7831	0.8292	0.8314	0.387	0.2524	0.0705	cotton
	0.0636	0.0962	0.1646	0.8119	0.8372	0.8134	0.3859	0.2056	0.0999	cotton
	0.0454	0.0966	0.2058	0.7833	0.8438	0.8188	0.386	0.2776	0.1055	cotton
	0.0412	0.0899	0.1907	0.7978	0.8321	0.8344	0.4662	0.1938	0.0795	cotton
	0.0571	0.096	0.1892	0.8022	0.8365	0.8203	0.428	0.1701	0.0857	cotton
	0.0565	0.096	0.2026	0.81	0.8377	0.8224	0.454	0.2286	0.0729	cotton
	0.0454	0.0897	0.2097	0.8246	0.8359	0.8338	0.403	0.3078	0.113	cotton
	0.0579	0.0839	0.1335	0.7685	0.8243	0.8506	0.487	0.2734	0.2279	cotton
	0.0516	0.0775	0.1366	0.7642	0.8238	0.8563	0.4764	0.2673	0.2313	cotton
	0.0493	0.0721	0.1352	0.7924	0.8239	0.8237	0.4649	0.2523	0.2282	cotton
	0.0748	0.103	0.2277	0.813	0.8364	0.7998	0.4247	0.3197	0.1769	cotton
	0.0641	0.0663	0.1339	0.7899	0.833	0.8343	0.4723	0.2577	0.23	cotton
	0.0699	0.1019	0.1947	0.8236	0.8307	0.8331	0.4305	0.1493	0.088	cotton
	0.0754	0.1233	0.1809	0.5644	0.7914	0.6699	0.3455	0.2277	0.2052	cotton
	0.0509	0.0899	0.1998	0.8187	0.8304	0.8085	0.4496	0.1893	0.0846	cotton
	0.0828	0.1479	0.2473	0.7911	0.8384	0.7824	0.4045	0.3204	0.1475	cotton
	0.0552	0.0898	0.2065	0.8171	0.83	0.8258	0.4891	0.2754	0.0877	cotton
	0.0405	0.0837	0.1389	0.7382	0.7704	0.7783	0.4347	0.2476	0.2054	cotton
	0.0623	0.102	0.2192	0.8084	0.8299	0.8151	0.4623	0.2211	0.1138	cotton
	0.0486	0.0838	0.1521	0.7763	0.8272	0.8273	0.4305	0.2494	0.2226	cotton
	0.0412	0.0895	0.136	0.7856	0.8242	0.8133	0.4381	0.2459	0.2221	cotton
	0.0478	0.0778	0.1401	0.758	0.7439	0.7771	0.4264	0.2552	0.2009	cotton
	0.0557	0.0836	0.1604	0.7899	0.8303	0.8058	0.4187	0.2502	0.2131	cotton
	0.0509	0.0895	0.135	0.7685	0.8284	0.8198	0.4489	0.2504	0.2223	cotton
	0.0636	0.0721	0.1179	0.7565	0.8168	0.8481	0.5391	0.2429	0.1845	cotton
	0.0646	0.0723	0.1305	0.7439	0.7947	0.8467	0.571	0.3101	0.2528	cotton
	0.0552	0.0898	0.1259	0.7873	0.8219	0.8492	0.5493	0.2465	0.1827	cotton
	0.0557	0.0837	0.1331	0.7638	0.6755	0.778	0.3962	0.2156	0.135	cotton
	0.0699	0.0723	0.1268	0.7671	0.809	0.8403	0.5241	0.2515	0.1813	cotton
	0.0629	0.0776	0.1315	0.7638	0.6634	0.7725	0.4418	0.1993	0.1566	cotton
	0.0688	0.0838	0.1248	0.7657	0.8203	0.8481	0.5417	0.2426	0.188	cotton
	0.0773	0.066	0.1339	0.7471	0.8	0.8322	0.5213	0.2661	0.2213	cotton
	0.0617	0.078	0.1255	0.7228	0.8071	0.8483	0.5354	0.2503	0.1934	cotton
	0.0552	0.078	0.1244	0.6619	0.7174	0.8057	0.513	0.2499	0.1904	cotton
	0.0756	0.0838	0.1303	0.7886	0.8321	0.8429	0.5638	0.2644	0.1924	cotton
	0.0478	0.0703	0.1307	0.6986	0.7279	0.7874	0.575	0.2817	0.2379	cotton
	0.0675	0.072	0.1331	0.735	0.8104	0.8435	0.5473	0.2644	0.193	cotton
	0.0557	0.0716	0.134	0.7859	0.8272	0.8458	0.5823	0.2938	0.2458	cotton
	0.0538	0.0638	0.1265	0.7174	0.7404	0.7915	0.5696	0.2856	0.2355	cotton
	0.0746	0.0721	0.1373	0.6986	0.8042	0.8477	0.5641	0.2749	0.2003	cotton
	0.0699	0.0717	0.1349	0.7503	0.8187	0.8464	0.5687	0.2901	0.2408	cotton
	0.0756	0.061	0.1271	0.8015	0.8309	0.8416	0.5793	0.275	0.1945	cotton
	0.0685	0.0837	0.1206	0.7924	0.829	0.8473	0.6057	0.2793	0.2078	cotton
	0.0675	0.0723	0.1309	0.8196	0.8349	0.8605	0.5936	0.2778	0.2041	cotton
	0.0543	0.0716	0.1366	0.7833	0.8279	0.8364	0.5857	0.2972	0.2471	cotton
	0.0756	0.0724	0.1244	0.8015	0.8212	0.8534	0.6116	0.2822	0.2074	cotton
	0.0552	0.0769	0.1322	0.6967	0.8079	0.8287	0.4944	0.2881	0.1801	cotton
	0.0629	0.078	0.1188	0.6444	0.7846	0.8261	0.5538	0.2583	0.2157	cotton
	0.0517	0.078	0.1087	0.7282	0.8035	0.8567	0.6111	0.288	0.2373	cotton
	0.0612	0.0774	0.1384	0.7613	0.8237	0.8288	0.5927	0.2942	0.2549	cotton
	0.0636	0.0656	0.1121	0.6894	0.8024	0.8153	0.532	0.2062	0.1828	cotton
	0.0412	0.0769	0.1186	0.5557	0.773	0.8146	0.5055	0.1747	0.1349	cotton
	0.066	0.0673	0.1214	0.6934	0.8193	0.862	0.6253	0.2837	0.2457	cotton
	0.0816	0.0723	0.1446	0.7911	0.8308	0.8521	0.6357	0.2723	0.2368	cotton
	0.0543	0.0834	0.1309	0.7292	0.7724	0.8037	0.5608	0.2627	0.2305	cotton
	0.0617	0.0594	0.1424	0.7721	0.8206	0.8315	0.6035	0.2861	0.2669	cotton
	0.0668	0.078	0.1163	0.758	0.8309	0.8582	0.6323	0.2889	0.2474	cotton
	0.0608	0.0776	0.1479	0.7503	0.8205	0.8399	0.5996	0.2789	0.2686	cotton
	0.0746	0.0723	0.1319	0.7657	0.8357	0.8468	0.6419	0.2732	0.2454	cotton
	0.066	0.061	0.1198	0.6953	0.8266	0.8541	0.6054	0.2977	0.246	cotton
	0.0486	0.0767	0.1297	0.7361	0.801	0.8446	0.5302	0.2668	0.1756	cotton
	0.0681	0.0774	0.1494	0.7471	0.8169	0.836	0.5856	0.2693	0.2576	cotton
	0.0428	0.0703	0.1276	0.7361	0.8051	0.8341	0.5198	0.194	0.1233	cotton
	0.0629	0.0714	0.1252	0.5924	0.7483	0.7677	0.5108	0.1638	0.1094	cotton
	0.0623	0.0769	0.1292	0.6212	0.6991	0.8206	0.5584	0.2394	0.1916	cotton
	0.0438	0.0703	0.1308	0.7327	0.8189	0.8409	0.5147	0.1948	0.1203	cotton
	0.0636	0.0721	0.1234	0.6625	0.7693	0.829	0.5782	0.2413	0.2084	cotton
	0.0623	0.0773	0.1212	0.6669	0.518	0.7833	0.5543	0.2487	0.2016	cotton
	0.0565	0.0832	0.1287	0.6078	0.7503	0.8306	0.5652	0.2485	0.1877	cotton
	0.0583	0.0775	0.1173	0.5924	0.4313	0.7616	0.5533	0.2405	0.2031	cotton
	0.0552	0.0769	0.1233	0.625	0.6891	0.8129	0.5593	0.243	0.1947	cotton
	0.0716	0.0898	0.1621	0.6959	0.7986	0.8043	0.5103	0.2422	0.1734	cotton
	0.0552	0.0775	0.1256	0.7428	0.7952	0.8473	0.5904	0.2707	0.2051	cotton
	0.0769	0.0837	0.1226	0.7273	0.6337	0.8361	0.5657	0.2498	0.2038	cotton
	0.0557	0.0777	0.1247	0.7646	0.7933	0.8572	0.5755	0.2672	0.2016	cotton
	0.0571	0.0832	0.1492	0.6914	0.7335	0.8061	0.5084	0.2305	0.1695	cotton
	0.0571	0.0715	0.122	0.7535	0.7769	0.855	0.5598	0.2575	0.2045	cotton
	0.0543	0.0833	0.1305	0.6238	0.7514	0.8285	0.5364	0.2578	0.1889	cotton
	0.0478	0.0836	0.1319	0.7671	0.8193	0.847	0.5942	0.2874	0.2088	cotton
	0.0422	0.0771	0.1317	0.7282	0.8191	0.8466	0.5922	0.2915	0.2164	cotton
	0.0557	0.0771	0.1225	0.7121	0.7953	0.8475	0.5467	0.2522	0.1992	cotton
	0.0493	0.0835	0.1335	0.7063	0.8178	0.8396	0.6004	0.2846	0.2077	cotton
	0.0529	0.0837	0.1396	0.7691	0.8218	0.8488	0.5823	0.2522	0.2094	cotton
	0.0597	0.0647	0.1227	0.7631	0.7326	0.7951	0.5862	0.2645	0.1782	cotton
	0.0552	0.0775	0.1316	0.7763	0.819	0.8453	0.5656	0.2617	0.2183	cotton
	0.0478	0.0769	0.1289	0.7212	0.819	0.8452	0.571	0.25	0.2056	cotton
	0.0593	0.0775	0.1236	0.7776	0.7829	0.8302	0.6062	0.274	0.1849	cotton
	0.0629	0.0828	0.1501	0.5731	0.7784	0.7665	0.4816	0.2226	0.1869	cotton
	0.0493	0.0773	0.1345	0.7063	0.796	0.8441	0.5592	0.2499	0.2223	cotton
	0.0493	0.0771	0.1319	0.7411	0.8242	0.8483	0.6119	0.3002	0.2037	cotton
	0.0552	0.0712	0.1204	0.7535	0.5618	0.7552	0.5626	0.257	0.1663	cotton
	0.0486	0.0769	0.1302	0.7193	0.8233	0.853	0.5878	0.2907	0.2038	cotton
	0.0543	0.0836	0.144	0.779	0.8348	0.8488	0.583	0.2468	0.2021	cotton
	0.0612	0.0771	0.1277	0.7661	0.8269	0.8592	0.602	0.2944	0.1956	cotton
	0.0478	0.0899	0.1338	0.779	0.8343	0.8558	0.5898	0.2413	0.2014	cotton
	0.0543	0.0837	0.1335	0.7901	0.8142	0.854	0.5853	0.2439	0.2157	cotton
	0.0405	0.0771	0.1289	0.752	0.8245	0.8537	0.5804	0.2818	0.2026	cotton
	0.0493	0.0771	0.128	0.752	0.7863	0.844	0.5599	0.2718	0.2061	cotton
	0.0543	0.0898	0.1331	0.7121	0.8113	0.8478	0.5534	0.2671	0.1921	cotton
	0.0668	0.0646	0.1279	0.7914	0.8274	0.8496	0.601	0.2611	0.2029	cotton
	0.0445	0.0834	0.1264	0.7156	0.8101	0.8493	0.5895	0.239	0.2245	cotton
	0.0437	0.0835	0.1337	0.6372	0.7949	0.8473	0.5809	0.2488	0.2197	cotton
	0.0543	0.0771	0.1335	0.7361	0.8246	0.8439	0.5664	0.2709	0.2012	cotton
	0.047	0.0834	0.1145	0.7646	0.8374	0.8379	0.5823	0.2412	0.2079	cotton
	0.0412	0.0777	0.1408	0.783	0.8138	0.8488	0.5781	0.2673	0.1927	cotton
	0.0517	0.0771	0.1306	0.7776	0.8323	0.8464	0.5818	0.2659	0.2034	cotton
	0.0522	0.0769	0.1318	0.7776	0.8344	0.8285	0.5783	0.2654	0.1996	cotton
	0.0522	0.0836	0.1311	0.7597	0.7858	0.8555	0.6122	0.2869	0.2054	cotton
	0.0557	0.0769	0.1163	0.6718	0.826	0.8258	0.5829	0.2473	0.2268	cotton
	0.0543	0.0836	0.1442	0.8062	0.8198	0.8516	0.5985	0.2718	0.196	cotton
	0.0623	0.0897	0.1301	0.7953	0.832	0.8425	0.5975	0.2748	0.2363	cotton
	0.0509	0.0769	0.1234	0.5645	0.8087	0.8055	0.5525	0.2489	0.2335	cotton
	0.0543	0.0893	0.1454	0.8107	0.8269	0.8597	0.6154	0.2751	0.2011	cotton
	0.0552	0.0898	0.1299	0.7899	0.7877	0.8496	0.6078	0.2886	0.2082	cotton
	0.0493	0.0775	0.13	0.8015	0.8256	0.8519	0.6063	0.2978	0.2064	cotton
	0.0486	0.0898	0.13	0.8108	0.8172	0.8519	0.6027	0.3087	0.2098	cotton
	0.0543	0.0898	0.1124	0.8212	0.8368	0.845	0.5792	0.3044	0.2176	cotton
	0.0529	0.0773	0.1449	0.7353	0.8245	0.8457	0.609	0.2679	0.1993	cotton
	0.0706	0.0715	0.1306	0.381	0.7321	0.706	0.457	0.2545	0.1907	cotton
	0.0543	0.0957	0.1468	0.7868	0.8101	0.8503	0.5994	0.2762	0.2029	cotton
	0.0405	0.0898	0.1293	0.7978	0.825	0.8503	0.5846	0.2985	0.2047	cotton
	0.0552	0.0955	0.1415	0.8053	0.8298	0.8535	0.6008	0.2864	0.208	cotton
	0.0552	0.0837	0.1433	0.7727	0.8084	0.8518	0.6115	0.2605	0.1932	cotton
	0.0629	0.0775	0.1264	0.7747	0.749	0.7826	0.5516	0.2431	0.1873	cotton
	0.0623	0.0779	0.1376	0.7873	0.7729	0.7976	0.5593	0.26	0.1981	cotton
	0.0486	0.0836	0.1409	0.7727	0.819	0.8338	0.6121	0.2555	0.1976	cotton
	0.0623	0.0896	0.1373	0.7624	0.8244	0.8229	0.6061	0.2685	0.2004	cotton
	0.0565	0.0837	0.1358	0.7776	0.6369	0.7861	0.5361	0.2784	0.1917	cotton
	0.0517	0.0617	0.132	0.741	0.7622	0.8323	0.5924	0.316	0.1037	cotton
	0.0397	0.0752	0.1391	0.6375	0.6989	0.8365	0.5975	0.3171	0.0933	cotton
	0.0522	0.0687	0.13	0.7551	0.7633	0.8308	0.5933	0.3141	0.1082	cotton
	0.0482	0.0752	0.1337	0.6334	0.6906	0.8374	0.6065	0.3173	0.0869	cotton
	0.0416	0.0956	0.135	0.679	0.7341	0.8329	0.6015	0.313	0.0914	cotton
	0.0437	0.0888	0.142	0.6957	0.7489	0.836	0.6074	0.3126	0.1002	cotton
	0.0507	0.0888	0.1584	0.701	0.7508	0.8367	0.6063	0.311	0.0988	cotton
	0.0517	0.0624	0.1471	0.7624	0.7677	0.836	0.6018	0.3221	0.0957	cotton
	0.0437	0.0747	0.1316	0.6312	0.7169	0.8381	0.6077	0.3227	0.0926	cotton
	0.0517	0.0824	0.1607	0.7029	0.7473	0.8433	0.6115	0.3092	0.094	cotton
	0.0501	0.0756	0.1435	0.7138	0.7513	0.8415	0.6094	0.3221	0.0931	cotton
	0.0428	0.0759	0.1525	0.7103	0.7493	0.8443	0.6125	0.3151	0.0957	cotton
	0.0532	0.0824	0.1332	0.6905	0.7439	0.8345	0.6065	0.3248	0.1088	cotton
	0.0517	0.0826	0.1683	0.7103	0.7471	0.8447	0.5979	0.3034	0.1059	cotton
	0.0593	0.0823	0.1716	0.6995	0.7475	0.8433	0.598	0.3068	0.1041	cotton
	0.0593	0.0824	0.1747	0.7014	0.7516	0.8395	0.5943	0.3108	0.0998	cotton
	0.0383	0.0819	0.1484	0.6991	0.7504	0.8422	0.5956	0.306	0.1177	cotton
	0.0446	0.0752	0.1299	0.6733	0.708	0.8385	0.6057	0.3156	0.1558	cotton
	0.0573	0.1024	0.2329	0.7217	0.716	0.7043	0.5219	0.253	0.117	cotton
	0.0501	0.0759	0.2011	0.7371	0.7864	0.7984	0.5935	0.3007	0.1503	cotton
	0.064	0.0827	0.2265	0.7729	0.8156	0.8334	0.5417	0.3	0.098	cotton
	0.0556	0.0954	0.2362	0.7689	0.8106	0.8148	0.5234	0.2987	0.0949	cotton
	0.0586	0.0756	0.1746	0.7424	0.8008	0.8326	0.5355	0.3181	0.156	cotton
	0.0629	0.0891	0.1915	0.6699	0.6855	0.7083	0.4999	0.2527	0.1096	cotton
	0.0552	0.0773	0.1365	0.7083	0.806	0.8322	0.5935	0.2676	0.1014	cotton
	0.0663	0.0824	0.1638	0.7397	0.7964	0.8427	0.5443	0.309	0.1409	cotton
	0.0586	0.0762	0.1344	0.7303	0.8111	0.8543	0.6098	0.3319	0.2195	cotton
	0.0617	0.0831	0.2028	0.6957	0.6628	0.7112	0.4721	0.2506	0.0956	cotton
	0.0593	0.089	0.1543	0.7204	0.7949	0.8489	0.517	0.3016	0.1551	cotton
	0.0529	0.0763	0.1315	0.7261	0.8073	0.8675	0.5867	0.3015	0.1048	cotton
	0.0517	0.0759	0.1395	0.7388	0.8123	0.8553	0.6005	0.3425	0.2373	cotton
	0.0537	0.0829	0.1246	0.7027	0.8059	0.8663	0.5862	0.2743	0.1055	cotton
	0.0597	0.0697	0.1343	0.7308	0.8138	0.8589	0.5956	0.3233	0.1853	cotton
	0.0522	0.0697	0.1299	0.7204	0.8102	0.8604	0.5918	0.326	0.1976	cotton
	0.0593	0.0633	0.1272	0.7356	0.8027	0.8635	0.6071	0.3414	0.2275	cotton
	0.0522	0.0827	0.145	0.7047	0.7884	0.8597	0.5381	0.2741	0.1303	cotton
	0.0445	0.0826	0.1367	0.734	0.791	0.8565	0.5584	0.3282	0.1908	cotton
	0.0454	0.0697	0.1388	0.7418	0.8144	0.8735	0.5642	0.2946	0.1387	cotton
	0.0529	0.083	0.1709	0.6922	0.752	0.8109	0.4917	0.2432	0.1138	cotton
	0.0828	0.0951	0.2192	0.7063	0.6864	0.7835	0.4611	0.323	0.2271	cotton
	0.0517	0.0762	0.1235	0.7434	0.7868	0.8612	0.5833	0.3422	0.2099	cotton
	0.0522	0.0827	0.1492	0.7124	0.774	0.858	0.5234	0.2823	0.1427	cotton
	0.0529	0.0698	0.1366	0.7494	0.8136	0.867	0.5587	0.2739	0.1412	cotton
	0.0593	0.0951	0.2044	0.716	0.7009	0.7748	0.533	0.2509	0.1693	cotton
	0.0522	0.083	0.151	0.716	0.7863	0.8602	0.5751	0.2939	0.2261	cotton
	0.0517	0.0697	0.1292	0.7173	0.7731	0.8618	0.5605	0.3243	0.2012	cotton
	0.0586	0.0888	0.121	0.7208	0.7743	0.8653	0.5945	0.3367	0.2203	cotton
	0.0522	0.0633	0.1415	0.751	0.815	0.8607	0.5375	0.2438	0.1171	cotton
	0.0586	0.0759	0.1527	0.7212	0.7743	0.84	0.4716	0.2726	0.1296	cotton
	0.0593	0.0829	0.1543	0.7124	0.7722	0.8596	0.536	0.2952	0.1701	cotton
	0.0662	0.0952	0.1891	0.7268	0.7406	0.7852	0.5494	0.2662	0.21	cotton
	0.0597	0.0759	0.1594	0.723	0.8027	0.8643	0.5042	0.2556	0.126	cotton
	0.0593	0.0891	0.1583	0.7197	0.8096	0.8661	0.6051	0.3179	0.2689	cotton
	0.0593	0.0823	0.1195	0.683	0.7684	0.8642	0.5973	0.3176	0.1929	cotton
	0.0597	0.0952	0.1551	0.7301	0.8061	0.8702	0.6148	0.3169	0.2588	cotton
	0.0883	0.1012	0.2136	0.7952	0.8076	0.8269	0.4429	0.3307	0.2494	cotton
	0.0586	0.0759	0.1424	0.697	0.7519	0.8499	0.5185	0.3005	0.1573	cotton
	0.0668	0.0951	0.1581	0.7267	0.8004	0.8681	0.5975	0.3139	0.2238	cotton
	0.0722	0.1014	0.2482	0.817	0.765	0.7905	0.4196	0.3235	0.2479	cotton
	0.0517	0.0823	0.1648	0.7217	0.7926	0.8677	0.59	0.329	0.207	cotton
	0.0517	0.0759	0.1528	0.7195	0.7919	0.8505	0.5048	0.2758	0.1226	cotton
	0.0717	0.1072	0.2241	0.8074	0.8176	0.8201	0.4259	0.3236	0.2467	cotton
	0.0522	0.0692	0.1218	0.6878	0.7447	0.856	0.5719	0.3146	0.2284	cotton
	0.0517	0.0692	0.1442	0.7101	0.7509	0.8484	0.5232	0.3051	0.1797	cotton
	0.0522	0.0692	0.1412	0.7213	0.7994	0.846	0.5214	0.2431	0.1029	cotton
	0.0522	0.0893	0.1541	0.7288	0.8073	0.8692	0.6265	0.3558	0.2629	cotton
	0.0377	0.0698	0.1427	0.7047	0.7565	0.8571	0.5635	0.3127	0.2065	cotton
	0.0517	0.0826	0.154	0.7195	0.7926	0.8484	0.52	0.2795	0.1374	cotton
	0.0668	0.1012	0.182	0.8018	0.7838	0.7874	0.4614	0.2784	0.2038	cotton
	0.0522	0.0692	0.1275	0.6791	0.7351	0.8583	0.5939	0.3048	0.1941	cotton
	0.0597	0.0819	0.139	0.7282	0.7976	0.8534	0.5491	0.2471	0.1076	cotton
	0.0738	0.089	0.1654	0.7945	0.8167	0.8442	0.5686	0.3112	0.2401	cotton
	0.0517	0.0824	0.149	0.6951	0.7503	0.8498	0.5295	0.2981	0.1702	cotton
	0.0593	0.0955	0.1352	0.7508	0.8088	0.8662	0.626	0.3459	0.2656	cotton
	0.0593	0.0759	0.1471	0.7106	0.7929	0.8433	0.5198	0.257	0.1173	cotton
	0.0606	0.0824	0.142	0.7324	0.7998	0.8484	0.5448	0.2594	0.126	cotton
	0.0586	0.0954	0.1583	0.7869	0.8194	0.8497	0.5713	0.3331	0.2445	cotton
	0.0662	0.0951	0.1421	0.8187	0.8268	0.8545	0.5484	0.3344	0.1823	cotton
	0.0504	0.0826	0.1574	0.7311	0.801	0.8478	0.5372	0.3027	0.1788	cotton
	0.0597	0.0891	0.1385	0.8083	0.8158	0.8503	0.5459	0.3476	0.2023	cotton
	0.0435	0.0759	0.1533	0.7272	0.8005	0.8423	0.5198	0.2869	0.1496	cotton
	0.0662	0.0889	0.1607	0.7764	0.8238	0.8591	0.6156	0.3464	0.2796	cotton
	0.0662	0.0889	0.1438	0.8019	0.8172	0.8574	0.5409	0.3388	0.1781	cotton
	0.0738	0.089	0.1661	0.7856	0.8178	0.8528	0.5758	0.3421	0.2564	cotton
	0.0593	0.0951	0.1937	0.7897	0.7759	0.7859	0.4651	0.2897	0.2145	cotton
	0.0522	0.0824	0.1494	0.7341	0.8039	0.8415	0.5352	0.2729	0.1334	cotton
	0.0557	0.095	0.1393	0.8185	0.8131	0.8517	0.5514	0.3334	0.2328	cotton
	0.0617	0.0894	0.1413	0.8201	0.8228	0.8566	0.5529	0.3321	0.2098	cotton
	0.0517	0.0826	0.1447	0.6975	0.7625	0.8517	0.5241	0.3022	0.1718	cotton
	0.0593	0.0692	0.1547	0.7378	0.8096	0.8189	0.5069	0.2908	0.1644	cotton
	0.0529	0.0624	0.1202	0.6597	0.7685	0.8522	0.6057	0.3011	0.1831	cotton
	0.0736	0.1013	0.1898	0.7996	0.7765	0.7773	0.4889	0.309	0.2138	cotton
	0.0586	0.0692	0.1255	0.6961	0.7521	0.858	0.5762	0.308	0.2302	cotton
	0.0697	0.0834	0.1538	0.8003	0.7886	0.8352	0.5554	0.3572	0.2554	cotton
	0.0579	0.089	0.1338	0.8295	0.8314	0.8629	0.5864	0.3576	0.2352	cotton
	0.058	0.0954	0.1369	0.8083	0.8226	0.8584	0.5429	0.3273	0.1398	cotton
	0.0573	0.0885	0.1655	0.7018	0.7684	0.8251	0.4552	0.2732	0.1132	cotton
	0.0617	0.0894	0.1353	0.8036	0.8264	0.8557	0.5664	0.3456	0.217	cotton
	0.0706	0.0952	0.144	0.8314	0.8373	0.8612	0.5791	0.3647	0.2443	cotton
	0.0517	0.083	0.1396	0.7534	0.8204	0.857	0.5378	0.3353	0.1522	cotton
	0.0663	0.089	0.1475	0.8036	0.8227	0.8582	0.5674	0.3511	0.2469	cotton
	0.0586	0.0692	0.1261	0.7217	0.7613	0.8449	0.5958	0.3239	0.226	cotton
	0.0593	0.0762	0.1262	0.6884	0.7709	0.8429	0.5853	0.329	0.2222	cotton
	0.0569	0.0833	0.1527	0.8141	0.8333	0.8665	0.573	0.3723	0.2707	cotton
	0.0517	0.0706	0.1398	0.6924	0.7747	0.8444	0.5826	0.3524	0.2401	cotton
	0.058	0.0824	0.1729	0.7972	0.8162	0.8423	0.5657	0.3331	0.2734	cotton
	0.0738	0.0891	0.1444	0.8179	0.8296	0.8578	0.5683	0.3524	0.261	cotton
	0.0507	0.0894	0.1411	0.8118	0.8315	0.8641	0.5853	0.3626	0.2363	cotton
	0.0663	0.1077	0.1983	0.7885	0.7798	0.766	0.4712	0.3106	0.2256	cotton
	0.0593	0.0763	0.14	0.7037	0.7733	0.8433	0.5987	0.3331	0.2416	cotton
	0.0744	0.0827	0.1484	0.8048	0.8153	0.8582	0.583	0.3544	0.2881	cotton
	0.061	0.0833	0.1374	0.8223	0.8353	0.8604	0.5593	0.3425	0.1925	cotton
	0.066	0.1076	0.1943	0.7658	0.7389	0.774	0.4815	0.2989	0.2233	cotton
	0.0593	0.0891	0.146	0.7787	0.8151	0.8535	0.5485	0.3441	0.1961	cotton
	0.0695	0.0834	0.139	0.8196	0.8275	0.8614	0.5686	0.362	0.2215	cotton
	0.0663	0.0951	0.1446	0.7901	0.8205	0.8536	0.5638	0.3542	0.2366	cotton
	0.058	0.0683	0.1292	0.6908	0.7636	0.8483	0.5692	0.3401	0.2327	cotton
	0.0829	0.0952	0.1547	0.8096	0.8289	0.8648	0.5721	0.3654	0.2714	cotton
	0.0582	0.0759	0.154	0.7182	0.7693	0.8406	0.5268	0.3188	0.1475	cotton
	0.0597	0.0823	0.1441	0.8119	0.8293	0.857	0.5671	0.3558	0.2709	cotton
	0.058	0.0752	0.131	0.6947	0.7706	0.8407	0.5674	0.3349	0.2543	cotton
	0.0522	0.0951	0.1442	0.7972	0.8304	0.8488	0.561	0.3481	0.1943	cotton
	0.066	0.1207	0.1874	0.7671	0.7417	0.7582	0.456	0.3069	0.2227	cotton
	0.0557	0.1012	0.1595	0.8212	0.8194	0.8409	0.5707	0.3784	0.2747	cotton
	0.0817	0.0823	0.1438	0.8015	0.8203	0.8512	0.589	0.3641	0.2713	cotton
	0.0522	0.0891	0.1404	0.7931	0.8286	0.8498	0.548	0.3395	0.1558	cotton
	0.0695	0.0954	0.1397	0.8152	0.8247	0.8588	0.5544	0.3493	0.2328	cotton
	0.0586	0.0824	0.1329	0.6908	0.7711	0.8573	0.5748	0.3546	0.2304	cotton
	0.0673	0.0951	0.1442	0.8096	0.8281	0.8549	0.5473	0.325	0.2068	cotton
	0.0623	0.0893	0.1358	0.8212	0.8198	0.8592	0.5476	0.3611	0.2344	cotton
	0.0593	0.0893	0.1457	0.8083	0.8318	0.8479	0.5697	0.3435	0.1743	cotton
	0.0617	0.083	0.1496	0.8024	0.824	0.8484	0.5634	0.3778	0.2765	cotton
	0.0685	0.0834	0.1363	0.8036	0.8147	0.8559	0.5557	0.3694	0.2834	cotton
	0.0662	0.0951	0.1531	0.8108	0.8312	0.8504	0.5736	0.3411	0.1713	cotton
	0.0746	0.0893	0.1417	0.7873	0.8176	0.852	0.5619	0.381	0.2964	cotton
	0.0606	0.0829	0.1442	0.7802	0.8095	0.8475	0.5461	0.3761	0.2943	cotton
	0.0734	0.1019	0.2784	0.7267	0.6527	0.747	0.5212	0.2887	0.1896	cotton
	0.046	0.0893	0.2276	0.7847	0.7506	0.802	0.5622	0.317	0.2122	cotton
	0.0608	0.0831	0.1503	0.782	0.8254	0.8206	0.5828	0.3481	0.2164	cotton
	0.0685	0.0951	0.1597	0.8216	0.8266	0.8591	0.5477	0.3322	0.2233	cotton
	0.061	0.0893	0.143	0.7998	0.8051	0.8474	0.5416	0.3643	0.2754	cotton
	0.0617	0.0954	0.175	0.7919	0.8272	0.7935	0.4988	0.3492	0.2514	cotton
	0.0668	0.0888	0.139	0.7831	0.8074	0.8329	0.5285	0.3515	0.2561	cotton
	0.0559	0.1006	0.1692	0.7724	0.7612	0.7682	0.5026	0.283	0.1877	cotton
	0.0408	0.0835	0.1806	0.713	0.711	0.7533	0.423	0.226	0.1633	cotton
	0.054	0.0893	0.1673	0.7922	0.7808	0.7914	0.5425	0.2933	0.1951	cotton
	0.0761	0.1071	0.1784	0.7	0.7599	0.731	0.5799	0.2873	0.2181	cotton
	0.063	0.0892	0.1597	0.7995	0.8085	0.8398	0.6245	0.3308	0.2399	cotton
	0.0525	0.0835	0.1648	0.795	0.8101	0.8117	0.6237	0.3783	0.2574	cotton
	0.0773	0.0948	0.161	0.7892	0.8044	0.8352	0.6234	0.3676	0.2625	cotton
	0.0585	0.1264	0.187	0.772	0.7992	0.806	0.6023	0.3798	0.2648	cotton
	0.065	0.0832	0.1608	0.7981	0.7648	0.802	0.4913	0.2837	0.1875	cotton
	0.0669	0.0832	0.1589	0.7688	0.7649	0.8073	0.4957	0.2792	0.1951	cotton
	0.0547	0.0832	0.1503	0.8002	0.809	0.827	0.5868	0.3328	0.231	cotton
	0.0456	0.095	0.1613	0.7985	0.8097	0.8214	0.6128	0.357	0.2527	cotton
	0.0726	0.0892	0.1441	0.7962	0.8108	0.8416	0.6166	0.3339	0.2448	cotton
	0.0587	0.0891	0.1382	0.7838	0.7995	0.8338	0.5812	0.3125	0.2296	cotton
	0.0682	0.0891	0.1804	0.7834	0.7657	0.8183	0.5846	0.2728	0.2278	cotton
	0.0647	0.0832	0.1532	0.7802	0.8095	0.8399	0.6311	0.3472	0.2523	cotton
	0.066	0.0833	0.1513	0.7936	0.8054	0.846	0.6444	0.3538	0.2526	cotton
	0.0747	0.1009	0.1598	0.7978	0.7958	0.843	0.6323	0.2989	0.2528	cotton
	0.0684	0.1007	0.1486	0.8007	0.7992	0.8451	0.6387	0.3086	0.2608	cotton
	0.0687	0.0952	0.1787	0.7949	0.794	0.8199	0.5951	0.2742	0.2203	cotton
	0.0823	0.1012	0.1818	0.7073	0.7155	0.7125	0.5057	0.2488	0.187	cotton
	0.0684	0.0953	0.177	0.7949	0.7979	0.8205	0.6077	0.2904	0.2226	cotton
	0.0755	0.0832	0.1634	0.783	0.8042	0.836	0.6209	0.3039	0.2407	cotton
	0.0652	0.1128	0.1498	0.6921	0.7634	0.8063	0.6019	0.3194	0.2487	cotton
	0.089	0.0949	0.1491	0.7441	0.7927	0.8319	0.6068	0.3238	0.2549	cotton
	0.0622	0.095	0.1547	0.7818	0.7965	0.8415	0.6105	0.3233	0.2537	cotton
	0.076	0.0948	0.1603	0.7615	0.774	0.7956	0.5844	0.3179	0.2385	cotton
	0.0892	0.1071	0.1562	0.7366	0.7606	0.7461	0.5484	0.3213	0.2352	cotton
	0.0744	0.0952	0.1597	0.8084	0.816	0.8526	0.6338	0.2899	0.2675	cotton
	0.0738	0.1072	0.1619	0.7873	0.8166	0.8526	0.6374	0.295	0.2623	cotton
	0.0684	0.0954	0.1565	0.7583	0.8078	0.848	0.6541	0.3451	0.2615	cotton
	0.0738	0.1077	0.182	0.7928	0.806	0.8311	0.6336	0.275	0.2451	cotton
	0.0696	0.0762	0.1515	0.7615	0.8058	0.8504	0.6494	0.3344	0.2561	cotton
	0.0744	0.0952	0.1502	0.7966	0.8174	0.8548	0.651	0.3174	0.2658	cotton
	0.0622	0.0825	0.152	0.7761	0.8031	0.8464	0.6606	0.3261	0.2592	cotton
	0.0814	0.1078	0.188	0.7845	0.8006	0.8261	0.6351	0.2913	0.2535	cotton
	0.0828	0.0826	0.1439	0.7859	0.8032	0.8339	0.6464	0.3163	0.26	cotton
	0.0678	0.1012	0.1757	0.7717	0.7957	0.8314	0.6387	0.2756	0.2299	cotton
	0.0635	0.0825	0.1431	0.7256	0.8011	0.8551	0.628	0.3153	0.273	cotton
	0.0679	0.0888	0.1434	0.7353	0.7987	0.8535	0.6461	0.3155	0.2712	cotton
	0.0752	0.0952	0.1641	0.7859	0.8015	0.835	0.6563	0.2843	0.2365	cotton
	0.0629	0.0827	0.1479	0.8011	0.8021	0.8291	0.5911	0.2795	0.2372	cotton
	0.0822	0.0835	0.1534	0.7846	0.8099	0.851	0.6739	0.3032	0.2604	cotton
	0.0705	0.0891	0.1334	0.7615	0.8048	0.8558	0.602	0.2992	0.2694	cotton
	0.082	0.0833	0.1393	0.7749	0.8116	0.8469	0.6749	0.2944	0.2408	cotton
	0.0593	0.0955	0.1509	0.7499	0.8007	0.8497	0.6498	0.3167	0.2426	cotton
	0.0808	0.1171	0.1601	0.7945	0.8051	0.8336	0.6243	0.304	0.2388	cotton
	0.0754	0.0892	0.1383	0.7735	0.8118	0.8458	0.6763	0.2909	0.2415	cotton
	0.0687	0.089	0.1352	0.7615	0.7948	0.8506	0.5641	0.2575	0.2331	cotton
	0.0684	0.0765	0.1462	0.7707	0.7913	0.8206	0.5339	0.2375	0.218	cotton
	0.0747	0.0956	0.1473	0.7646	0.8036	0.8487	0.6552	0.3025	0.2551	cotton
	0.0746	0.0891	0.1385	0.7873	0.8101	0.851	0.6759	0.3031	0.2398	cotton
	0.0886	0.089	0.1458	0.8121	0.8052	0.8477	0.639	0.3052	0.2558	cotton
	0.0748	0.0953	0.137	0.7845	0.8096	0.8537	0.6664	0.2998	0.2506	cotton
	0.0563	0.0887	0.137	0.7353	0.8037	0.8481	0.621	0.2957	0.2638	cotton
	0.0763	0.0827	0.1643	0.7439	0.7484	0.7641	0.4678	0.1971	0.1996	cotton
	0.0648	0.1025	0.196	0.7772	0.7826	0.8184	0.6504	0.3603	0.2614	cotton
	0.0811	0.1016	0.1477	0.7717	0.8077	0.8478	0.6726	0.3219	0.2536	cotton
	0.0622	0.0829	0.1305	0.7747	0.8043	0.8513	0.5828	0.291	0.2397	cotton
	0.0756	0.0891	0.1397	0.7859	0.8113	0.849	0.6734	0.2864	0.2347	cotton
	0.0684	0.0765	0.1327	0.7873	0.8066	0.8504	0.5761	0.2758	0.2301	cotton
	0.0712	0.0833	0.1402	0.7515	0.7878	0.8421	0.5557	0.2403	0.225	cotton
	0.0881	0.0955	0.1564	0.7998	0.8085	0.8408	0.6438	0.3257	0.2517	cotton
	0.0679	0.0956	0.1422	0.8083	0.8076	0.8511	0.6294	0.2794	0.2434	cotton
	0.0647	0.0894	0.1426	0.7662	0.8032	0.8497	0.6226	0.3126	0.2467	cotton
	0.0753	0.0762	0.1236	0.7719	0.804	0.8515	0.6681	0.3051	0.2339	cotton
	0.0804	0.0956	0.1533	0.7517	0.8029	0.8439	0.663	0.3267	0.2553	cotton
	0.066	0.0773	0.145	0.6841	0.7514	0.8203	0.508	0.223	0.2092	cotton
	0.0679	0.0954	0.1452	0.8096	0.8112	0.8541	0.6175	0.2741	0.2311	cotton
	0.0805	0.0826	0.1471	0.7998	0.8071	0.8536	0.5986	0.2869	0.2403	cotton
	0.0753	0.0826	0.1431	0.7887	0.8079	0.8526	0.581	0.2838	0.2438	cotton
	0.0881	0.1019	0.1441	0.8045	0.8139	0.8545	0.6066	0.2869	0.2405	cotton
	0.0684	0.0759	0.1271	0.7763	0.8089	0.8548	0.6556	0.3038	0.2431	cotton
	0.0716	0.0953	0.1378	0.763	0.8009	0.8445	0.6062	0.3107	0.2425	cotton
	0.0594	0.0833	0.142	0.759	0.804	0.846	0.6341	0.2891	0.2433	cotton
	0.0582	0.0954	0.1495	0.6221	0.6989	0.805	0.5206	0.2286	0.1945	cotton
	0.0694	0.0826	0.1374	0.7776	0.8085	0.8502	0.5827	0.2857	0.2436	cotton
	0.0516	0.0825	0.1329	0.7761	0.8092	0.8463	0.5818	0.2779	0.2345	cotton
	0.0745	0.0958	0.1682	0.8048	0.8116	0.8495	0.6261	0.3099	0.2624	cotton
	0.081	0.1228	0.221	0.7776	0.8077	0.8313	0.6625	0.3919	0.2906	cotton
	0.0587	0.089	0.141	0.7575	0.8032	0.8458	0.627	0.319	0.2575	cotton
	0.0598	0.0833	0.139	0.7438	0.8037	0.8491	0.6402	0.312	0.2438	cotton
	0.061	0.0827	0.1429	0.7691	0.7939	0.8342	0.5909	0.2724	0.2316	cotton
	0.0729	0.0826	0.1466	0.7901	0.808	0.8548	0.6074	0.2848	0.2367	cotton
	0.0667	0.089	0.1392	0.7574	0.8034	0.8523	0.6386	0.3245	0.2402	cotton
	0.0667	0.0952	0.1491	0.7914	0.7918	0.8344	0.6144	0.2754	0.2303	cotton
	0.0679	0.0952	0.1527	0.7465	0.7594	0.8068	0.6118	0.2636	0.2073	cotton
	0.0664	0.0827	0.1484	0.7541	0.8018	0.8435	0.6304	0.318	0.2406	cotton
	0.0747	0.0954	0.1702	0.8179	0.8093	0.8448	0.6319	0.2997	0.2387	cotton
	0.0739	0.0888	0.1525	0.8084	0.8157	0.8536	0.5866	0.2911	0.2418	cotton
	0.0651	0.0827	0.143	0.7826	0.7981	0.8456	0.6164	0.3317	0.2582	cotton
	0.0825	0.0953	0.1525	0.7256	0.7585	0.7995	0.6374	0.265	0.2084	cotton
	0.0736	0.089	0.1586	0.8096	0.8093	0.8479	0.6247	0.2912	0.2457	cotton
	0.0664	0.0827	0.151	0.7662	0.8034	0.8432	0.6198	0.3136	0.2359	cotton
	0.0661	0.1019	0.156	0.8072	0.7933	0.8255	0.6389	0.2568	0.2144	cotton
	0.0731	0.0889	0.1454	0.7477	0.8065	0.8467	0.6087	0.3322	0.2723	cotton
	0.0694	0.0829	0.1735	0.7776	0.7662	0.7653	0.591	0.2513	0.1758	cotton
	0.0886	0.1023	0.2112	0.8061	0.7888	0.8176	0.6095	0.331	0.2513	cotton
	0.0729	0.0956	0.185	0.8201	0.8135	0.8269	0.6063	0.3215	0.2567	cotton
	0.0633	0.0833	0.1503	0.7335	0.7813	0.8097	0.6386	0.2638	0.2106	cotton
	0.0661	0.0826	0.1528	0.7575	0.8101	0.8423	0.6136	0.3243	0.2513	cotton
	0.0518	0.0827	0.1492	0.7836	0.8076	0.8414	0.6194	0.3125	0.2402	cotton
	0.067	0.0764	0.1454	0.7574	0.8027	0.8424	0.6274	0.3086	0.2357	cotton
	0.0957	0.1158	0.2161	0.7654	0.7896	0.8135	0.5988	0.3329	0.264	cotton
	0.0881	0.089	0.1767	0.8074	0.8176	0.8298	0.6153	0.3063	0.2452	cotton
	0.0731	0.0827	0.1472	0.7708	0.8115	0.8416	0.6169	0.3249	0.2519	cotton
	0.0659	0.0827	0.157	0.7495	0.8088	0.8349	0.5981	0.3333	0.2648	cotton
	0.0651	0.089	0.1519	0.7693	0.8057	0.8426	0.6189	0.3344	0.256	cotton
	0.058	0.0956	0.1676	0.7991	0.8096	0.8419	0.6207	0.2795	0.2487	cotton
	0.0591	0.0956	0.1745	0.8084	0.8088	0.8432	0.6284	0.2479	0.2474	cotton
	0.0825	0.1012	0.1845	0.7195	0.7316	0.8072	0.6289	0.3684	0.2548	cotton
	0.0736	0.1021	0.1735	0.8108	0.8133	0.8378	0.6248	0.2705	0.2456	cotton
	0.0529	0.0826	0.1851	0.819	0.8134	0.8445	0.6389	0.2807	0.2382	cotton
	0.0649	0.1023	0.1866	0.8265	0.8248	0.8457	0.6358	0.2767	0.2465	cotton
	0.0806	0.1026	0.1939	0.8048	0.8038	0.8102	0.6178	0.2932	0.2335	cotton
	0.0743	0.0888	0.1757	0.8096	0.8158	0.8425	0.6258	0.258	0.2298	cotton
	0.0816	0.0888	0.1667	0.8132	0.8171	0.8426	0.6267	0.2594	0.24	cotton
	0.0822	0.077	0.1617	0.7651	0.7669	0.8188	0.5997	0.3436	0.254	cotton
	0.072	0.1153	0.1799	0.8141	0.8135	0.8419	0.634	0.2789	0.2258	cotton
	0.0667	0.0888	0.1916	0.7966	0.8034	0.8391	0.6206	0.313	0.252	cotton
	0.0649	0.1023	0.1912	0.8339	0.8145	0.8354	0.6233	0.2639	0.232	cotton
	0.0737	0.0826	0.1691	0.8309	0.8143	0.8353	0.6272	0.2908	0.2532	cotton
	0.0877	0.1153	0.2039	0.8119	0.8179	0.8357	0.63	0.2384	0.2323	cotton
	0.0661	0.0956	0.1931	0.8003	0.8113	0.8206	0.6233	0.3121	0.2443	cotton
	0.0805	0.1153	0.205	0.8084	0.8126	0.8341	0.6252	0.2464	0.216	cotton
	0.0569	0.0887	0.1572	0.8083	0.8063	0.8305	0.5759	0.348	0.2541	cotton
	0.072	0.1223	0.2161	0.8185	0.7895	0.8082	0.6392	0.2821	0.2247	cotton
	0.0731	0.0891	0.1774	0.8007	0.7942	0.8203	0.5844	0.3433	0.2517	cotton
	0.0489	0.089	0.1383	0.7772	0.8003	0.8304	0.5635	0.3373	0.2658	cotton
	0.0879	0.1019	0.1969	0.8119	0.8117	0.7944	0.5985	0.3141	0.2507	cotton
	0.1113	0.1228	0.2322	0.8032	0.8054	0.7864	0.5982	0.3326	0.2639	cotton
	0.0881	0.1019	0.1974	0.8141	0.8078	0.8361	0.615	0.2422	0.2316	cotton
	0.0822	0.0956	0.1768	0.8019	0.7717	0.8244	0.5932	0.3407	0.2486	cotton
	0.0815	0.1088	0.1853	0.8174	0.8168	0.8231	0.6038	0.2472	0.2253	cotton
	0.0957	0.1019	0.1976	0.8119	0.818	0.7997	0.585	0.2838	0.2284	cotton
	0.055	0.0825	0.1299	0.7599	0.7889	0.8303	0.5543	0.3084	0.2319	cotton
	0.0645	0.0825	0.1282	0.7772	0.7975	0.834	0.5721	0.3093	0.235	cotton
	0.0579	0.0826	0.1336	0.7772	0.7964	0.8315	0.5818	0.3165	0.2542	cotton
	0.0886	0.1019	0.1861	0.8339	0.8179	0.8337	0.6042	0.2431	0.2385	cotton
	0.0881	0.1023	0.1946	0.8201	0.8229	0.8309	0.6022	0.2681	0.2369	cotton
	0.0881	0.1088	0.1842	0.8108	0.82	0.8213	0.5979	0.2631	0.254	cotton
	0.0748	0.0759	0.1459	0.7855	0.8153	0.8364	0.6034	0.2989	0.243	cotton
	0.0605	0.0826	0.1374	0.7698	0.7761	0.8287	0.5543	0.2643	0.2353	cotton
	0.0569	0.0756	0.1287	0.7279	0.7738	0.8274	0.5811	0.2678	0.2377	cotton
	0.0675	0.0826	0.1665	0.7812	0.809	0.8367	0.6031	0.3159	0.2499	cotton
	0.0605	0.0825	0.1243	0.7464	0.7918	0.8385	0.5934	0.2572	0.2246	cotton
	0.0746	0.0827	0.1285	0.7464	0.7995	0.8387	0.5936	0.2711	0.2188	cotton
	0.0596	0.0759	0.1181	0.7334	0.7862	0.8369	0.5914	0.2537	0.2206	cotton
	0.0754	0.0759	0.1329	0.7786	0.8039	0.8388	0.6089	0.2954	0.2571	cotton
	0.0611	0.0764	0.1305	0.758	0.8041	0.842	0.6129	0.288	0.2538	cotton
	0.0683	0.1021	0.1503	0.7802	0.8064	0.8298	0.539	0.2615	0.2284	cotton
	0.0607	0.0762	0.1329	0.7563	0.8044	0.8435	0.6151	0.3045	0.2395	cotton
	0.0607	0.0825	0.1181	0.7394	0.7761	0.84	0.59	0.2485	0.2111	cotton
	0.0664	0.0821	0.1308	0.7281	0.7727	0.8314	0.5721	0.2227	0.2273	cotton
	0.0635	0.0826	0.1288	0.7741	0.7941	0.8357	0.5473	0.2449	0.2264	cotton
	0.0607	0.0764	0.1302	0.7873	0.8066	0.847	0.6268	0.2859	0.2469	cotton
	0.0543	0.0826	0.1231	0.7741	0.7925	0.8428	0.6004	0.2504	0.2261	cotton
	0.0538	0.0626	0.1229	0.7281	0.776	0.8416	0.5817	0.2417	0.2103	cotton
	0.0542	0.0889	0.1254	0.7605	0.7941	0.8373	0.5275	0.2556	0.2279	cotton
	0.0592	0.0827	0.1288	0.7966	0.8085	0.8515	0.6416	0.2786	0.2461	cotton
	0.0525	0.0827	0.1351	0.7985	0.8062	0.8395	0.5398	0.2917	0.2375	cotton
	0.0611	0.0703	0.1156	0.7339	0.7861	0.8446	0.5871	0.2492	0.2265	cotton
	0.0505	0.0891	0.1596	0.7901	0.8006	0.8351	0.5504	0.321	0.2411	cotton
	0.0673	0.0827	0.1167	0.7802	0.8048	0.8544	0.6311	0.2727	0.2506	cotton
	0.0706	0.0891	0.1263	0.7498	0.7916	0.8403	0.5433	0.2857	0.2355	cotton
	0.0619	0.0953	0.1579	0.7972	0.7986	0.8308	0.5546	0.3177	0.2405	cotton
	0.0731	0.0773	0.1249	0.76	0.7983	0.8455	0.6045	0.2726	0.2437	cotton
	0.0592	0.0891	0.1282	0.7761	0.8055	0.857	0.6326	0.2845	0.2536	cotton
	0.0714	0.0952	0.1281	0.76	0.7926	0.8393	0.5798	0.2951	0.2471	cotton
	0.0726	0.095	0.1261	0.7515	0.8023	0.8311	0.5951	0.2877	0.2414	cotton
	0.0645	0.0952	0.1216	0.7615	0.794	0.8497	0.626	0.2784	0.245	cotton
	0.0639	0.0892	0.1239	0.7551	0.7994	0.8398	0.611	0.2777	0.2464	cotton
	0.0816	0.0948	0.1196	0.7515	0.7944	0.8299	0.5973	0.2758	0.2422	cotton
	0.074	0.0949	0.1271	0.7831	0.7913	0.8377	0.6037	0.2904	0.2439	cotton
	0.0545	0.0787	0.1528	0.6159	0.685	0.7871	0.5298	0.2659	0.2284	cotton
	0.0568	0.0894	0.1665	0.7677	0.7755	0.8051	0.5511	0.2448	0.2487	cotton
	0.0647	0.0951	0.1711	0.7078	0.7438	0.8083	0.5525	0.2993	0.243	cotton
	0.0667	0.1165	0.2085	0.6928	0.7853	0.7765	0.5764	0.2953	0.2295	cotton
	0.0553	0.0956	0.1913	0.8014	0.8332	0.8549	0.6038	0.2689	0.2548	cotton
	0.0478	0.0827	0.1831	0.749	0.8025	0.8486	0.5114	0.2778	0.2164	cotton
	0.0601	0.107	0.2033	0.794	0.7663	0.8349	0.57	0.3177	0.2072	cotton
	0.0538	0.089	0.2086	0.7181	0.6251	0.8028	0.5439	0.2915	0.2314	cotton
	0.0553	0.0892	0.178	0.799	0.8238	0.844	0.5374	0.2706	0.2339	cotton
	0.0487	0.0954	0.1637	0.8025	0.8235	0.853	0.568	0.2687	0.2394	cotton
	0.0674	0.1073	0.2293	0.7917	0.7868	0.8455	0.5987	0.3414	0.2114	cotton
	0.0487	0.0825	0.1721	0.8001	0.8209	0.8551	0.5572	0.2731	0.2383	cotton
	0.0553	0.0893	0.1756	0.7961	0.8145	0.8146	0.5138	0.2634	0.2162	cotton
	0.0612	0.107	0.1989	0.7538	0.7811	0.7706	0.5787	0.3516	0.2007	cotton
	0.0674	0.1075	0.1978	0.7251	0.7019	0.8199	0.5736	0.2902	0.2306	cotton
	0.0601	0.0954	0.2047	0.7332	0.7354	0.8369	0.594	0.3071	0.2292	cotton
	0.0597	0.1075	0.2171	0.7447	0.747	0.8297	0.6059	0.328	0.2295	cotton
	0.0719	0.0833	0.132	0.7475	0.7533	0.8238	0.55	0.3104	0.2436	cotton
	0.0782	0.095	0.1335	0.681	0.7365	0.8139	0.5635	0.2943	0.2137	cotton
	0.0625	0.0834	0.1267	0.6473	0.7511	0.8352	0.5554	0.3257	0.2293	cotton
	0.0655	0.0949	0.1332	0.7188	0.7402	0.8211	0.5765	0.3086	0.2457	cotton
	0.0781	0.0891	0.1371	0.6711	0.7322	0.768	0.4805	0.327	0.2466	cotton
	0.0781	0.0835	0.151	0.6199	0.6308	0.7562	0.5375	0.2633	0.202	cotton
	0.0776	0.0894	0.1424	0.6001	0.6942	0.7207	0.4486	0.3151	0.2324	cotton
	0.063	0.0893	0.1275	0.6282	0.7294	0.8395	0.5716	0.3291	0.2362	cotton
	0.0845	0.0836	0.1381	0.7489	0.7688	0.8301	0.5641	0.3099	0.2638	cotton
	0.064	0.0833	0.139	0.5908	0.6394	0.7406	0.4867	0.2403	0.1861	cotton
	0.0713	0.0835	0.1486	0.6857	0.6912	0.8091	0.5499	0.2544	0.2061	cotton
	0.0625	0.0893	0.1313	0.6962	0.7651	0.8423	0.5682	0.3228	0.2479	cotton
	0.0557	0.0722	0.134	0.6409	0.74	0.834	0.5582	0.3307	0.2418	cotton
	0.0553	0.0833	0.1388	0.6727	0.7819	0.8317	0.558	0.311	0.2338	cotton
	0.0625	0.0836	0.1342	0.6451	0.7172	0.8197	0.5365	0.3299	0.2333	cotton
	0.0553	0.0776	0.1287	0.6473	0.77	0.8227	0.5461	0.3198	0.2255	cotton
	0.063	0.0833	0.1317	0.6623	0.7391	0.832	0.5529	0.337	0.2367	cotton
	0.0614	0.0893	0.1337	0.6665	0.7382	0.8281	0.5518	0.3282	0.2372	cotton
	0.0655	0.0835	0.1455	0.7252	0.7364	0.8218	0.5746	0.2808	0.2312	cotton
	0.063	0.0892	0.1259	0.6364	0.7479	0.8444	0.5702	0.3226	0.2454	cotton
	0.0782	0.0892	0.1483	0.7268	0.735	0.8324	0.594	0.3	0.2476	cotton
	0.0685	0.0891	0.1181	0.6706	0.769	0.833	0.5547	0.3556	0.2462	cotton
	0.0775	0.0832	0.1388	0.7169	0.7585	0.8336	0.6084	0.3156	0.2446	cotton
	0.0713	0.0894	0.1371	0.7064	0.7371	0.8353	0.6122	0.3372	0.2395	cotton
	0.064	0.0893	0.1498	0.7203	0.7565	0.8521	0.5896	0.3066	0.2418	cotton
	0.063	0.0893	0.1515	0.7134	0.7647	0.8426	0.5906	0.3206	0.2326	cotton
	0.0636	0.0953	0.1554	0.7322	0.7529	0.846	0.6085	0.3167	0.2567	cotton
	0.0766	0.1017	0.1779	0.7322	0.7198	0.8399	0.6046	0.3184	0.234	cotton
	0.0553	0.0777	0.1623	0.7703	0.7968	0.8702	0.7216	0.283	0.2617	cotton
	0.062	0.0835	0.1553	0.789	0.8043	0.8707	0.7284	0.281	0.2624	cotton
	0.0766	0.0777	0.1546	0.7878	0.8111	0.8587	0.7276	0.286	0.2502	cotton
	0.0782	0.0836	0.1499	0.7994	0.806	0.8367	0.7198	0.2997	0.2613	cotton
	0.0773	0.0893	0.1464	0.7609	0.7999	0.8376	0.6985	0.2822	0.2277	cotton
	0.0546	0.0657	0.1216	0.5915	0.6948	0.7759	0.6404	0.2797	0.2444	cotton
	0.0851	0.0628	0.1221	0.5627	0.6651	0.7754	0.6709	0.2851	0.2323	cotton
	0.0711	0.0616	0.1204	0.5456	0.6434	0.708	0.6066	0.2732	0.2109	cotton
	0.0668	0.0572	0.1276	0.5566	0.6791	0.7386	0.6577	0.2541	0.2019	cotton
	0.084	0.0674	0.1235	0.4941	0.6496	0.6087	0.5702	0.2354	0.1845	cotton
	0.065	0.0561	0.1071	0.452	0.5527	0.6394	0.5439	0.2675	0.2023	cotton
	0.0559	0.0775	0.1675	0.7972	0.7447	0.81	0.6498	0.2591	0.2298	cotton
	0.0487	0.0711	0.1699	0.8008	0.7808	0.8155	0.6484	0.2754	0.2473	cotton
	0.0642	0.077	0.1616	0.7612	0.8004	0.8207	0.6832	0.2133	0.2144	cotton
	0.0487	0.0707	0.1707	0.8121	0.7956	0.8403	0.7063	0.2573	0.2454	cotton
	0.0632	0.0829	0.1722	0.7886	0.8045	0.8378	0.7112	0.2543	0.2389	cotton
	0.0632	0.077	0.1696	0.7948	0.7817	0.8253	0.6492	0.2485	0.2358	cotton
	0.0487	0.0714	0.1769	0.8088	0.8034	0.8512	0.711	0.2693	0.2491	cotton
	0.0707	0.0835	0.1673	0.7794	0.7684	0.8042	0.6645	0.1849	0.2119	cotton
	0.069	0.0895	0.1585	0.6774	0.702	0.7885	0.583	0.3095	0.1991	cotton
	0.0462	0.0831	0.1701	0.7766	0.7917	0.8377	0.727	0.2427	0.2635	cotton
	0.0688	0.0895	0.1267	0.7413	0.7805	0.8283	0.6408	0.3109	0.2445	cotton
	0.0632	0.0832	0.1709	0.8008	0.803	0.8431	0.7075	0.2689	0.2498	cotton
	0.0618	0.0895	0.1395	0.6991	0.7597	0.8175	0.6265	0.3223	0.2129	cotton
	0.0553	0.077	0.1769	0.8006	0.807	0.8512	0.7174	0.276	0.2484	cotton
	0.0618	0.0768	0.1349	0.6445	0.7229	0.8077	0.6283	0.2943	0.2273	cotton
	0.0559	0.0765	0.1792	0.803	0.8107	0.8531	0.7329	0.2675	0.2606	cotton
	0.065	0.0835	0.1721	0.8054	0.7048	0.7554	0.5957	0.1686	0.1812	cotton
	0.065	0.0895	0.163	0.8099	0.8027	0.8298	0.6557	0.2488	0.2516	cotton
	0.0544	0.0772	0.123	0.7349	0.7881	0.836	0.6662	0.3277	0.2475	cotton
	0.0516	0.0895	0.1723	0.8152	0.8067	0.8383	0.7033	0.2759	0.2616	cotton
	0.0614	0.0895	0.1157	0.7263	0.7952	0.8363	0.6781	0.3207	0.2491	cotton
	0.0697	0.0892	0.1718	0.454	0.5652	0.7213	0.5378	0.3084	0.215	cotton
	0.0571	0.0832	0.1699	0.7924	0.8073	0.839	0.7177	0.2766	0.2576	cotton
	0.0636	0.0835	0.1716	0.7918	0.7886	0.8402	0.709	0.252	0.2409	cotton
	0.0614	0.0895	0.1314	0.55	0.661	0.7457	0.6018	0.2861	0.2101	cotton
	0.0636	0.0895	0.1777	0.8006	0.7956	0.8297	0.6878	0.2319	0.2361	cotton
	0.0683	0.0895	0.1249	0.6423	0.7464	0.8062	0.6481	0.317	0.2299	cotton
	0.0632	0.077	0.1421	0.6639	0.7497	0.8145	0.6307	0.3153	0.2526	cotton
	0.0614	0.0704	0.1219	0.6773	0.7815	0.8473	0.6611	0.292	0.2438	cotton
	0.0579	0.0775	0.1707	0.8006	0.8066	0.838	0.6997	0.2665	0.2478	cotton
	0.0579	0.0829	0.142	0.6515	0.6719	0.807	0.596	0.2571	0.2263	cotton
	0.0707	0.0775	0.1377	0.5862	0.652	0.7514	0.5203	0.3156	0.1944	cotton
	0.0516	0.0775	0.1577	0.7994	0.8072	0.8386	0.6752	0.2527	0.2452	cotton
	0.0698	0.0956	0.1692	0.7969	0.7849	0.8219	0.695	0.2335	0.2209	cotton
	0.0439	0.0835	0.1802	0.7724	0.7952	0.8502	0.7192	0.2674	0.251	cotton
	0.0508	0.0835	0.1727	0.7886	0.8018	0.841	0.7037	0.2668	0.2567	cotton
	0.0678	0.0775	0.1225	0.664	0.7873	0.8275	0.6673	0.3389	0.2562	cotton
	0.0758	0.0708	0.1421	0.6446	0.7215	0.7885	0.6224	0.3024	0.2269	cotton
	0.0514	0.0834	0.1456	0.7333	0.7486	0.8229	0.5928	0.2621	0.2296	cotton
	0.0643	0.0835	0.125	0.6285	0.7576	0.7764	0.6467	0.3352	0.2546	cotton
	0.066	0.0777	0.1469	0.7312	0.7771	0.801	0.5326	0.2759	0.2402	cotton
	0.0445	0.0832	0.1456	0.7475	0.7757	0.8281	0.593	0.2683	0.2367	cotton
	0.0579	0.0894	0.1456	0.7871	0.7598	0.7935	0.5964	0.2396	0.2336	cotton
	0.0439	0.0893	0.1827	0.8119	0.8063	0.8387	0.6928	0.2723	0.2525	cotton
	0.0688	0.0713	0.1157	0.6064	0.76	0.8032	0.6552	0.3344	0.254	cotton
	0.0571	0.0717	0.119	0.528	0.6793	0.7133	0.5651	0.3298	0.2412	cotton
	0.0487	0.0708	0.1596	0.7886	0.8009	0.852	0.7056	0.2648	0.2495	cotton
	0.0508	0.0895	0.1962	0.8096	0.7905	0.831	0.6914	0.27	0.2411	cotton
	0.0445	0.0835	0.1722	0.7931	0.8048	0.8481	0.705	0.2608	0.2558	cotton
	0.0673	0.0835	0.1293	0.6682	0.7772	0.8289	0.6539	0.3446	0.2596	cotton
	0.0516	0.0775	0.1947	0.7982	0.8057	0.8425	0.6957	0.2742	0.2501	cotton
	0.0579	0.0954	0.1527	0.7924	0.8062	0.8491	0.701	0.2641	0.2534	cotton
	0.0587	0.0835	0.1321	0.7047	0.7787	0.8247	0.5963	0.2811	0.2495	cotton
	0.0643	0.0778	0.1171	0.6025	0.6909	0.7016	0.5428	0.3296	0.2149	cotton
	0.0503	0.0832	0.1878	0.813	0.8061	0.8332	0.6887	0.2676	0.2498	cotton
	0.0707	0.0602	0.1154	0.4318	0.5689	0.6753	0.5154	0.3206	0.2082	cotton
	0.0608	0.0778	0.1427	0.7066	0.7582	0.7141	0.482	0.2855	0.2134	cotton
	0.0699	0.0717	0.1217	0.522	0.6703	0.7812	0.5887	0.3207	0.2399	cotton
	0.0689	0.0775	0.1455	0.5927	0.6794	0.7376	0.5902	0.2871	0.1989	cotton
	0.0646	0.0777	0.1151	0.511	0.6724	0.7752	0.5644	0.328	0.2412	cotton
	0.0642	0.0832	0.1602	0.8042	0.8112	0.8528	0.7043	0.275	0.2645	cotton
	0.0758	0.0714	0.1181	0.7046	0.7962	0.8322	0.659	0.3498	0.2506	cotton
	0.0439	0.0895	0.1913	0.8215	0.8086	0.8324	0.6901	0.2642	0.246	cotton
	0.0508	0.0835	0.1625	0.8018	0.8088	0.8421	0.6919	0.2726	0.2597	cotton
	0.0642	0.0954	0.1569	0.7982	0.7986	0.8383	0.6744	0.2569	0.2456	cotton
	0.0609	0.0778	0.1176	0.7296	0.7832	0.7981	0.5561	0.2846	0.2407	cotton
	0.0567	0.077	0.1704	0.7752	0.8025	0.8487	0.6958	0.285	0.2619	cotton
	0.0494	0.0895	0.1584	0.803	0.8093	0.8506	0.7083	0.277	0.2744	cotton
	0.0707	0.0894	0.1287	0.6224	0.7427	0.8045	0.6156	0.3327	0.2549	cotton
	0.0571	0.0835	0.1299	0.5611	0.6727	0.7757	0.5586	0.3265	0.2432	cotton
	0.0579	0.0956	0.1634	0.8077	0.8192	0.848	0.6923	0.2946	0.2663	cotton
	0.0683	0.0717	0.1282	0.721	0.7864	0.7945	0.6381	0.3418	0.2483	cotton
	0.0519	0.0835	0.1474	0.7846	0.7994	0.772	0.6148	0.2655	0.2424	cotton
	0.0462	0.0894	0.1325	0.7724	0.7526	0.7912	0.5844	0.2888	0.231	cotton
	0.0559	0.0894	0.1532	0.7886	0.8001	0.853	0.7095	0.2691	0.2734	cotton
	0.0567	0.0895	0.1362	0.6463	0.7503	0.7986	0.6188	0.351	0.2559	cotton
	0.0701	0.0719	0.1172	0.4398	0.4182	0.6201	0.4542	0.1286	0.1407	cotton
	0.0636	0.0956	0.159	0.8054	0.8045	0.8478	0.695	0.2897	0.27	cotton
	0.0583	0.0894	0.1511	0.8061	0.8026	0.7887	0.6148	0.2671	0.2475	cotton
	0.0763	0.0772	0.1414	0.6697	0.7417	0.7922	0.5851	0.3361	0.2336	cotton
	0.0567	0.0835	0.1646	0.7911	0.8042	0.8395	0.693	0.2836	0.2712	cotton
	0.0471	0.0714	0.1308	0.7931	0.8042	0.8165	0.6083	0.2974	0.2352	cotton
	0.069	0.0831	0.1696	0.747	0.7958	0.7866	0.66	0.3482	0.2524	cotton
	0.0508	0.0895	0.1639	0.7936	0.8103	0.8333	0.6721	0.2948	0.2582	cotton
	0.0625	0.0834	0.1449	0.7166	0.778	0.8123	0.6476	0.3469	0.2593	cotton
	0.0895	0.116	0.1944	0.7174	0.766	0.769	0.6446	0.3195	0.259	cotton
	0.0533	0.0775	0.1316	0.7361	0.761	0.7813	0.5819	0.3299	0.2497	cotton
	0.0758	0.0834	0.1485	0.7148	0.7632	0.8197	0.607	0.3392	0.2386	cotton
	0.0579	0.0894	0.1547	0.7982	0.8038	0.8317	0.6813	0.2864	0.2742	cotton
	0.0487	0.0775	0.129	0.7819	0.803	0.7859	0.5926	0.3029	0.2355	cotton
	0.0625	0.0893	0.1279	0.6706	0.7227	0.756	0.5385	0.3064	0.2351	cotton
	0.0496	0.0835	0.1209	0.6297	0.7134	0.6871	0.4814	0.309	0.2186	cotton
	0.0508	0.0775	0.1559	0.771	0.7891	0.8083	0.6286	0.2827	0.2465	cotton
	0.0516	0.0895	0.1508	0.803	0.8061	0.8149	0.6771	0.2851	0.2734	cotton
	0.0678	0.0834	0.1683	0.7165	0.7762	0.8037	0.6246	0.3267	0.2378	cotton
	0.0571	0.078	0.1183	0.6576	0.7095	0.7392	0.5275	0.2982	0.221	cotton
	0.0646	0.0835	0.163	0.8084	0.8131	0.781	0.6353	0.2847	0.2534	cotton
	0.0715	0.0956	0.1677	0.3892	0.5065	0.517	0.3935	0.2649	0.164	cotton
	0.0571	0.0954	0.1513	0.7169	0.7662	0.7169	0.5558	0.2859	0.2314	cotton
	0.0508	0.0895	0.1723	0.7459	0.784	0.8103	0.6104	0.2869	0.2302	cotton
	0.0642	0.1077	0.1826	0.7391	0.7665	0.7665	0.5636	0.2676	0.2116	cotton
	0.0494	0.0895	0.1596	0.647	0.7354	0.7277	0.5265	0.2691	0.211	cotton
	0.0856	0.0953	0.203	0.7799	0.7279	0.7843	0.5579	0.1919	0.1881	cotton
	0.096	0.0758	0.1695	0.8074	0.7696	0.8299	0.5936	0.2433	0.2246	cotton
	0.0867	0.0954	0.1564	0.6612	0.6844	0.8049	0.5597	0.2803	0.2275	cotton
	0.1056	0.0954	0.1458	0.6792	0.7209	0.8235	0.5824	0.2784	0.2445	cotton
	0.1154	0.0953	0.1418	0.6249	0.673	0.7962	0.5644	0.2739	0.2378	cotton
	0.1155	0.1088	0.1891	0.7472	0.6691	0.7569	0.5477	0.1927	0.1771	cotton
	0.0955	0.0825	0.1483	0.792	0.762	0.8572	0.6204	0.2938	0.2426	cotton
	0.0962	0.1024	0.191	0.6543	0.6019	0.6917	0.5454	0.1536	0.1538	cotton
	0.096	0.0828	0.1424	0.7986	0.7793	0.8522	0.6165	0.2905	0.2409	cotton
	0.096	0.077	0.1407	0.7932	0.7821	0.8493	0.6253	0.301	0.2431	cotton
	0.0854	0.089	0.1404	0.7982	0.7805	0.8573	0.6573	0.2799	0.2398	cotton
	0.0761	0.0828	0.1379	0.7057	0.7389	0.8239	0.6382	0.2072	0.2252	cotton
	0.0754	0.077	0.1347	0.797	0.7794	0.8479	0.6213	0.2993	0.2386	cotton
	0.0859	0.0832	0.1318	0.7345	0.7586	0.8389	0.6357	0.224	0.2226	cotton
	0.0956	0.077	0.1318	0.7683	0.7748	0.8475	0.6495	0.262	0.2317	cotton
	0.0757	0.0834	0.1155	0.7893	0.7771	0.8488	0.6354	0.2765	0.2366	cotton
	0.0859	0.077	0.1226	0.7757	0.7732	0.859	0.6526	0.2806	0.238	cotton
	0.0957	0.0828	0.1327	0.7248	0.7678	0.8545	0.6245	0.247	0.229	cotton
	0.1135	0.1167	0.1964	0.5534	0.5336	0.6582	0.4587	0.1876	0.1543	cotton
	0.0859	0.0775	0.1253	0.7742	0.7712	0.8442	0.6201	0.2674	0.2322	cotton
	0.0859	0.0891	0.1423	0.7691	0.7683	0.854	0.6107	0.2585	0.227	cotton
	0.1147	0.0952	0.1493	0.7713	0.7583	0.8467	0.5776	0.2518	0.215	cotton
	0.0957	0.0775	0.1399	0.76	0.7493	0.7795	0.5387	0.2541	0.2168	cotton
	0.1237	0.0828	0.132	0.7683	0.7696	0.8453	0.5937	0.2507	0.2259	cotton
	0.1446	0.0702	0.1417	0.747	0.7639	0.8515	0.5776	0.2412	0.2119	cotton
	0.1522	0.0894	0.1449	0.7786	0.7602	0.8127	0.5382	0.2258	0.2039	cotton
	0.1345	0.0894	0.145	0.6615	0.6271	0.8202	0.5669	0.227	0.2072	cotton
	0.1496	0.0891	0.1277	0.7446	0.7035	0.8256	0.5893	0.2226	0.2076	cotton
	0.1418	0.0894	0.1332	0.7291	0.7092	0.8429	0.5687	0.2441	0.2279	cotton
	0.1351	0.0829	0.1473	0.7782	0.7539	0.8235	0.5621	0.2583	0.2136	cotton
	0.1505	0.0833	0.1318	0.7786	0.7455	0.8539	0.606	0.2615	0.2142	cotton
	0.1585	0.0891	0.1546	0.8026	0.7635	0.8325	0.5641	0.265	0.2355	cotton
	0.1357	0.0891	0.1322	0.772	0.7564	0.8207	0.5628	0.2683	0.2217	cotton
	0.1596	0.0832	0.1261	0.7628	0.7666	0.8346	0.5867	0.2688	0.2289	cotton
	0.152	0.0832	0.1334	0.7706	0.7611	0.8462	0.5958	0.2601	0.2318	cotton
	0.0674	0.0825	0.1698	0.5755	0.6999	0.7014	0.4797	0.2187	0.2094	cotton
	0.0668	0.077	0.1482	0.5499	0.6408	0.7335	0.5145	0.2249	0.2035	cotton
	0.0749	0.0887	0.1932	0.6203	0.6411	0.7122	0.5264	0.1968	0.1873	cotton
	0.0688	0.0891	0.1537	0.535	0.6628	0.6393	0.4793	0.182	0.1724	cotton
	0.0886	0.0825	0.1288	0.6818	0.6932	0.7916	0.5168	0.2145	0.1909	cotton
	0.067	0.0762	0.1286	0.5999	0.602	0.726	0.4843	0.1918	0.1697	cotton
	0.0808	0.089	0.124	0.7119	0.7244	0.8278	0.549	0.2296	0.2059	cotton
	0.0823	0.0706	0.1214	0.65	0.7066	0.8136	0.5317	0.2082	0.1941	cotton
	0.0794	0.077	0.1214	0.6231	0.689	0.817	0.5267	0.2584	0.2215	cotton
	0.0888	0.0699	0.1193	0.6412	0.6447	0.7556	0.4829	0.1898	0.1791	cotton
	0.0815	0.0706	0.1237	0.6303	0.7044	0.8348	0.54	0.2276	0.2076	cotton
	0.0724	0.0825	0.1266	0.6866	0.716	0.8261	0.5252	0.2628	0.23	cotton
	0.088	0.0702	0.1215	0.5982	0.6542	0.7708	0.5229	0.2134	0.1872	cotton
	0.0813	0.0765	0.1184	0.6479	0.7066	0.8284	0.5488	0.2361	0.208	cotton
	0.0794	0.0765	0.1261	0.5409	0.6211	0.7867	0.5369	0.195	0.1978	cotton
	0.0707	0.0713	0.1269	0.4548	0.5279	0.703	0.4889	0.1578	0.173	cotton
	0.0803	0.0764	0.1335	0.6218	0.6875	0.8027	0.5248	0.2473	0.2049	cotton
	0.0717	0.077	0.1307	0.5755	0.6257	0.763	0.5319	0.1688	0.1944	cotton
	0.0731	0.0827	0.134	0.6325	0.6959	0.8186	0.5414	0.2384	0.2116	cotton
	0.0884	0.0825	0.1422	0.6457	0.6671	0.7647	0.4889	0.249	0.2017	cotton
	0.0823	0.0832	0.1375	0.6622	0.6913	0.8305	0.6605	0.279	0.2312	cotton
	0.0763	0.0892	0.1462	0.6752	0.7026	0.8321	0.6486	0.2595	0.2207	cotton
	0.0823	0.0833	0.1545	0.6841	0.7181	0.8337	0.6522	0.2946	0.2414	cotton
	0.0822	0.0775	0.1556	0.658	0.7191	0.8516	0.664	0.2936	0.2409	cotton
	0.0823	0.0893	0.1563	0.6336	0.7039	0.8515	0.6881	0.2877	0.2394	cotton
	0.0837	0.0833	0.1721	0.5001	0.6537	0.7898	0.6072	0.2909	0.2389	cotton
	0.0769	0.0775	0.1752	0.4351	0.6129	0.7987	0.6298	0.2869	0.2327	cotton
	0.083	0.078	0.1697	0.658	0.7204	0.8379	0.6814	0.2764	0.2323	cotton
	0.0758	0.0775	0.172	0.6937	0.7247	0.8247	0.6953	0.2714	0.2346	cotton
	0.083	0.0828	0.1763	0.5188	0.68	0.8265	0.6634	0.3022	0.2517	cotton
	0.0758	0.0892	0.167	0.6364	0.7191	0.8448	0.686	0.2806	0.2533	cotton
	0.0752	0.0955	0.1674	0.6684	0.7166	0.8522	0.6762	0.2972	0.2602	cotton
	0.0837	0.0951	0.2001	0.4104	0.5807	0.715	0.5706	0.2797	0.228	cotton
	0.0758	0.0828	0.1626	0.6382	0.7247	0.8492	0.6576	0.29	0.259	cotton
	0.0823	0.0891	0.1679	0.6558	0.7192	0.8551	0.6691	0.2829	0.2614	cotton
	0.0825	0.0775	0.167	0.6537	0.7222	0.8526	0.6808	0.2768	0.252	cotton
	0.0966	0.0827	0.1796	0.7054	0.68	0.7871	0.5986	0.23	0.193	cotton
	0.0752	0.0832	0.169	0.6341	0.726	0.8513	0.6778	0.2703	0.2455	cotton
	0.0766	0.0952	0.1585	0.5818	0.6725	0.8119	0.6355	0.2701	0.2342	cotton
	0.0815	0.1108	0.2011	0.776	0.8111	0.8256	0.6977	0.3495	0.2403	cotton
	0.0751	0.0828	0.1724	0.6123	0.7036	0.8455	0.6762	0.2691	0.2511	cotton
	0.0818	0.0826	0.1804	0.8022	0.8344	0.8427	0.6994	0.3368	0.2535	cotton
	0.0728	0.0965	0.2092	0.7205	0.7662	0.8121	0.6518	0.3289	0.2033	cotton
	0.076	0.0827	0.1541	0.6536	0.7157	0.8328	0.6682	0.2575	0.2268	cotton
	0.0769	0.1015	0.1749	0.5032	0.6327	0.7849	0.6061	0.2604	0.2263	cotton
	0.1122	0.1412	0.2267	0.6411	0.7176	0.7805	0.6393	0.327	0.2199	cotton
	0.083	0.0891	0.1774	0.6263	0.7063	0.8483	0.6667	0.2729	0.2401	cotton
	0.0831	0.0828	0.1644	0.645	0.7193	0.8388	0.6463	0.2672	0.234	cotton
	0.0758	0.1093	0.1677	0.779	0.8318	0.8415	0.7018	0.3328	0.2371	cotton
	0.0823	0.096	0.1734	0.7889	0.8362	0.8409	0.7005	0.3259	0.2243	cotton
	0.0745	0.0958	0.1625	0.8049	0.8338	0.8416	0.7028	0.3224	0.2554	cotton
	0.0631	0.0952	0.1524	0.5881	0.6623	0.8204	0.6521	0.2577	0.2235	cotton
	0.0657	0.0762	0.1492	0.7518	0.8144	0.8383	0.6844	0.3235	0.2392	cotton
	0.069	0.0952	0.1653	0.6493	0.729	0.8464	0.6657	0.2476	0.2365	cotton
	0.0767	0.0952	0.1613	0.6558	0.7208	0.8428	0.6453	0.2446	0.2328	cotton
	0.0964	0.0965	0.1908	0.6558	0.752	0.809	0.6623	0.3512	0.2218	cotton
	0.0832	0.089	0.1576	0.6126	0.6587	0.82	0.6514	0.2703	0.2211	cotton
	0.0721	0.1112	0.2103	0.7536	0.7592	0.8156	0.6596	0.3488	0.2363	cotton
	0.0634	0.0823	0.1624	0.7037	0.8085	0.8401	0.6836	0.34	0.2371	cotton
	0.0902	0.0831	0.1492	0.7889	0.8281	0.8299	0.6931	0.3241	0.2183	cotton
	0.0683	0.0956	0.149	0.7958	0.8335	0.8476	0.6884	0.3201	0.2497	cotton
	0.0831	0.0955	0.1402	0.779	0.826	0.8365	0.6969	0.3389	0.2392	cotton
	0.0903	0.0889	0.185	0.5637	0.6096	0.769	0.6006	0.2713	0.2144	cotton
	0.077	0.089	0.1568	0.6211	0.6845	0.8379	0.6584	0.259	0.2246	cotton
	0.0767	0.0952	0.1617	0.6579	0.7194	0.8436	0.6569	0.2438	0.2322	cotton
	0.0767	0.089	0.1627	0.6363	0.6833	0.8351	0.6654	0.2829	0.2249	cotton
	0.0797	0.0891	0.1747	0.768	0.814	0.8393	0.681	0.3325	0.2398	cotton
	0.0837	0.0952	0.1852	0.632	0.688	0.8134	0.597	0.2519	0.2375	cotton
	0.0767	0.0894	0.1423	0.7638	0.824	0.8373	0.6961	0.3265	0.2254	cotton
	0.0832	0.0827	0.163	0.5773	0.6233	0.7899	0.6328	0.2855	0.2118	cotton
	0.0767	0.0835	0.1364	0.7889	0.8294	0.839	0.6945	0.3345	0.2428	cotton
	0.077	0.0952	0.1755	0.6026	0.706	0.838	0.643	0.2461	0.2318	cotton
	0.0641	0.0775	0.1346	0.767	0.8275	0.8427	0.6986	0.332	0.2391	cotton
	0.0758	0.0833	0.1384	0.779	0.8188	0.8368	0.687	0.3203	0.2206	cotton
	0.0701	0.0836	0.1397	0.7451	0.8307	0.8386	0.6989	0.3384	0.2441	cotton
	0.0832	0.1015	0.171	0.6386	0.7082	0.8528	0.6786	0.2821	0.2345	cotton
	0.0896	0.0889	0.1584	0.6471	0.658	0.813	0.6624	0.2955	0.2181	cotton
	0.0767	0.0895	0.1489	0.8199	0.8363	0.8332	0.691	0.3322	0.2547	cotton
	0.0688	0.077	0.1374	0.7379	0.793	0.833	0.6801	0.3185	0.2347	cotton
	0.0631	0.0775	0.1352	0.786	0.824	0.8435	0.6911	0.3165	0.232	cotton
	0.077	0.0952	0.1767	0.6405	0.7137	0.8342	0.6273	0.2492	0.2365	cotton
	0.0628	0.0891	0.1536	0.7782	0.8274	0.8499	0.7072	0.3169	0.274	cotton
	0.0709	0.0891	0.1589	0.7829	0.8271	0.8463	0.7062	0.316	0.2751	cotton
	0.0699	0.0952	0.1765	0.662	0.7206	0.8554	0.6824	0.2909	0.2411	cotton
	0.0709	0.0893	0.1332	0.7338	0.8279	0.8366	0.6972	0.3352	0.2396	cotton
	0.0824	0.0889	0.1586	0.6621	0.698	0.8349	0.6741	0.3085	0.226	cotton
	0.0709	0.0819	0.16	0.7908	0.8215	0.8412	0.7058	0.3155	0.2704	cotton
	0.0683	0.0891	0.1395	0.7588	0.8158	0.846	0.6893	0.3139	0.2637	cotton
	0.0968	0.0762	0.1886	0.5746	0.5975	0.7764	0.6128	0.2966	0.2161	cotton
	0.062	0.0774	0.1322	0.776	0.814	0.8433	0.6826	0.3127	0.2481	cotton
	0.0743	0.0831	0.1481	0.7622	0.8215	0.854	0.7036	0.315	0.2537	cotton
	0.0904	0.1015	0.1773	0.6493	0.7494	0.8477	0.6681	0.2892	0.2429	cotton
	0.062	0.0835	0.1331	0.7499	0.8246	0.8495	0.6892	0.3104	0.2476	cotton
	0.0634	0.0892	0.1727	0.7481	0.8086	0.8319	0.694	0.3051	0.2671	cotton
	0.0791	0.0824	0.1631	0.7829	0.8331	0.8484	0.714	0.3038	0.2754	cotton
	0.0749	0.0827	0.1566	0.6683	0.711	0.8289	0.6697	0.3189	0.2247	cotton
	0.0628	0.0893	0.1643	0.7938	0.8227	0.8457	0.7153	0.3013	0.2726	cotton
	0.0709	0.0895	0.1428	0.7434	0.8312	0.8199	0.6881	0.3265	0.2375	cotton
	0.0745	0.0895	0.1501	0.752	0.7851	0.8125	0.6312	0.3123	0.2497	cotton
	0.0801	0.0893	0.1678	0.7659	0.8292	0.8507	0.7211	0.3005	0.2697	cotton
	0.074	0.0889	0.1712	0.7137	0.7366	0.7712	0.584	0.3014	0.2435	cotton
	0.0697	0.0953	0.1593	0.6514	0.698	0.8433	0.6773	0.3192	0.2304	cotton
	0.0767	0.0891	0.1535	0.6579	0.7154	0.8386	0.6749	0.3226	0.2333	cotton
	0.0666	0.0895	0.1502	0.7298	0.8229	0.8543	0.7158	0.3193	0.2562	cotton
	0.0557	0.0835	0.1388	0.7518	0.8148	0.8392	0.6958	0.3125	0.2365	cotton
	0.0812	0.096	0.162	0.7692	0.8278	0.8532	0.7257	0.3349	0.2688	cotton
	0.0804	0.0975	0.1654	0.7156	0.7236	0.7905	0.5894	0.2675	0.2257	cotton
	0.0758	0.0894	0.1311	0.752	0.8103	0.8294	0.6627	0.3222	0.2593	cotton
	0.0888	0.0956	0.2053	0.7295	0.685	0.7867	0.6259	0.3064	0.2284	cotton
	0.075	0.0834	0.1358	0.712	0.8137	0.8538	0.7103	0.3228	0.2505	cotton
	0.0751	0.0892	0.1528	0.7844	0.8329	0.8546	0.7187	0.3384	0.2593	cotton
	0.0763	0.0895	0.154	0.7834	0.8113	0.8109	0.6836	0.3333	0.2533	cotton
	0.0688	0.0958	0.1414	0.7605	0.8133	0.8308	0.6629	0.3232	0.2595	cotton
	0.0823	0.0889	0.1585	0.6753	0.7649	0.814	0.6423	0.3065	0.2525	cotton
	0.077	0.089	0.1841	0.682	0.7499	0.8252	0.6402	0.3041	0.2383	cotton
	0.0762	0.0891	0.1605	0.6743	0.7235	0.8463	0.6762	0.3307	0.2413	cotton
	0.075	0.089	0.1627	0.7141	0.7307	0.8282	0.654	0.3083	0.2328	cotton
	0.0666	0.0832	0.1606	0.7676	0.8307	0.848	0.7157	0.3473	0.2615	cotton
	0.0697	0.0895	0.1485	0.782	0.826	0.8271	0.672	0.3322	0.2579	cotton
	0.0723	0.0891	0.1566	0.737	0.7891	0.8221	0.6226	0.2748	0.224	cotton
	0.0683	0.0955	0.14	0.776	0.8199	0.8386	0.6725	0.3234	0.2527	cotton
	0.0826	0.089	0.1624	0.7071	0.7388	0.8484	0.6686	0.3204	0.2408	cotton
	0.0965	0.1287	0.2568	0.6755	0.6188	0.7475	0.5849	0.3136	0.2195	cotton
	0.075	0.0958	0.142	0.7744	0.8196	0.8404	0.6643	0.3251	0.2537	cotton
	0.0805	0.096	0.1684	0.7676	0.8199	0.8463	0.7148	0.3407	0.2562	cotton
	0.0817	0.0974	0.1442	0.7273	0.7904	0.8321	0.6567	0.3002	0.2356	cotton
	0.0823	0.1122	0.2146	0.7471	0.789	0.797	0.6091	0.3095	0.2216	cotton
	0.0678	0.0833	0.1474	0.7361	0.8284	0.8432	0.7058	0.3504	0.253	cotton
	0.082	0.0889	0.165	0.6353	0.7004	0.8401	0.6842	0.309	0.2282	cotton
	0.0666	0.0772	0.1567	0.7692	0.8257	0.8389	0.6956	0.3469	0.2567	cotton
	0.0713	0.08	0.1456	0.71	0.7076	0.7735	0.5451	0.246	0.2088	cotton
	0.0678	0.0651	0.1546	0.7744	0.8385	0.8416	0.7096	0.338	0.2456	cotton
	0.0683	0.0894	0.1623	0.7889	0.8207	0.8454	0.6768	0.3287	0.2511	cotton
	0.0734	0.0978	0.1521	0.7317	0.7819	0.836	0.6449	0.2834	0.2274	cotton
	0.075	0.096	0.1669	0.7058	0.7776	0.8098	0.6565	0.3293	0.2564	cotton
	0.0758	0.0826	0.1481	0.7834	0.8231	0.8394	0.679	0.3321	0.2605	cotton
	0.0897	0.0953	0.188	0.7036	0.6875	0.7846	0.614	0.2544	0.2057	cotton
	0.075	0.096	0.1584	0.7622	0.8132	0.8431	0.6937	0.3297	0.2611	cotton
	0.076	0.0895	0.1668	0.7741	0.8267	0.8216	0.6834	0.3394	0.2486	cotton
	0.0723	0.0889	0.1454	0.7298	0.7682	0.8212	0.5947	0.2623	0.2195	cotton
	0.0611	0.096	0.1562	0.7945	0.8259	0.8468	0.6742	0.3196	0.2563	cotton
	0.074	0.0972	0.1563	0.7642	0.8131	0.8357	0.6661	0.2984	0.2189	cotton
	0.0739	0.1171	0.2227	0.8178	0.8226	0.8126	0.6486	0.3354	0.2561	cotton
	0.074	0.1054	0.1604	0.7627	0.8065	0.8246	0.6419	0.3029	0.1877	cotton
	0.0893	0.0952	0.1526	0.7109	0.7314	0.8141	0.6273	0.2926	0.2235	cotton
	0.0673	0.1027	0.1968	0.8129	0.829	0.8167	0.6512	0.3332	0.2526	cotton
	0.06	0.0894	0.1664	0.7481	0.8179	0.8477	0.707	0.329	0.2521	cotton
	0.0817	0.1053	0.1561	0.7872	0.8101	0.8276	0.6395	0.3084	0.1922	cotton
	0.0751	0.0952	0.1827	0.6603	0.7053	0.8074	0.6598	0.2814	0.2208	cotton
	0.0727	0.1067	0.1589	0.8042	0.8053	0.8229	0.6182	0.2756	0.204	cotton
	0.0893	0.0952	0.1624	0.6511	0.6907	0.8228	0.6702	0.303	0.2293	cotton
	0.0643	0.0978	0.1524	0.7721	0.7773	0.817	0.6084	0.2718	0.2136	cotton
	0.0673	0.0895	0.1751	0.7844	0.8263	0.8316	0.6676	0.3329	0.2468	cotton
	0.0533	0.096	0.1666	0.776	0.8166	0.8432	0.6964	0.3249	0.2561	cotton
	0.06	0.102	0.1696	0.7888	0.8106	0.8372	0.6759	0.3305	0.2425	cotton
	0.0727	0.0978	0.161	0.7582	0.7843	0.8083	0.6101	0.2762	0.1936	cotton
	0.0751	0.0892	0.1637	0.7464	0.8254	0.8415	0.6718	0.3227	0.2439	cotton
	0.0666	0.0896	0.167	0.7686	0.8331	0.8437	0.6953	0.3229	0.2453	cotton
	0.074	0.0723	0.1751	0.7193	0.7893	0.8259	0.6516	0.3108	0.2258	cotton
	0.0508	0.0832	0.1665	0.7499	0.7895	0.8331	0.672	0.3188	0.241	cotton
	0.0743	0.1033	0.1789	0.7622	0.8173	0.8325	0.6614	0.3344	0.2494	cotton
	0.057	0.0979	0.1471	0.7978	0.8101	0.8276	0.6388	0.3006	0.2376	cotton
	0.0815	0.1101	0.227	0.7638	0.7912	0.7717	0.6385	0.3423	0.2579	cotton
	0.0657	0.0979	0.1494	0.7327	0.8028	0.8211	0.6279	0.2862	0.2316	cotton
	0.0611	0.083	0.1615	0.7654	0.8117	0.8432	0.6848	0.3292	0.238	cotton
	0.0683	0.0894	0.1632	0.7741	0.8221	0.8482	0.6898	0.3243	0.2464	cotton
	0.0673	0.096	0.1943	0.7744	0.8201	0.8523	0.7033	0.3301	0.2426	cotton
	0.0562	0.0709	0.1474	0.6942	0.7754	0.8136	0.6119	0.2726	0.2497	cotton
	0.0523	0.0831	0.1598	0.7756	0.8158	0.8465	0.693	0.3239	0.2473	cotton
	0.0723	0.0891	0.1521	0.7567	0.7936	0.8212	0.6446	0.2933	0.2377	cotton
	0.0805	0.0893	0.2009	0.7981	0.8237	0.8082	0.664	0.3356	0.2815	cotton
	0.0665	0.102	0.1801	0.8058	0.8335	0.8464	0.6927	0.3172	0.2596	cotton
	0.052	0.1101	0.2026	0.8099	0.8277	0.8542	0.7036	0.3279	0.2512	cotton
	0.0713	0.0891	0.1611	0.7597	0.7912	0.8101	0.6464	0.2718	0.2327	cotton
	0.0623	0.0709	0.1501	0.7421	0.7927	0.8229	0.6404	0.2692	0.2371	cotton
	0.054	0.08	0.1423	0.7237	0.7735	0.8149	0.6138	0.2658	0.244	cotton
	0.0723	0.096	0.1689	0.7844	0.8218	0.8401	0.69	0.3135	0.2632	cotton
	0.0706	0.0894	0.1423	0.7218	0.7711	0.8108	0.623	0.2548	0.2337	cotton
	0.0741	0.1103	0.2204	0.8112	0.8268	0.8387	0.6873	0.3332	0.2763	cotton
	0.0598	0.0958	0.185	0.8045	0.8313	0.8366	0.6868	0.3111	0.2609	cotton
	0.0623	0.089	0.1591	0.7024	0.7744	0.8137	0.6379	0.2617	0.2341	cotton
	0.0584	0.1112	0.2267	0.8022	0.8242	0.819	0.6729	0.3377	0.2827	cotton
	0.0732	0.1025	0.1843	0.8125	0.8235	0.8376	0.6828	0.301	0.2604	cotton
	0.0665	0.1103	0.1928	0.8163	0.8328	0.8456	0.6718	0.3245	0.2662	cotton
	0.0614	0.0797	0.1658	0.6819	0.7388	0.7963	0.6322	0.2532	0.2335	cotton
	0.0668	0.096	0.1917	0.8112	0.824	0.8299	0.6765	0.3068	0.2556	cotton
	0.0652	0.0892	0.1795	0.7978	0.8233	0.8414	0.6802	0.3205	0.2668	cotton
	0.0805	0.0968	0.205	0.8211	0.7964	0.8137	0.6055	0.2905	0.2299	cotton
	0.0665	0.0965	0.2014	0.8321	0.8306	0.8118	0.6572	0.3354	0.2651	cotton
	0.0665	0.1101	0.2271	0.8222	0.8168	0.7846	0.6405	0.3378	0.2624	cotton
	0.0654	0.1028	0.1927	0.8138	0.8263	0.8382	0.6787	0.3211	0.2571	cotton
	0.0492	0.0893	0.2098	0.8265	0.8284	0.8063	0.6684	0.3432	0.2538	cotton
	0.0652	0.0891	0.1891	0.7566	0.7679	0.8067	0.6172	0.3136	0.2344	cotton
	0.059	0.1099	0.2176	0.8174	0.8304	0.8188	0.67	0.3201	0.2448	cotton
	0.0889	0.0819	0.1715	0.8163	0.8282	0.8341	0.6352	0.3199	0.2603	cotton
	0.0862	0.0759	0.1734	0.6298	0.7389	0.7848	0.627	0.2441	0.2082	cotton
	0.0646	0.1176	0.2305	0.8299	0.8101	0.7703	0.6431	0.3343	0.2485	cotton
	0.0862	0.0962	0.2087	0.693	0.756	0.7957	0.6174	0.2539	0.2218	cotton
	0.0736	0.0893	0.1682	0.8087	0.8267	0.8374	0.6421	0.3209	0.2625	cotton
	0.0723	0.0965	0.1805	0.8036	0.8171	0.8151	0.629	0.3127	0.248	cotton
	0.0668	0.0893	0.1718	0.8174	0.7952	0.8101	0.6208	0.3003	0.2315	cotton
	0.0728	0.0965	0.1897	0.7256	0.7691	0.8013	0.6199	0.3098	0.2305	cotton
	0.0736	0.0964	0.162	0.7917	0.8248	0.836	0.6563	0.3308	0.2619	cotton
	0.0674	0.0549	0.1551	0.6742	0.7302	0.7661	0.5864	0.226	0.1886	cotton
	0.0856	0.0628	0.1242	0.7408	0.7812	0.8083	0.6342	0.2365	0.1967	cotton
	0.0751	0.0965	0.1818	0.7901	0.8071	0.8152	0.6495	0.2992	0.2226	cotton
	0.0813	0.111	0.1964	0.714	0.7358	0.7982	0.6274	0.2978	0.2417	cotton
	0.0856	0.0824	0.1659	0.6832	0.7846	0.8341	0.6793	0.2644	0.2392	cotton
	0.0743	0.0895	0.1593	0.779	0.8204	0.8347	0.6646	0.3247	0.2638	cotton
	0.0759	0.0628	0.1223	0.7659	0.8002	0.8255	0.6537	0.2334	0.2103	cotton
	0.0657	0.0549	0.1244	0.674	0.7742	0.82	0.654	0.2565	0.2017	cotton
	0.0818	0.0895	0.1558	0.7638	0.82	0.8429	0.6716	0.3301	0.2597	cotton
	0.0856	0.0689	0.1511	0.693	0.7869	0.8438	0.7079	0.2729	0.2488	cotton
	0.0736	0.0964	0.1775	0.8136	0.8292	0.8222	0.6457	0.3216	0.2633	cotton
	0.0732	0.1108	0.1996	0.7374	0.7621	0.8086	0.6323	0.3099	0.2499	cotton
	0.0961	0.0965	0.2423	0.7873	0.8067	0.8139	0.6343	0.3012	0.2735	cotton
	0.0818	0.0962	0.1737	0.8083	0.8297	0.8318	0.6649	0.3067	0.2342	cotton
	0.0661	0.0558	0.1132	0.7408	0.7911	0.8323	0.6743	0.2511	0.2066	cotton
	0.0959	0.0558	0.1139	0.7181	0.8087	0.8487	0.7116	0.2514	0.2338	cotton
	0.0867	0.0962	0.2118	0.7599	0.8028	0.8226	0.6549	0.3037	0.2759	cotton
	0.0818	0.0891	0.1686	0.8061	0.8324	0.8484	0.6837	0.3145	0.2633	cotton
	0.0804	0.0891	0.1799	0.812	0.8273	0.826	0.6508	0.3101	0.2529	cotton
	0.0751	0.0964	0.1578	0.782	0.8252	0.8431	0.6651	0.331	0.2618	cotton
	0.0759	0.0754	0.1451	0.7161	0.7963	0.8479	0.7151	0.2773	0.2548	cotton
	0.0584	0.0893	0.1833	0.7985	0.8294	0.8336	0.6424	0.3229	0.2636	cotton
	0.0862	0.0689	0.1309	0.7241	0.8056	0.8508	0.7159	0.2575	0.2489	cotton
	0.105	0.0963	0.2442	0.7117	0.7687	0.8031	0.6362	0.3126	0.2665	cotton
	0.0754	0.0615	0.121	0.7408	0.8066	0.8471	0.6953	0.2614	0.232	cotton
	0.0673	0.0962	0.1508	0.789	0.8294	0.8457	0.6868	0.3255	0.2704	cotton
	0.0807	0.0965	0.1688	0.8108	0.8303	0.8276	0.6451	0.318	0.2567	cotton
	0.0888	0.0962	0.165	0.8058	0.8327	0.842	0.6551	0.3109	0.2518	cotton
	0.0783	0.0834	0.1714	0.7412	0.7977	0.8276	0.6734	0.2915	0.2534	cotton
	0.0889	0.0965	0.1713	0.8074	0.8314	0.8437	0.651	0.316	0.2687	cotton
	0.0804	0.1034	0.1635	0.7998	0.8319	0.8387	0.6408	0.3111	0.2553	cotton
	0.0665	0.0893	0.1654	0.8074	0.8329	0.8434	0.647	0.3237	0.2686	cotton
	0.0668	0.0893	0.173	0.821	0.8326	0.8543	0.6967	0.3132	0.2668	cotton
	0.0723	0.0965	0.1826	0.8112	0.8308	0.8347	0.6495	0.3354	0.2731	cotton
	0.0668	0.0965	0.1574	0.7863	0.8264	0.8449	0.6626	0.3303	0.2677	cotton
	0.0856	0.0614	0.1257	0.7445	0.8114	0.8546	0.7184	0.2617	0.2451	cotton
	0.0856	0.0558	0.1314	0.7281	0.8166	0.8528	0.7287	0.263	0.25	cotton
	0.0856	0.0619	0.1204	0.684	0.7638	0.8195	0.6802	0.29	0.2258	cotton
	0.0856	0.0686	0.1212	0.7161	0.8086	0.8515	0.7127	0.2732	0.245	cotton
	0.0856	0.0685	0.132	0.7536	0.821	0.8544	0.7375	0.2708	0.2448	cotton
	0.0736	0.1033	0.1618	0.8071	0.8341	0.8471	0.6534	0.3292	0.2575	cotton
	0.0743	0.0962	0.1573	0.8087	0.8367	0.8434	0.6612	0.3375	0.2721	cotton
	0.0889	0.0891	0.1804	0.8245	0.835	0.8519	0.6909	0.3265	0.2697	cotton
	0.0804	0.0891	0.1641	0.7971	0.8363	0.855	0.6754	0.3316	0.2739	cotton
	0.096	0.0685	0.1183	0.648	0.7761	0.8472	0.6994	0.2794	0.2453	cotton
	0.0885	0.1033	0.1793	0.8108	0.8298	0.8179	0.6177	0.3278	0.2536	cotton
	0.0743	0.0893	0.1616	0.7904	0.8326	0.8402	0.6663	0.338	0.2689	cotton
	0.0818	0.0891	0.1752	0.8087	0.8398	0.8455	0.6622	0.3361	0.2666	cotton
	0.0673	0.0892	0.1563	0.7876	0.8308	0.8406	0.6729	0.3369	0.2783	cotton
	0.0888	0.103	0.1715	0.8071	0.8317	0.8491	0.6741	0.3453	0.2714	cotton
	0.0959	0.068	0.1267	0.714	0.8114	0.8618	0.743	0.2723	0.2471	cotton
	0.0576	0.0967	0.1964	0.8087	0.8221	0.8486	0.6521	0.3266	0.2536	cotton
	0.0759	0.0824	0.1322	0.732	0.8103	0.8626	0.7457	0.302	0.2531	cotton
	0.0743	0.0892	0.166	0.7998	0.8349	0.8458	0.6893	0.327	0.2787	cotton
	0.0754	0.0744	0.1243	0.7054	0.8082	0.8626	0.7433	0.2751	0.2462	cotton
	0.0862	0.0824	0.1461	0.7651	0.8183	0.8559	0.72	0.3196	0.2557	cotton
	0.0884	0.104	0.1686	0.8083	0.8367	0.8462	0.6867	0.3399	0.2597	cotton
	0.0881	0.104	0.1706	0.8071	0.8336	0.8451	0.6752	0.3363	0.2518	cotton
	0.0887	0.0893	0.1655	0.7831	0.8345	0.8432	0.6823	0.3285	0.2692	cotton
	0.1056	0.1174	0.2536	0.7155	0.767	0.804	0.6554	0.317	0.2446	cotton
	0.0961	0.0962	0.1896	0.7873	0.8068	0.8351	0.6906	0.3135	0.2535	cotton
	0.0881	0.1108	0.1883	0.8233	0.8396	0.8219	0.6449	0.3558	0.2521	cotton
	0.106	0.0824	0.1523	0.7991	0.8243	0.854	0.7236	0.3207	0.2583	cotton
	0.1054	0.0826	0.1476	0.7221	0.8111	0.8542	0.7338	0.2863	0.2342	cotton
	0.0804	0.0965	0.1827	0.801	0.836	0.8375	0.6542	0.3458	0.2473	cotton
	0.0887	0.0968	0.1756	0.7931	0.8304	0.8415	0.6709	0.3336	0.2636	cotton
	0.1043	0.1036	0.1975	0.821	0.8297	0.8083	0.6443	0.348	0.2609	cotton
	0.1063	0.0819	0.1369	0.7977	0.8227	0.853	0.724	0.2966	0.2559	cotton
	0.1056	0.1037	0.2599	0.743	0.7994	0.7989	0.692	0.346	0.2803	cotton
	0.0964	0.104	0.1885	0.8222	0.8387	0.8373	0.6562	0.3431	0.2544	cotton
	0.0881	0.0893	0.1958	0.8071	0.8355	0.8339	0.6544	0.3372	0.2596	cotton
	0.0965	0.1037	0.1945	0.821	0.8335	0.8221	0.6582	0.3526	0.274	cotton
	0.096	0.0819	0.1395	0.7567	0.8166	0.8478	0.7233	0.2952	0.2548	cotton
	0.1063	0.0464	0.2031	0.7675	0.7994	0.7748	0.6394	0.2966	0.2352	cotton
	0.0862	0.1117	0.1742	0.6333	0.7408	0.7985	0.6004	0.2473	0.2227	cotton
	0.0706	0.1135	0.1964	0.7661	0.8231	0.8476	0.6446	0.2759	0.2494	cotton
	0.096	0.0819	0.1839	0.6797	0.7802	0.8073	0.6255	0.2647	0.2145	cotton
	0.0862	0.0749	0.1767	0.6873	0.7818	0.802	0.6023	0.2717	0.2145	cotton
	0.0723	0.104	0.1949	0.7326	0.8176	0.8455	0.652	0.254	0.2406	cotton
	0.0966	0.0759	0.1609	0.5997	0.7551	0.7914	0.6647	0.2581	0.2287	cotton
	0.0555	0.0968	0.2064	0.7691	0.7969	0.8155	0.6254	0.282	0.2239	cotton
	0.0706	0.1124	0.1973	0.7642	0.8291	0.8587	0.6727	0.2941	0.2637	cotton
	0.0723	0.0968	0.1949	0.7102	0.8241	0.8584	0.6682	0.276	0.27	cotton
	0.0968	0.1117	0.2026	0.6625	0.7963	0.8446	0.6599	0.3049	0.2534	cotton
	0.0966	0.0759	0.1582	0.623	0.7816	0.819	0.6498	0.2802	0.2274	cotton
	0.0734	0.0968	0.213	0.6717	0.714	0.7778	0.565	0.2556	0.1849	cotton
	0.0723	0.0893	0.1939	0.7309	0.8162	0.8461	0.6444	0.3001	0.249	cotton
	0.0642	0.0971	0.2036	0.755	0.8267	0.8584	0.6707	0.3033	0.277	cotton
	0.0734	0.1124	0.2034	0.6487	0.8042	0.8412	0.6711	0.3173	0.2571	cotton
	0.0642	0.0971	0.1932	0.7519	0.8266	0.8427	0.6398	0.3054	0.25	cotton
	0.0968	0.1216	0.2196	0.7612	0.8159	0.8421	0.6679	0.3029	0.2564	cotton
	0.0723	0.1308	0.2244	0.7685	0.8271	0.8469	0.6686	0.2962	0.2526	cotton
	0.0636	0.1124	0.2118	0.7777	0.8331	0.8495	0.6801	0.3143	0.2675	cotton
	0.0553	0.0543	0.1584	0.7233	0.8066	0.8227	0.6531	0.2877	0.2392	cotton
	0.0723	0.1213	0.2196	0.7691	0.8342	0.852	0.6827	0.3127	0.2653	cotton
	0.08	0.1056	0.2034	0.772	0.8346	0.8558	0.684	0.3017	0.2653	cotton
	0.0661	0.0615	0.1463	0.7252	0.7963	0.8063	0.6479	0.2981	0.2464	cotton
	0.0723	0.1054	0.2054	0.7777	0.8444	0.8541	0.6821	0.3049	0.2691	cotton
	0.0727	0.1048	0.2098	0.6972	0.78	0.8256	0.629	0.3063	0.2247	cotton
	0.0723	0.0974	0.1977	0.7804	0.836	0.8606	0.6836	0.2934	0.2568	cotton
	0.0723	0.1363	0.2047	0.7139	0.7904	0.8303	0.6363	0.2681	0.2129	cotton
	0.0862	0.0679	0.136	0.7044	0.8065	0.8354	0.6997	0.3098	0.2567	cotton
	0.0642	0.1054	0.1972	0.7763	0.8358	0.8522	0.6838	0.294	0.261	cotton
	0.0867	0.0825	0.1413	0.6717	0.7937	0.8332	0.7025	0.3009	0.256	cotton
	0.0968	0.0895	0.1563	0.6877	0.7926	0.8527	0.6993	0.3103	0.2545	cotton
	0.0875	0.0893	0.1714	0.767	0.8168	0.8352	0.6876	0.3082	0.2464	cotton
	0.0727	0.1043	0.1806	0.7706	0.8226	0.8453	0.6606	0.2747	0.2425	cotton
	0.0723	0.1124	0.1782	0.7777	0.8367	0.8444	0.6935	0.298	0.2594	cotton
	0.0723	0.0971	0.1824	0.7885	0.834	0.8515	0.6888	0.2918	0.2543	cotton
	0.0643	0.106	0.1816	0.7859	0.8268	0.8573	0.6783	0.2833	0.2415	cotton
	0.0867	0.0958	0.1703	0.7772	0.8236	0.8448	0.7181	0.3087	0.2511	cotton
	0.074	0.0965	0.1783	0.7487	0.8297	0.8364	0.6563	0.2978	0.2574	cotton
	0.0966	0.0965	0.1795	0.7241	0.798	0.8185	0.6718	0.3045	0.2347	cotton
	0.0576	0.0967	0.1762	0.7471	0.8305	0.8476	0.6816	0.2942	0.2422	cotton
	0.0816	0.0967	0.187	0.6625	0.8032	0.8243	0.6503	0.2932	0.2541	cotton
	0.0884	0.1056	0.1749	0.7843	0.8268	0.8382	0.6854	0.2902	0.2499	cotton
	0.0657	0.1124	0.1738	0.7006	0.783	0.8202	0.6602	0.3168	0.2553	cotton
	0.0723	0.0889	0.1765	0.7948	0.8177	0.825	0.675	0.2906	0.22	cotton
	0.0723	0.0968	0.179	0.7978	0.8425	0.8477	0.6745	0.2913	0.2458	cotton
	0.0723	0.1054	0.1689	0.7378	0.7763	0.8141	0.6609	0.2981	0.2356	cotton
	0.0576	0.0971	0.1831	0.8027	0.8316	0.8381	0.677	0.2895	0.2123	cotton
	0.0884	0.0958	0.1635	0.648	0.7904	0.8326	0.6878	0.2712	0.245	cotton
	0.0734	0.0968	0.1726	0.7832	0.8382	0.8491	0.6822	0.2984	0.2413	cotton
	0.0711	0.1124	0.2222	0.7777	0.8251	0.8329	0.6739	0.3601	0.2631	cotton
	0.0727	0.0894	0.1773	0.7264	0.8111	0.8346	0.6659	0.2832	0.2591	cotton
	0.0966	0.0893	0.1681	0.7058	0.8032	0.8539	0.6994	0.3003	0.254	cotton
	0.0643	0.0968	0.1861	0.8015	0.8447	0.8313	0.6557	0.3045	0.2427	cotton
	0.0562	0.0732	0.1721	0.7991	0.8498	0.8438	0.6609	0.3009	0.2433	cotton
	0.0643	0.0809	0.1697	0.7749	0.843	0.8499	0.6704	0.288	0.2489	cotton
	0.0816	0.0968	0.1815	0.7102	0.7481	0.804	0.6164	0.2901	0.2347	cotton
	0.1054	0.1033	0.1756	0.8005	0.8202	0.8398	0.6895	0.3035	0.2407	cotton
	0.0723	0.1047	0.2207	0.779	0.8251	0.8415	0.6723	0.3469	0.2419	cotton
	0.0808	0.0889	0.1671	0.7657	0.8331	0.844	0.6867	0.2786	0.2383	cotton
	0.1052	0.1029	0.1825	0.7725	0.8254	0.8125	0.6693	0.2992	0.2571	cotton
	0.0752	0.1263	0.1755	0.7282	0.7973	0.8216	0.6655	0.3095	0.2385	cotton
	0.0758	0.1033	0.1702	0.7394	0.8125	0.8307	0.6639	0.3189	0.2315	cotton
	0.0738	0.0891	0.1617	0.6873	0.7614	0.7904	0.572	0.2799	0.1985	cotton
	0.0881	0.1043	0.1761	0.7519	0.8098	0.8313	0.5818	0.3213	0.2572	cotton
	0.0562	0.0812	0.1608	0.7387	0.8252	0.8194	0.6187	0.283	0.2322	cotton
	0.0727	0.0894	0.157	0.7642	0.8301	0.8343	0.6679	0.2969	0.255	cotton
	0.0651	0.0894	0.1679	0.7627	0.8149	0.8413	0.5935	0.3145	0.228	cotton
	0.0734	0.1133	0.1846	0.758	0.8338	0.8409	0.6852	0.3088	0.2657	cotton
	0.1213	0.1933	0.2956	0.7335	0.6973	0.7482	0.6079	0.3008	0.2687	cotton
	0.0752	0.1103	0.1681	0.7657	0.8314	0.8407	0.687	0.3258	0.249	cotton
	0.0503	0.0812	0.1653	0.7137	0.7864	0.7946	0.5858	0.2932	0.2204	cotton
	0.0817	0.0893	0.1698	0.7158	0.7862	0.8211	0.6418	0.3071	0.255	cotton
	0.0883	0.1517	0.2353	0.7438	0.767	0.7965	0.605	0.3274	0.2886	cotton
	0.0486	0.0727	0.1544	0.7427	0.8016	0.806	0.5665	0.2925	0.2055	cotton
	0.0816	0.1043	0.1902	0.7749	0.8307	0.8487	0.6889	0.3312	0.2596	cotton
	0.074	0.0962	0.1806	0.7535	0.8192	0.84	0.6857	0.3405	0.2688	cotton
	0.0657	0.1054	0.1821	0.7394	0.7991	0.7999	0.6159	0.3123	0.2366	cotton
	0.0555	0.0807	0.1535	0.7642	0.7961	0.812	0.572	0.2804	0.2299	cotton
	0.08	0.1213	0.1538	0.7137	0.7867	0.8206	0.5856	0.3214	0.2497	cotton
	0.0665	0.1037	0.1878	0.7394	0.817	0.846	0.6956	0.3471	0.2455	cotton
	0.0657	0.1043	0.174	0.7378	0.8108	0.855	0.6986	0.3342	0.2314	cotton
	0.0807	0.1043	0.1689	0.7378	0.8061	0.8327	0.6555	0.3227	0.1953	cotton
	0.0721	0.1054	0.2169	0.7881	0.8094	0.8007	0.5578	0.2981	0.2299	cotton
	0.0642	0.0642	0.1567	0.7642	0.8006	0.8195	0.5721	0.2845	0.2419	cotton
	0.0567	0.0642	0.1444	0.6416	0.7379	0.8104	0.5653	0.2897	0.2442	cotton
	0.0713	0.0807	0.1823	0.7777	0.8155	0.8097	0.5643	0.2956	0.2282	cotton
	0.0703	0.0975	0.2206	0.7898	0.808	0.8006	0.5225	0.291	0.2433	cotton
	0.0738	0.1043	0.1765	0.7535	0.817	0.8465	0.7005	0.3265	0.2738	cotton
	0.0745	0.1103	0.1815	0.7817	0.8254	0.844	0.6932	0.3274	0.27	cotton
	0.0643	0.0647	0.1584	0.7566	0.8107	0.8313	0.5694	0.2979	0.2624	cotton
	0.0614	0.1066	0.1692	0.7193	0.7864	0.8252	0.5268	0.2857	0.2274	cotton
	0.0789	0.089	0.1842	0.7309	0.797	0.8213	0.5185	0.2821	0.2352	cotton
	0.054	0.0979	0.1648	0.6841	0.7447	0.8232	0.5505	0.3053	0.2089	cotton
	0.0643	0.081	0.1692	0.7691	0.818	0.831	0.5493	0.3126	0.2494	cotton
	0.0705	0.0891	0.2451	0.7657	0.7878	0.7757	0.4988	0.3031	0.2352	cotton
	0.0642	0.0894	0.1688	0.7137	0.7637	0.8292	0.5543	0.3102	0.2403	cotton
	0.0738	0.1189	0.1809	0.783	0.8256	0.839	0.6714	0.3199	0.2511	cotton
	0.0703	0.0978	0.1835	0.7597	0.797	0.8269	0.5349	0.3055	0.2421	cotton
	0.0623	0.089	0.1639	0.7193	0.7971	0.8349	0.5571	0.3212	0.2222	cotton
	0.0721	0.0974	0.1748	0.7361	0.798	0.8448	0.5759	0.3253	0.2274	cotton
	0.0646	0.1054	0.1786	0.7098	0.7597	0.8263	0.5781	0.3295	0.2003	cotton
	0.0646	0.0807	0.1689	0.7327	0.7947	0.8286	0.5506	0.3183	0.2204	cotton
	0.0642	0.1228	0.179	0.7485	0.776	0.8293	0.5944	0.3242	0.1768	cotton
	0.0797	0.1053	0.1798	0.7237	0.8071	0.8174	0.5614	0.331	0.2135	cotton
	0.0711	0.1048	0.1791	0.6984	0.7936	0.8234	0.5519	0.3294	0.2137	cotton
	0.0623	0.1062	0.1733	0.8006	0.7963	0.8339	0.6081	0.3208	0.1864	cotton
	0.0713	0.1053	0.1735	0.7064	0.7627	0.8208	0.6088	0.3116	0.2241	cotton
	0.0732	0.113	0.1947	0.7491	0.803	0.8399	0.6509	0.3108	0.1568	cotton
	0.0732	0.1192	0.1818	0.8042	0.834	0.8449	0.6775	0.3271	0.1492	cotton
	0.0642	0.0974	0.1789	0.8077	0.8332	0.8432	0.6843	0.314	0.1855	cotton
	0.0627	0.1053	0.1989	0.811	0.8221	0.7884	0.6128	0.299	0.2241	cotton
	0.0712	0.1024	0.1532	0.7917	0.7753	0.8381	0.6083	0.2133	0.1623	cotton
	0.0729	0.0887	0.1499	0.5786	0.7889	0.8671	0.6388	0.2333	0.138	cotton
	0.0717	0.0887	0.1504	0.6945	0.7997	0.865	0.5987	0.2488	0.1717	cotton
	0.0874	0.1091	0.1564	0.6922	0.787	0.8706	0.6092	0.2384	0.168	cotton
	0.0712	0.1098	0.1616	0.7992	0.7758	0.8425	0.5744	0.2376	0.1728	cotton
	0.0802	0.1024	0.1475	0.7158	0.7997	0.874	0.602	0.249	0.1775	cotton
	0.0802	0.1023	0.1574	0.7725	0.7682	0.8376	0.5671	0.2515	0.1702	cotton
	0.0879	0.1089	0.1612	0.7725	0.7597	0.8272	0.5865	0.2606	0.1644	cotton
	0.0802	0.1018	0.1856	0.627	0.6669	0.7926	0.5969	0.3556	0.2063	cotton
	0.0877	0.1023	0.1652	0.7874	0.7665	0.8167	0.5968	0.2681	0.1706	cotton
	0.0684	0.0717	0.1548	0.6358	0.7515	0.8157	0.6369	0.2376	0.1962	cotton
	0.07	0.072	0.1573	0.6134	0.7556	0.8104	0.6417	0.3354	0.2353	cotton
	0.0744	0.0894	0.1529	0.6417	0.678	0.7606	0.6012	0.233	0.1529	cotton
	0.061	0.0894	0.1502	0.6753	0.768	0.8141	0.6626	0.2632	0.208	cotton
	0.0834	0.1073	0.1895	0.6804	0.7998	0.8195	0.691	0.3722	0.2781	cotton
	0.103	0.1496	0.2571	0.704	0.7106	0.7964	0.6706	0.3488	0.2835	cotton
	0.0773	0.0828	0.1903	0.7233	0.7504	0.8166	0.6902	0.3553	0.2768	cotton
	0.0764	0.0775	0.1879	0.699	0.7719	0.7991	0.6778	0.3476	0.2413	cotton
	0.0706	0.0827	0.1634	0.7568	0.7622	0.827	0.6785	0.328	0.2484	cotton
	0.0619	0.0723	0.1589	0.7525	0.7959	0.8503	0.6672	0.3003	0.2141	cotton
	0.0706	0.0956	0.1366	0.7439	0.764	0.8478	0.6999	0.3029	0.2408	cotton
	0.0706	0.0952	0.1393	0.7596	0.7677	0.8447	0.7011	0.3018	0.2447	cotton
	0.0773	0.0889	0.1414	0.7751	0.7705	0.8342	0.6813	0.2968	0.2462	cotton
	0.071	0.0889	0.1428	0.7397	0.7667	0.8325	0.6776	0.292	0.243	cotton
	0.063	0.0779	0.1443	0.8076	0.8082	0.8664	0.6949	0.3016	0.2263	cotton
	0.0752	0.0838	0.1385	0.759	0.7996	0.8588	0.6543	0.3008	0.2237	cotton
	0.0689	0.0731	0.1438	0.7476	0.7957	0.8616	0.6839	0.3055	0.2243	cotton
	0.0644	0.0765	0.1434	0.7647	0.7672	0.8366	0.6883	0.288	0.2467	cotton
	0.0679	0.0731	0.1287	0.7782	0.803	0.8654	0.6884	0.3129	0.2273	cotton
	0.0644	0.0765	0.1464	0.7384	0.7661	0.8351	0.6883	0.297	0.2496	cotton
	0.0706	0.089	0.1397	0.7662	0.7724	0.8345	0.6851	0.2801	0.2375	cotton
	0.076	0.0777	0.145	0.7767	0.805	0.8529	0.668	0.3088	0.2242	cotton
	0.0619	0.0782	0.1382	0.7663	0.8038	0.8606	0.6692	0.3208	0.2266	cotton
	0.0544	0.0784	0.1332	0.7433	0.7998	0.8645	0.6745	0.3222	0.2355	cotton
	0.0644	0.0825	0.139	0.7139	0.7579	0.8262	0.6789	0.3038	0.2333	cotton
	0.0612	0.0727	0.1306	0.7541	0.8032	0.8604	0.6821	0.3182	0.2286	cotton
	0.0691	0.0777	0.1407	0.8196	0.813	0.8598	0.6892	0.3153	0.2327	cotton
	0.0649	0.0891	0.1351	0.6886	0.7466	0.8233	0.6764	0.3033	0.2384	cotton
	0.0619	0.0779	0.1354	0.7796	0.8086	0.862	0.6833	0.3142	0.2369	cotton
	0.0744	0.0725	0.139	0.8159	0.8086	0.8592	0.6799	0.3037	0.2257	cotton
	0.0619	0.0777	0.1492	0.8064	0.8078	0.8592	0.6899	0.3027	0.2356	cotton
	0.0835	0.0953	0.1371	0.7062	0.7474	0.8185	0.6499	0.2942	0.2356	cotton
	0.0687	0.0888	0.1368	0.6865	0.7228	0.8083	0.5901	0.2937	0.2214	cotton
	0.0691	0.0667	0.1428	0.7995	0.8123	0.8645	0.684	0.3041	0.2394	cotton
	0.0703	0.0887	0.1368	0.6745	0.7407	0.8198	0.6432	0.2958	0.2333	cotton
	0.071	0.0953	0.1382	0.696	0.7468	0.8198	0.6616	0.2948	0.2404	cotton
	0.0684	0.078	0.1343	0.7878	0.8098	0.8639	0.6956	0.3135	0.2424	cotton
	0.0675	0.0782	0.1355	0.7459	0.7968	0.8393	0.6539	0.3068	0.2342	cotton
	0.0684	0.0714	0.1416	0.8019	0.8022	0.8489	0.6912	0.3074	0.2418	cotton
	0.0684	0.0779	0.1444	0.8054	0.8119	0.8634	0.705	0.3217	0.2401	cotton
	0.0886	0.0952	0.1511	0.7252	0.7711	0.7409	0.5668	0.2425	0.1681	cotton
	0.0691	0.0724	0.1355	0.7838	0.8065	0.8493	0.6601	0.3184	0.2382	cotton
	0.0684	0.0719	0.1385	0.7572	0.7966	0.8644	0.6943	0.3208	0.2439	cotton
	0.0744	0.0719	0.1408	0.7626	0.7992	0.8058	0.6389	0.3108	0.235	cotton
	0.0879	0.0952	0.172	0.7317	0.7535	0.7605	0.5676	0.2424	0.1871	cotton
	0.0872	0.1019	0.1519	0.7037	0.7529	0.7108	0.5499	0.2549	0.1823	cotton
	0.0813	0.0952	0.1496	0.7196	0.7728	0.7979	0.6149	0.2705	0.2057	cotton
	0.0752	0.0662	0.1343	0.7796	0.7843	0.8341	0.6579	0.2567	0.2362	cotton
	0.0814	0.1078	0.1462	0.7118	0.8024	0.8209	0.6256	0.2585	0.193	cotton
	0.0884	0.0954	0.1484	0.7465	0.8005	0.8571	0.6462	0.2722	0.2019	cotton
	0.0612	0.07	0.1505	0.8099	0.8089	0.8552	0.7124	0.3291	0.245	cotton
	0.0567	0.0719	0.1431	0.804	0.8018	0.8629	0.7088	0.3367	0.2353	cotton
	0.0709	0.0884	0.173	0.7279	0.7684	0.7378	0.5545	0.2644	0.1897	cotton
	0.076	0.072	0.1439	0.7622	0.7971	0.8293	0.6781	0.3375	0.2453	cotton
	0.0814	0.1083	0.1501	0.7856	0.7957	0.8631	0.6253	0.2772	0.2149	cotton
	0.0861	0.1032	0.1666	0.7077	0.7931	0.8097	0.6059	0.2797	0.2027	cotton
	0.0874	0.0955	0.1559	0.7335	0.8066	0.8423	0.6308	0.2819	0.2114	cotton
	0.0679	0.0835	0.1524	0.7347	0.7828	0.7991	0.6622	0.3369	0.243	cotton
	0.0884	0.1015	0.1545	0.7706	0.7932	0.8609	0.6456	0.2818	0.2064	cotton
	0.0879	0.0888	0.1633	0.7901	0.7941	0.852	0.6331	0.2893	0.2162	cotton
	0.0787	0.1024	0.1585	0.7643	0.7876	0.8571	0.625	0.3008	0.2234	cotton
	0.0612	0.0772	0.1612	0.8088	0.8043	0.8584	0.7223	0.3284	0.2349	cotton
	0.0869	0.1024	0.1677	0.7331	0.8005	0.8455	0.5891	0.2762	0.1984	cotton
	0.0811	0.1081	0.155	0.7481	0.7988	0.8565	0.6054	0.2815	0.208	cotton
	0.0802	0.0956	0.1657	0.7481	0.7913	0.8555	0.6168	0.2879	0.2199	cotton
	0.0675	0.0778	0.1537	0.7572	0.7926	0.8663	0.7131	0.2917	0.2374	cotton
	0.0879	0.0891	0.1571	0.7579	0.805	0.8526	0.6048	0.2891	0.2072	cotton
	0.0776	0.1023	0.1461	0.7195	0.7887	0.8532	0.628	0.2981	0.2121	cotton
	0.0869	0.1091	0.162	0.7682	0.795	0.854	0.6251	0.3004	0.1989	cotton
	0.0675	0.0895	0.1847	0.8011	0.766	0.7797	0.644	0.2976	0.2195	cotton
	0.0869	0.0956	0.1414	0.7274	0.793	0.8507	0.6446	0.3185	0.2275	cotton
	0.0879	0.0892	0.1587	0.7312	0.7889	0.8527	0.6422	0.3045	0.2218	cotton
	0.0869	0.0888	0.153	0.7408	0.7909	0.849	0.6488	0.3082	0.2423	cotton
	0.0793	0.0952	0.1564	0.7426	0.7953	0.8474	0.6539	0.3196	0.2281	cotton
	0.0793	0.1091	0.1433	0.751	0.7983	0.8484	0.6314	0.3024	0.2424	cotton
	0.0811	0.1083	0.1511	0.7072	0.7823	0.8343	0.6025	0.2859	0.2232	cotton
	0.0811	0.1088	0.152	0.7209	0.7805	0.8385	0.5983	0.2748	0.197	cotton
	0.0793	0.1028	0.1476	0.7365	0.7908	0.8472	0.6377	0.2901	0.2292	cotton
	0.0717	0.1094	0.1444	0.7283	0.7902	0.8487	0.63	0.2901	0.2221	cotton
	0.0698	0.1165	0.1763	0.7626	0.8019	0.8403	0.6708	0.279	0.2097	cotton
	0.0791	0.1028	0.1463	0.7293	0.7883	0.8421	0.6104	0.2797	0.2058	cotton
	0.0637	0.0957	0.1449	0.7032	0.7787	0.8378	0.6144	0.2993	0.1973	cotton
	0.0879	0.1023	0.1637	0.7343	0.7734	0.845	0.6009	0.2712	0.1996	cotton
	0.0672	0.1025	0.1699	0.7311	0.7408	0.8212	0.6427	0.2715	0.2232	cotton
	0.069	0.117	0.1725	0.7514	0.8	0.8537	0.6483	0.2715	0.1958	cotton
	0.0712	0.0887	0.1489	0.6912	0.7732	0.8264	0.5821	0.281	0.2052	cotton
	0.0802	0.1022	0.175	0.7227	0.7729	0.8445	0.6169	0.2728	0.194	cotton
	0.0783	0.116	0.1785	0.7542	0.7991	0.8413	0.6606	0.2914	0.2026	cotton
	0.0637	0.1218	0.1745	0.7266	0.7848	0.8324	0.6336	0.277	0.1883	cotton
	0.0743	0.0957	0.1706	0.7195	0.7535	0.8262	0.6525	0.2699	0.234	cotton
	0.0776	0.1094	0.1725	0.7383	0.7931	0.8487	0.6323	0.2667	0.2021	cotton
	0.0539	0.1111	0.1764	0.753	0.7966	0.8672	0.667	0.2628	0.2064	cotton
	0.0709	0.0957	0.1547	0.7068	0.7703	0.8341	0.6182	0.2866	0.2102	cotton
	0.0717	0.1024	0.185	0.7	0.7841	0.8545	0.5979	0.2624	0.1874	cotton
	0.0877	0.1019	0.1648	0.6836	0.756	0.788	0.5929	0.2711	0.1636	cotton
	0.0709	0.1107	0.1908	0.7288	0.7937	0.861	0.6273	0.2611	0.214	cotton
	0.0712	0.1105	0.1873	0.7152	0.7919	0.8576	0.6157	0.2606	0.2099	cotton
	0.0643	0.1189	0.2025	0.7349	0.791	0.853	0.5809	0.2539	0.1931	cotton
	0.0717	0.1024	0.157	0.6933	0.7613	0.8188	0.6223	0.2715	0.1549	cotton
	0.0773	0.0891	0.1349	0.7292	0.7716	0.8455	0.6554	0.2936	0.2447	cotton
	0.0709	0.1029	0.1475	0.7032	0.7806	0.843	0.6377	0.2656	0.1624	cotton
	0.0624	0.1038	0.1599	0.7663	0.7848	0.8457	0.6107	0.2548	0.1456	cotton
	0.0791	0.11	0.1516	0.7228	0.7856	0.8325	0.6489	0.271	0.1761	cotton
	0.0773	0.0827	0.1506	0.6682	0.7587	0.849	0.666	0.3063	0.2612	cotton
	0.0606	0.0827	0.1747	0.7546	0.7595	0.8414	0.6354	0.2914	0.2395	cotton
	0.0787	0.0958	0.14	0.7112	0.778	0.8464	0.6798	0.276	0.1706	cotton
	0.0698	0.0801	0.1428	0.7171	0.7893	0.8435	0.6468	0.259	0.1682	cotton
	0.0872	0.1028	0.1527	0.7068	0.773	0.8411	0.69	0.2767	0.1554	cotton
	0.0702	0.0961	0.161	0.7497	0.7939	0.8427	0.6159	0.2619	0.1641	cotton
	0.0776	0.0961	0.1614	0.7595	0.791	0.8413	0.6121	0.2666	0.167	cotton
	0.0783	0.0881	0.1407	0.6147	0.7456	0.8588	0.7215	0.2792	0.1311	cotton
	0.0832	0.1015	0.1557	0.7271	0.7714	0.8457	0.6519	0.3122	0.2599	cotton
	0.0633	0.0957	0.1478	0.7231	0.774	0.8423	0.6479	0.3139	0.2555	cotton
	0.0684	0.0884	0.1541	0.5744	0.7386	0.8669	0.6875	0.2708	0.1107	cotton
	0.0861	0.1185	0.1753	0.4894	0.691	0.8262	0.652	0.2593	0.1227	cotton
	0.0627	0.1013	0.164	0.7934	0.7732	0.8413	0.6384	0.3164	0.2386	cotton
	0.0627	0.0821	0.1458	0.7251	0.7699	0.8367	0.6457	0.3134	0.2572	cotton
	0.0622	0.0832	0.1644	0.7479	0.7603	0.8262	0.6143	0.2982	0.2394	cotton
	0.06	0.1111	0.1659	0.5294	0.6837	0.8453	0.6789	0.2569	0.1247	cotton
	0.0687	0.0957	0.1396	0.7095	0.7659	0.8342	0.6516	0.2953	0.2633	cotton
	0.0555	0.0953	0.1615	0.7852	0.7702	0.8334	0.628	0.302	0.2388	cotton
	0.0616	0.0821	0.139	0.7014	0.7651	0.8338	0.6398	0.2829	0.2642	cotton
	0.0698	0.0957	0.1727	0.5266	0.6852	0.8478	0.6687	0.2532	0.1286	cotton
	0.0697	0.089	0.1433	0.7289	0.771	0.8378	0.6287	0.2978	0.2512	cotton
	0.0684	0.1132	0.213	0.7592	0.7403	0.7636	0.5685	0.2556	0.1992	cotton
	0.0694	0.0953	0.1547	0.7823	0.7753	0.8354	0.6484	0.3063	0.2378	cotton
	0.0667	0.0762	0.1387	0.6744	0.7419	0.8144	0.6113	0.272	0.219	cotton
	0.0622	0.0953	0.1521	0.7696	0.7679	0.8318	0.6472	0.2975	0.2365	cotton
	0.0703	0.0957	0.1446	0.7231	0.7738	0.8395	0.6608	0.3139	0.2601	cotton
	0.0824	0.1017	0.2071	0.7548	0.7524	0.7839	0.5753	0.2693	0.21	cotton
	0.0691	0.1013	0.1976	0.701	0.7714	0.8085	0.5961	0.3132	0.2432	cotton
	0.0824	0.1023	0.22	0.6592	0.7089	0.778	0.5625	0.2432	0.2159	cotton
	0.0614	0.0892	0.1581	0.7711	0.7768	0.8314	0.6603	0.3051	0.2469	cotton
	0.0608	0.0892	0.1481	0.7771	0.7734	0.8375	0.653	0.2942	0.2397	cotton
	0.0555	0.0953	0.1553	0.7852	0.7809	0.8349	0.6569	0.3004	0.2528	cotton
	0.0624	0.0893	0.179	0.6951	0.7405	0.8072	0.6066	0.2898	0.2408	cotton
	0.0624	0.0779	0.1573	0.7517	0.7945	0.8301	0.6432	0.3086	0.2634	cotton
	0.0682	0.1013	0.1551	0.7866	0.7907	0.8213	0.6351	0.3162	0.2446	cotton
	0.0754	0.1095	0.1752	0.4789	0.681	0.7938	0.6428	0.2789	0.2319	cotton
	0.0672	0.1077	0.1647	0.7488	0.7669	0.8334	0.6298	0.331	0.2726	cotton
	0.0687	0.0645	0.154	0.5307	0.7602	0.8174	0.6763	0.286	0.2244	cotton
	0.0738	0.1147	0.2442	0.6042	0.6646	0.7511	0.5565	0.2459	0.1911	cotton
	0.0754	0.0897	0.1838	0.6838	0.7118	0.7865	0.6011	0.2911	0.2165	cotton
	0.0679	0.1077	0.1646	0.7668	0.7718	0.8396	0.6376	0.3349	0.2633	cotton
	0.0667	0.0957	0.2108	0.6045	0.6585	0.7526	0.5629	0.2478	0.1989	cotton
	0.0698	0.0894	0.1516	0.6541	0.7494	0.8319	0.6551	0.347	0.2638	cotton
	0.056	0.0953	0.1423	0.7414	0.7762	0.8191	0.6431	0.2942	0.2285	cotton
	0.0684	0.0767	0.1399	0.5928	0.7686	0.8332	0.6978	0.2921	0.2267	cotton
	0.0764	0.1012	0.169	0.6745	0.7607	0.8199	0.6182	0.3219	0.255	cotton
	0.0545	0.0821	0.1373	0.6955	0.7486	0.7991	0.6019	0.2631	0.2085	cotton
	0.083	0.0894	0.1565	0.6727	0.7254	0.8037	0.6182	0.3138	0.2294	cotton
	0.0691	0.1019	0.1592	0.6727	0.7561	0.845	0.653	0.3471	0.2595	cotton
	0.0546	0.0713	0.1298	0.6279	0.7454	0.8273	0.6935	0.2903	0.2364	cotton
	0.0619	0.0895	0.1719	0.7563	0.7964	0.8237	0.6317	0.3145	0.2573	cotton
	0.0757	0.07	0.1349	0.5306	0.7329	0.8321	0.6877	0.3211	0.2415	cotton
	0.0759	0.0955	0.1683	0.6632	0.7585	0.8454	0.6529	0.3475	0.2531	cotton
	0.0552	0.0836	0.1526	0.661	0.7321	0.8083	0.619	0.324	0.2385	cotton
	0.0493	0.0639	0.1441	0.52	0.6835	0.7878	0.631	0.324	0.2196	cotton
	0.0687	0.0714	0.1236	0.5203	0.7048	0.8142	0.6713	0.3166	0.2318	cotton
	0.0619	0.0897	0.1577	0.6837	0.7355	0.8146	0.6384	0.3376	0.2477	cotton
	0.0672	0.0956	0.1894	0.7732	0.7843	0.8249	0.6211	0.3455	0.2526	cotton
	0.0691	0.0656	0.1221	0.5376	0.6995	0.8162	0.672	0.339	0.2468	cotton
	0.0624	0.0777	0.1262	0.436	0.6727	0.7888	0.63	0.3381	0.2242	cotton
	0.0632	0.071	0.1323	0.6393	0.7775	0.8463	0.699	0.3386	0.2723	cotton
	0.0624	0.0836	0.1766	0.7106	0.7755	0.8166	0.6412	0.3035	0.2372	cotton
	0.0544	0.0772	0.1432	0.6858	0.7763	0.8165	0.646	0.2901	0.2357	cotton
	0.0635	0.0645	0.1387	0.672	0.7887	0.8604	0.7164	0.3815	0.2766	cotton
	0.0691	0.101	0.184	0.7309	0.7807	0.8081	0.6435	0.3141	0.2474	cotton
	0.0541	0.0834	0.1308	0.6441	0.7734	0.8219	0.6548	0.2862	0.2247	cotton
	0.061	0.0709	0.1279	0.6932	0.7791	0.814	0.642	0.2778	0.2224	cotton
	0.0632	0.0834	0.1475	0.7169	0.7894	0.849	0.7196	0.396	0.2733	cotton
	0.0698	0.0836	0.1653	0.7125	0.7707	0.8102	0.6442	0.3566	0.2548	cotton
	0.0571	0.0767	0.1323	0.612	0.7844	0.8594	0.7092	0.3772	0.2698	cotton
	0.0552	0.0772	0.1437	0.6979	0.7683	0.8196	0.6511	0.2893	0.234	cotton
	0.0614	0.0772	0.1265	0.6586	0.7812	0.8257	0.6599	0.2855	0.2273	cotton
	0.061	0.0709	0.1312	0.6612	0.7476	0.8048	0.6162	0.2849	0.2095	cotton
	0.0635	0.0775	0.1437	0.6696	0.7784	0.8514	0.7142	0.4029	0.2746	cotton
	0.0632	0.0832	0.1586	0.5382	0.7208	0.7722	0.6544	0.379	0.2386	cotton
	0.07	0.0772	0.1295	0.6076	0.7726	0.8467	0.7097	0.4016	0.2693	cotton
	0.0613	0.0824	0.142	0.6176	0.7421	0.7886	0.6314	0.3458	0.2255	cotton
	0.0632	0.0714	0.1322	0.6487	0.7722	0.8304	0.7071	0.4057	0.271	cotton
	0.0684	0.0762	0.1528	0.6141	0.713	0.7786	0.6348	0.3154	0.2294	cotton
	0.0647	0.102	0.1957	0.7998	0.7849	0.8187	0.6775	0.3525	0.2476	cotton
	0.0471	0.0775	0.1395	0.6343	0.7635	0.8305	0.6557	0.3008	0.2353	cotton
	0.083	0.1013	0.2189	0.7407	0.7863	0.7982	0.6251	0.3101	0.2436	cotton
	0.0684	0.0893	0.1488	0.5943	0.7575	0.7945	0.6443	0.3534	0.2304	cotton
	0.0967	0.1359	0.3046	0.7143	0.7108	0.7526	0.5998	0.2749	0.2338	cotton
	0.0691	0.0656	0.1471	0.688	0.7776	0.8049	0.6826	0.3863	0.2647	cotton
	0.0698	0.0772	0.1504	0.6393	0.7828	0.857	0.7245	0.3906	0.2785	cotton
	0.0635	0.1023	0.1696	0.8023	0.8052	0.8475	0.6989	0.367	0.2654	cotton
	0.0742	0.1018	0.1743	0.6134	0.7157	0.7735	0.6138	0.3032	0.2307	cotton
	0.0624	0.0835	0.149	0.5855	0.7233	0.7917	0.6539	0.3042	0.2306	cotton
	0.0687	0.0829	0.1562	0.6697	0.766	0.8034	0.6767	0.3167	0.2342	cotton
	0.071	0.0893	0.1725	0.7959	0.8011	0.83	0.6786	0.3493	0.2604	cotton
	0.0691	0.072	0.1346	0.6324	0.7724	0.837	0.6875	0.3074	0.2427	cotton
	0.0684	0.0833	0.1638	0.7402	0.798	0.8219	0.6729	0.3074	0.2616	cotton
	0.0698	0.0832	0.1664	0.651	0.7714	0.8224	0.6895	0.3717	0.2745	cotton
	0.0647	0.096	0.171	0.8047	0.8081	0.8476	0.6982	0.3667	0.2748	cotton
	0.0684	0.096	0.1635	0.6621	0.773	0.8119	0.6564	0.3179	0.2395	cotton
	0.0619	0.0606	0.1312	0.6334	0.7474	0.8268	0.6397	0.3111	0.2177	cotton
	0.0619	0.06	0.1347	0.5723	0.7028	0.8073	0.6429	0.3112	0.2197	cotton
	0.0698	0.0782	0.129	0.5288	0.7095	0.8031	0.6673	0.3023	0.2329	cotton
	0.0567	0.0724	0.1316	0.6153	0.7716	0.8376	0.6906	0.3084	0.2391	cotton
	0.0687	0.1089	0.1644	0.7972	0.8105	0.8453	0.6906	0.3606	0.2701	cotton
	0.0766	0.0835	0.1705	0.695	0.7515	0.8049	0.6882	0.3182	0.2527	cotton
	0.0691	0.0835	0.1479	0.7528	0.8016	0.8406	0.6951	0.3111	0.2622	cotton
	0.075	0.0962	0.1758	0.6842	0.7828	0.8111	0.6401	0.3227	0.2519	cotton
	0.0667	0.1088	0.1731	0.6975	0.7854	0.8099	0.6524	0.3054	0.2467	cotton
	0.0666	0.1018	0.1822	0.6627	0.7633	0.7967	0.631	0.3055	0.2431	cotton
	0.0754	0.0893	0.1465	0.7878	0.8129	0.8477	0.7028	0.3489	0.2642	cotton
	0.0552	0.0893	0.1742	0.7955	0.802	0.8369	0.6758	0.376	0.2702	cotton
	0.0672	0.0956	0.1809	0.7002	0.7825	0.8267	0.6582	0.3192	0.2594	cotton
	0.0493	0.0834	0.1521	0.7228	0.794	0.8339	0.7125	0.3119	0.2445	cotton
	0.0624	0.072	0.1381	0.6854	0.7869	0.841	0.7177	0.3155	0.2553	cotton
	0.0567	0.067	0.129	0.6066	0.7606	0.8275	0.6814	0.3144	0.2327	cotton
	0.0632	0.1028	0.1859	0.8107	0.8084	0.8328	0.6666	0.3806	0.265	cotton
	0.075	0.0827	0.1741	0.6454	0.7663	0.8276	0.6741	0.3363	0.2635	cotton
	0.0684	0.096	0.172	0.7465	0.7978	0.8143	0.6803	0.3442	0.2555	cotton
	0.0687	0.0833	0.1437	0.754	0.7934	0.845	0.7199	0.3455	0.2568	cotton
	0.0596	0.1018	0.2031	0.7464	0.7957	0.8212	0.6498	0.3129	0.2628	cotton
	0.0567	0.0667	0.1406	0.6122	0.7532	0.7938	0.6552	0.3173	0.2209	cotton
	0.0624	0.0717	0.134	0.6986	0.7844	0.8377	0.7262	0.333	0.2387	cotton
	0.0624	0.0717	0.1399	0.7304	0.7848	0.8392	0.729	0.3432	0.2516	cotton
	0.0687	0.0774	0.1519	0.7928	0.801	0.8367	0.6962	0.343	0.2622	cotton
	0.0698	0.0894	0.1347	0.7102	0.7744	0.8221	0.7109	0.3451	0.2272	cotton
	0.0679	0.0764	0.1718	0.5956	0.7646	0.8225	0.6696	0.3422	0.2598	cotton
	0.0596	0.096	0.2185	0.5956	0.7199	0.7777	0.6251	0.3432	0.2384	cotton
	0.0619	0.0894	0.1464	0.7513	0.7873	0.8252	0.7	0.3253	0.2379	cotton
	0.0622	0.0766	0.1619	0.7688	0.7726	0.8036	0.5923	0.2922	0.226	cotton
	0.067	0.1087	0.1716	0.8052	0.796	0.8568	0.6471	0.3234	0.2649	cotton
	0.0607	0.0891	0.1699	0.7531	0.7502	0.7833	0.5748	0.2849	0.2059	cotton
	0.0594	0.0887	0.1585	0.8006	0.7957	0.8565	0.6555	0.3092	0.2459	cotton
	0.0674	0.0889	0.1661	0.8023	0.8064	0.849	0.64	0.3093	0.2698	cotton
	0.0618	0.0828	0.1347	0.7885	0.7965	0.8616	0.6628	0.3116	0.2262	cotton
	0.0617	0.0826	0.1445	0.796	0.7939	0.8584	0.65	0.3129	0.2703	cotton
	0.0738	0.0824	0.1765	0.7263	0.7454	0.7854	0.574	0.2901	0.2265	cotton
	0.0746	0.1087	0.1909	0.6946	0.7208	0.7834	0.5607	0.2957	0.233	cotton
	0.0668	0.0829	0.1517	0.7398	0.792	0.8201	0.6213	0.2981	0.238	cotton
	0.067	0.0886	0.1697	0.809	0.8005	0.8629	0.6515	0.312	0.2499	cotton
	0.076	0.0889	0.1666	0.7651	0.7611	0.7869	0.5709	0.3319	0.22	cotton
	0.0593	0.0697	0.1653	0.7635	0.7998	0.8338	0.6566	0.3045	0.2401	cotton
	0.0685	0.0769	0.1365	0.7583	0.7849	0.8539	0.6441	0.3032	0.2693	cotton
	0.0597	0.089	0.1506	0.7809	0.7833	0.8148	0.619	0.2974	0.2349	cotton
	0.0664	0.082	0.1554	0.7902	0.7964	0.8596	0.6498	0.2956	0.2538	cotton
	0.0738	0.089	0.1657	0.6832	0.748	0.8015	0.6011	0.2959	0.2475	cotton
	0.0485	0.0954	0.1632	0.8027	0.7839	0.8191	0.601	0.3336	0.2295	cotton
	0.0611	0.0698	0.1316	0.7977	0.7911	0.8595	0.6578	0.3008	0.2385	cotton
	0.067	0.0762	0.1499	0.7604	0.7932	0.8413	0.6558	0.2925	0.2545	cotton
	0.0551	0.0822	0.164	0.7479	0.7763	0.7981	0.5834	0.3197	0.2393	cotton
	0.0551	0.0704	0.1355	0.773	0.7905	0.8582	0.645	0.2995	0.2417	cotton
	0.0675	0.0755	0.1373	0.7885	0.7985	0.8585	0.645	0.2939	0.2763	cotton
	0.0529	0.0828	0.1396	0.7304	0.7906	0.8379	0.635	0.3061	0.2573	cotton
	0.0523	0.0955	0.1641	0.8044	0.7992	0.8579	0.6229	0.2957	0.2784	cotton
	0.0599	0.0824	0.1598	0.8043	0.8012	0.8549	0.6136	0.2925	0.276	cotton
	0.067	0.0823	0.1457	0.7968	0.8011	0.8588	0.6238	0.293	0.2697	cotton
	0.0607	0.0699	0.1528	0.7419	0.7903	0.8367	0.6548	0.2915	0.2556	cotton
	0.0754	0.0826	0.1259	0.7587	0.7833	0.8575	0.6331	0.305	0.2853	cotton
	0.0617	0.0826	0.1324	0.7404	0.7793	0.8556	0.6461	0.3108	0.2703	cotton
	0.0665	0.0829	0.1617	0.7755	0.7822	0.8213	0.6328	0.2949	0.2438	cotton
	0.0813	0.1159	0.1723	0.7322	0.7715	0.8271	0.6438	0.2929	0.2439	cotton
	0.0755	0.0822	0.1608	0.792	0.792	0.8402	0.6171	0.3205	0.2402	cotton
	0.0661	0.0891	0.1637	0.7476	0.777	0.8271	0.6459	0.2818	0.2489	cotton
	0.0609	0.0824	0.1553	0.8019	0.7984	0.8517	0.6069	0.2948	0.2743	cotton
	0.067	0.0764	0.1508	0.8023	0.7958	0.8371	0.6533	0.2761	0.241	cotton
	0.0607	0.0763	0.1385	0.7816	0.7967	0.8561	0.6191	0.3063	0.2505	cotton
	0.067	0.0826	0.1393	0.7691	0.7981	0.8529	0.6645	0.2971	0.2473	cotton
	0.068	0.076	0.1358	0.7881	0.7987	0.858	0.6175	0.3253	0.2566	cotton
	0.0686	0.076	0.1541	0.75	0.7887	0.8408	0.6183	0.3218	0.2475	cotton
	0.0681	0.069	0.1552	0.7175	0.7678	0.8311	0.5987	0.3228	0.2394	cotton
	0.068	0.089	0.1409	0.77	0.801	0.8574	0.6221	0.3209	0.2668	cotton
	0.0595	0.1019	0.1667	0.7411	0.7687	0.8266	0.6533	0.287	0.2439	cotton
	0.0668	0.0702	0.1358	0.7151	0.7868	0.8412	0.6706	0.3038	0.2606	cotton
	0.068	0.0763	0.1422	0.7618	0.8028	0.8556	0.6277	0.3148	0.2739	cotton
	0.0682	0.0826	0.1385	0.7665	0.7908	0.8528	0.658	0.3156	0.2729	cotton
	0.0607	0.076	0.1406	0.7985	0.8034	0.8526	0.6361	0.3189	0.2761	cotton
	0.0675	0.0826	0.139	0.763	0.7991	0.8556	0.6393	0.3139	0.2881	cotton
	0.0668	0.0764	0.1293	0.6641	0.7783	0.846	0.6782	0.3128	0.2734	cotton
	0.0675	0.0826	0.1414	0.7599	0.8035	0.8538	0.6507	0.3194	0.2881	cotton
	0.0611	0.069	0.1382	0.7649	0.8022	0.8501	0.6567	0.3254	0.2459	cotton
	0.0597	0.0828	0.1373	0.7415	0.7904	0.8393	0.6814	0.3039	0.2644	cotton
	0.0617	0.0699	0.139	0.6976	0.7845	0.8489	0.6809	0.3176	0.2738	cotton
	0.068	0.0816	0.134	0.6927	0.7512	0.8458	0.6245	0.3193	0.2568	cotton
	0.0687	0.0758	0.1272	0.7588	0.8001	0.8498	0.6617	0.3263	0.2464	cotton
	0.0607	0.0826	0.143	0.7602	0.8005	0.8503	0.672	0.3232	0.2768	cotton
	0.0671	0.0889	0.1498	0.7113	0.7553	0.8259	0.6008	0.3372	0.2339	cotton
	0.0829	0.0764	0.139	0.6933	0.7839	0.8454	0.6953	0.3238	0.2772	cotton
	0.0687	0.0755	0.1437	0.7668	0.7787	0.8399	0.6098	0.338	0.234	cotton
	0.0607	0.0674	0.1328	0.7066	0.7573	0.8426	0.6163	0.3196	0.241	cotton
	0.0665	0.1087	0.1631	0.7657	0.786	0.8274	0.651	0.3049	0.2617	cotton
	0.0754	0.0702	0.1316	0.6901	0.793	0.8409	0.7205	0.3313	0.2694	cotton
	0.0523	0.0745	0.1451	0.769	0.7939	0.831	0.617	0.3071	0.2406	cotton
	0.0754	0.0764	0.1417	0.7179	0.7837	0.8292	0.7034	0.3372	0.2603	cotton
	0.0633	0.0889	0.1371	0.6976	0.7803	0.8346	0.7299	0.3508	0.28	cotton
	0.0696	0.0777	0.1545	0.6433	0.7334	0.8042	0.693	0.3126	0.2454	cotton
	0.0687	0.1082	0.1721	0.6618	0.7366	0.7671	0.6641	0.3254	0.2554	cotton
	0.0689	0.1572	0.2609	0.6252	0.6104	0.689	0.3692	0.2157	0.1202	cotton
	0.0657	0.103	0.2649	0.7471	0.812	0.7964	0.3917	0.2248	0.1352	cotton
	0.0665	0.1028	0.2466	0.7582	0.8007	0.8035	0.3804	0.236	0.1304	cotton
	0.0665	0.096	0.2093	0.7707	0.8034	0.8217	0.3927	0.2477	0.131	cotton
	0.0872	0.156	0.2876	0.6753	0.6321	0.7073	0.3828	0.2365	0.1491	cotton
	0.059	0.096	0.2123	0.7627	0.8101	0.8302	0.4021	0.2486	0.1273	cotton
	0.0727	0.1378	0.2631	0.7353	0.7111	0.7399	0.3705	0.238	0.1274	cotton
	0.0596	0.1086	0.225	0.7394	0.7991	0.7924	0.3779	0.2375	0.1161	cotton
	0.0817	0.1024	0.2243	0.7503	0.7891	0.8226	0.4255	0.2612	0.1355	cotton
	0.0666	0.1088	0.2189	0.7455	0.7961	0.8294	0.3981	0.2551	0.1258	cotton
	0.0533	0.0958	0.2103	0.735	0.7963	0.7904	0.3746	0.2469	0.1149	cotton
	0.0634	0.1506	0.2434	0.6753	0.6488	0.6988	0.3859	0.2318	0.1279	cotton
	0.0678	0.0954	0.209	0.7749	0.7919	0.7707	0.3741	0.2535	0.132	cotton
	0.0738	0.1283	0.2286	0.7327	0.7142	0.6913	0.3809	0.2377	0.1311	cotton
	0.0798	0.1042	0.1718	0.6921	0.7284	0.8227	0.6388	0.2982	0.22	cotton
	0.0877	0.0968	0.1626	0.7182	0.7577	0.8359	0.6414	0.3058	0.221	cotton
	0.0795	0.0892	0.175	0.7819	0.7783	0.8412	0.6552	0.3199	0.2305	cotton
	0.0795	0.0893	0.1682	0.7547	0.7614	0.8282	0.643	0.3048	0.2178	cotton
	0.0709	0.111	0.1672	0.755	0.7303	0.8317	0.6403	0.3	0.2257	cotton
	0.0727	0.0762	0.13	0.687	0.6635	0.8131	0.6637	0.2844	0.2039	cotton
	0.0655	0.0753	0.1624	0.7382	0.722	0.8081	0.6175	0.3027	0.1991	cotton
	0.0805	0.0895	0.1517	0.7521	0.7393	0.8052	0.6456	0.3075	0.2125	cotton
	0.0886	0.0894	0.1788	0.6697	0.724	0.7737	0.599	0.2482	0.1778	cotton
	0.0643	0.0754	0.1335	0.7096	0.666	0.8387	0.6371	0.3165	0.2173	cotton
	0.0652	0.0825	0.1572	0.7445	0.7406	0.8167	0.6215	0.2641	0.194	cotton
	0.0652	0.0753	0.1582	0.7442	0.6826	0.8321	0.6227	0.3045	0.2148	cotton
	0.0696	0.116	0.1748	0.6996	0.7386	0.8114	0.6376	0.2875	0.1974	cotton
	0.0838	0.0896	0.1376	0.7001	0.7647	0.8298	0.6378	0.2825	0.1969	cotton
	0.0763	0.0829	0.1434	0.6865	0.7488	0.8447	0.6452	0.3042	0.2126	cotton
	0.0687	0.0762	0.1381	0.6644	0.7473	0.8188	0.6693	0.3177	0.2135	cotton
	0.07	0.0831	0.1472	0.7238	0.7598	0.8025	0.6423	0.2739	0.1909	cotton
	0.0612	0.0826	0.152	0.8043	0.775	0.8436	0.6696	0.3286	0.2235	cotton
	0.0687	0.0894	0.1431	0.7874	0.7805	0.8377	0.6599	0.3258	0.2258	cotton
	0.0687	0.0829	0.1418	0.6974	0.7503	0.8268	0.6653	0.2736	0.2021	cotton
	0.0677	0.0752	0.1432	0.7587	0.708	0.8406	0.6834	0.3035	0.2208	cotton
	0.0619	0.0829	0.1366	0.7691	0.7519	0.8403	0.6894	0.3346	0.2296	cotton
	0.0625	0.0828	0.1373	0.7482	0.7681	0.8368	0.6858	0.3284	0.2269	cotton
	0.0757	0.0765	0.1899	0.6407	0.7152	0.8176	0.6396	0.2851	0.1924	cotton
	0.0544	0.0634	0.1428	0.7719	0.7338	0.8371	0.713	0.3278	0.227	cotton
	0.0677	0.0824	0.1532	0.7206	0.7118	0.8348	0.6724	0.2971	0.2142	cotton
	0.1056	0.2094	0.3135	0.6466	0.6069	0.6853	0.5138	0.2936	0.1746	cotton
	0.0625	0.0763	0.1317	0.7692	0.7662	0.8323	0.6923	0.3249	0.2186	cotton
	0.0471	0.0693	0.146	0.7483	0.7391	0.8255	0.7119	0.3199	0.2305	cotton
	0.0961	0.1494	0.2838	0.6381	0.6746	0.7031	0.5367	0.326	0.2113	cotton
	0.1143	0.2208	0.3528	0.5291	0.546	0.6066	0.4411	0.2915	0.1711	cotton
	0.0814	0.0963	0.2037	0.7027	0.6962	0.812	0.6294	0.3819	0.2215	cotton
	0.0744	0.0893	0.1777	0.7455	0.7498	0.8263	0.6578	0.3233	0.2261	cotton
	0.0874	0.1351	0.2215	0.6552	0.7136	0.7686	0.5973	0.319	0.217	cotton
	0.0721	0.1266	0.2373	0.5882	0.6455	0.7889	0.615	0.3241	0.2137	cotton
	0.0692	0.1209	0.2425	0.5978	0.6568	0.725	0.5743	0.3407	0.2028	cotton
	0.0619	0.07	0.1408	0.7425	0.7547	0.8306	0.7024	0.3438	0.2148	cotton
	0.0867	0.159	0.2356	0.6644	0.7042	0.7793	0.6069	0.297	0.2074	cotton
	0.0677	0.0824	0.1386	0.7634	0.7535	0.8247	0.6698	0.3294	0.2117	cotton
	0.0744	0.0824	0.1832	0.7172	0.712	0.8084	0.5875	0.3634	0.2113	cotton
	0.0744	0.0895	0.1775	0.639	0.7544	0.8093	0.6464	0.3002	0.2148	cotton
	0.0817	0.096	0.1595	0.6524	0.7749	0.8322	0.6742	0.3141	0.2133	cotton
	0.0608	0.0828	0.148	0.6765	0.7139	0.8091	0.6589	0.3381	0.2297	cotton
	0.0815	0.0821	0.1567	0.5982	0.7047	0.7658	0.6066	0.2416	0.1579	cotton
	0.0665	0.0693	0.1587	0.5962	0.7007	0.7641	0.591	0.2516	0.141	cotton
	0.0534	0.0889	0.1409	0.5929	0.7148	0.8016	0.611	0.23	0.1254	cotton
	0.0733	0.1026	0.1613	0.5894	0.7098	0.8138	0.6428	0.2418	0.1479	cotton
	0.0501	0.0813	0.1615	0.5986	0.7082	0.8328	0.6694	0.2473	0.142	cotton
	0.0582	0.0739	0.1511	0.599	0.7031	0.8291	0.664	0.2443	0.1302	cotton
	0.0659	0.0883	0.138	0.5896	0.6916	0.815	0.6777	0.2569	0.1509	cotton
	0.0591	0.0759	0.1318	0.6344	0.7234	0.8209	0.6647	0.2408	0.1145	cotton
	0.0749	0.1083	0.1768	0.6618	0.7521	0.7754	0.5588	0.2605	0.1357	cotton
	0.1038	0.135	0.1827	0.7024	0.7433	0.7329	0.543	0.2574	0.1439	cotton
	0.0757	0.0774	0.1155	0.6615	0.7463	0.8232	0.5972	0.2825	0.1891	cotton
	0.0756	0.0776	0.1254	0.6728	0.7373	0.8111	0.5938	0.2972	0.18	cotton
	0.0828	0.0774	0.1176	0.7221	0.7532	0.8378	0.6273	0.2963	0.2067	cotton
	0.0763	0.0956	0.1241	0.6917	0.7578	0.8355	0.6349	0.3019	0.1961	cotton
	0.0822	0.0776	0.1182	0.7297	0.7577	0.8453	0.6221	0.2893	0.2063	cotton
	0.0826	0.0835	0.1385	0.7607	0.7757	0.8473	0.6493	0.2706	0.2059	cotton
	0.0823	0.0831	0.1388	0.7314	0.7759	0.8455	0.6731	0.3004	0.2084	cotton
	0.0669	0.0769	0.12	0.728	0.7374	0.8474	0.6622	0.3015	0.2065	cotton
	0.0825	0.0896	0.1288	0.695	0.7262	0.8386	0.6368	0.2957	0.2086	cotton
	0.0823	0.0776	0.1223	0.6408	0.6344	0.8209	0.6123	0.2987	0.193	cotton
	0.0895	0.0774	0.1252	0.693	0.6788	0.8217	0.6096	0.2861	0.1895	cotton
	0.0825	0.0776	0.1238	0.6548	0.6519	0.8208	0.6149	0.2961	0.197	cotton
	0.0815	0.0771	0.1322	0.7226	0.7121	0.8186	0.6381	0.3095	0.1959	cotton
	0.0747	0.0769	0.1282	0.7208	0.7003	0.8191	0.6295	0.3094	0.2052	cotton
	0.0809	0.0833	0.126	0.5355	0.6357	0.7839	0.5639	0.28	0.1733	cotton
	0.0739	0.0831	0.1496	0.6194	0.6726	0.7662	0.5701	0.2758	0.1711	cotton
	0.0881	0.0771	0.138	0.6501	0.6708	0.7708	0.5708	0.2908	0.1814	cotton
	0.081	0.0771	0.1323	0.61	0.6521	0.7849	0.5814	0.294	0.1801	cotton
	0.0807	0.0895	0.1431	0.671	0.7209	0.7764	0.5625	0.2811	0.1924	cotton
	0.0722	0.0893	0.1579	0.6688	0.6893	0.7146	0.4951	0.2803	0.1721	cotton
	0.0746	0.0958	0.1943	0.6647	0.7686	0.6833	0.4286	0.2767	0.07	cotton
	0.0808	0.0958	0.1609	0.6329	0.7415	0.7674	0.5854	0.2855	0.189	cotton
	0.0874	0.1032	0.1743	0.6923	0.6936	0.7424	0.5109	0.3016	0.1839	cotton
	0.0878	0.096	0.1576	0.7017	0.7411	0.7859	0.603	0.3147	0.2035	cotton
	0.0822	0.0956	0.1884	0.7535	0.7637	0.8179	0.4877	0.2955	0.1014	cotton
	0.0754	0.0958	0.1804	0.7793	0.7738	0.826	0.4869	0.2959	0.084	cotton
	0.068	0.1017	0.1926	0.7665	0.7567	0.8455	0.5036	0.279	0.0934	cotton
	0.0879	0.0893	0.1608	0.7115	0.7157	0.7825	0.5949	0.3189	0.1963	cotton
	0.0822	0.1026	0.1987	0.7096	0.748	0.8028	0.5046	0.2715	0.1086	cotton
	0.0801	0.0895	0.1759	0.7235	0.7625	0.7662	0.581	0.266	0.1825	cotton
	0.0754	0.0956	0.1843	0.7038	0.7522	0.8375	0.5478	0.2779	0.0829	cotton
	0.0748	0.0956	0.1682	0.6571	0.7414	0.8451	0.6116	0.2726	0.1066	cotton
	0.0817	0.0895	0.1739	0.7196	0.7493	0.7851	0.5334	0.257	0.1142	cotton
	0.0673	0.083	0.149	0.686	0.7445	0.8084	0.593	0.2977	0.1103	cotton
	0.0822	0.0708	0.1387	0.4887	0.6914	0.8133	0.6381	0.3065	0.0914	cotton
	0.0746	0.07	0.1376	0.6596	0.7183	0.7761	0.5821	0.3041	0.0957	cotton
	0.0679	0.0833	0.1226	0.6688	0.7363	0.8131	0.6171	0.3329	0.0932	cotton
	0.0679	0.083	0.1249	0.7309	0.7682	0.8141	0.6309	0.3351	0.1051	cotton
	0.0745	0.0895	0.1652	0.6477	0.686	0.7607	0.5732	0.2723	0.1135	cotton
	0.095	0.0634	0.1349	0.5916	0.6318	0.659	0.3584	0.1821	0.1165	cotton
	0.0795	0.0705	0.1514	0.7385	0.6637	0.4653	0.2702	0.1601	0.1017	cotton
	0.0879	0.0645	0.149	0.7401	0.6505	0.4566	0.2598	0.173	0.1094	cotton
	0.1294	0.0705	0.1395	0.5716	0.6249	0.5843	0.3561	0.1725	0.1182	cotton
	0.0872	0.0644	0.1532	0.7391	0.6797	0.461	0.308	0.1664	0.1081	cotton
	0.1634	0.1026	0.1625	0.3781	0.5943	0.6383	0.4061	0.1947	0.1485	cotton
	0.0877	0.065	0.15	0.7582	0.6659	0.5056	0.3039	0.1851	0.1068	cotton
	0.1039	0.0514	0.1542	0.6233	0.6518	0.6739	0.3801	0.1685	0.123	cotton
	0.095	0.0639	0.1514	0.6349	0.6464	0.669	0.3642	0.1592	0.1213	cotton
	0.0713	0.0581	0.1498	0.7593	0.6648	0.5742	0.3215	0.1715	0.0927	cotton
	0.0791	0.0645	0.159	0.7551	0.6832	0.5328	0.3295	0.2053	0.1093	cotton
	0.0795	0.0708	0.1581	0.7391	0.6566	0.5158	0.3111	0.1658	0.0927	cotton
	0.0659	0.0683	0.1464	0.584	0.6917	0.8329	0.6611	0.295	0.1901	cotton
	0.0514	0.0749	0.1443	0.6192	0.7281	0.8424	0.6595	0.3006	0.1831	cotton
	0.0684	0.0963	0.1578	0.7013	0.7813	0.7562	0.5226	0.2388	0.0695	cotton
	0.0725	0.0817	0.1386	0.6134	0.7252	0.8518	0.647	0.3076	0.1777	cotton
	0.0823	0.0961	0.1525	0.7158	0.7716	0.745	0.5252	0.2474	0.0657	cotton
	0.0669	0.0893	0.1455	0.7555	0.7841	0.834	0.5921	0.2647	0.0752	cotton
	0.081	0.103	0.1515	0.724	0.7609	0.8254	0.5747	0.2816	0.0751	cotton
	0.0591	0.0749	0.1297	0.6373	0.7324	0.8592	0.6264	0.3114	0.1874	cotton
	0.0744	0.0755	0.1248	0.6275	0.7295	0.8422	0.5947	0.2911	0.1923	cotton
	0.0722	0.118	0.1697	0.6886	0.6788	0.746	0.4982	0.2722	0.0856	cotton
	0.0514	0.0812	0.1254	0.6519	0.7325	0.8573	0.6459	0.3252	0.1881	cotton
	0.0665	0.0696	0.1214	0.5457	0.6984	0.8258	0.521	0.2962	0.1548	cotton
	0.0656	0.0742	0.1189	0.6202	0.7278	0.8561	0.6463	0.3322	0.1861	cotton
	0.0729	0.1183	0.1593	0.6953	0.7454	0.8363	0.5866	0.2989	0.0841	cotton
	0.0732	0.1104	0.1542	0.7162	0.7471	0.8365	0.5927	0.2948	0.0751	cotton
	0.0715	0.1116	0.1562	0.7039	0.7568	0.8393	0.5797	0.3036	0.0837	cotton
	0.0744	0.0892	0.1243	0.5588	0.7249	0.8377	0.5515	0.2846	0.1765	cotton
	0.0665	0.0821	0.127	0.6625	0.7459	0.8544	0.6263	0.3023	0.1926	cotton
	0.0776	0.1307	0.2529	0.6249	0.6467	0.5978	0.4589	0.2132	0.1065	cotton
	0.0591	0.0749	0.1271	0.6329	0.7414	0.8594	0.638	0.3118	0.1889	cotton
	0.0733	0.0819	0.121	0.6904	0.7482	0.8511	0.644	0.3162	0.1869	cotton
	0.0715	0.1047	0.1574	0.7452	0.779	0.8358	0.5917	0.3076	0.088	cotton
	0.0878	0.0972	0.1613	0.7576	0.7656	0.8315	0.5656	0.3168	0.0881	cotton
	0.0656	0.0821	0.1308	0.6247	0.7285	0.8045	0.6285	0.287	0.1527	cotton
	0.0656	0.0817	0.1232	0.6523	0.754	0.8443	0.6539	0.3009	0.1818	cotton
	0.1038	0.1298	0.2403	0.6308	0.6306	0.6147	0.4611	0.2218	0.1047	cotton
	0.0659	0.0886	0.1386	0.6621	0.7057	0.7981	0.6209	0.2723	0.1661	cotton
	0.08	0.1126	0.1536	0.7295	0.7701	0.8348	0.6203	0.2964	0.0899	cotton
	0.0728	0.0886	0.1503	0.5609	0.5783	0.739	0.588	0.236	0.1266	cotton
	0.0874	0.097	0.1766	0.6755	0.6765	0.7601	0.5079	0.2903	0.0943	cotton
	0.0797	0.1121	0.1595	0.6746	0.7372	0.8166	0.5214	0.3079	0.0879	cotton
	0.067	0.083	0.1271	0.5681	0.7244	0.8251	0.5771	0.3354	0.1613	cotton
	0.0744	0.0702	0.1302	0.5773	0.7234	0.8308	0.6201	0.3086	0.1747	cotton
	0.1215	0.1537	0.2452	0.6614	0.6439	0.6056	0.4715	0.2244	0.1042	cotton
	0.095	0.139	0.2192	0.5164	0.5381	0.62	0.4649	0.2244	0.0986	cotton
	0.0708	0.0973	0.1546	0.6884	0.7438	0.8154	0.5125	0.3059	0.0907	cotton
	0.0718	0.0977	0.1591	0.7257	0.7662	0.8305	0.5821	0.2963	0.0898	cotton
	0.0616	0.1058	0.1489	0.6601	0.7238	0.8059	0.5066	0.3001	0.0921	cotton
	0.0532	0.0697	0.1332	0.448	0.5604	0.7017	0.5886	0.302	0.1907	cotton
	0.0777	0.0695	0.1407	0.4614	0.6002	0.6696	0.5912	0.2824	0.2014	cotton
	0.0691	0.0693	0.1207	0.4041	0.4969	0.7372	0.6148	0.3635	0.2068	cotton
	0.0699	0.0634	0.1143	0.2492	0.378	0.5506	0.4709	0.3114	0.1797	cotton
	0.0691	0.0825	0.1579	0.4439	0.559	0.7452	0.6448	0.3185	0.2314	cotton
	0.0691	0.0757	0.1266	0.3454	0.4907	0.7391	0.6362	0.3713	0.2448	cotton
	0.0618	0.0818	0.147	0.4784	0.6129	0.6568	0.6042	0.2198	0.1614	cotton
	0.0761	0.0568	0.1315	0.3375	0.4257	0.6634	0.5913	0.2995	0.1995	cotton
	0.0751	0.0757	0.1368	0.3707	0.4227	0.6714	0.6091	0.3102	0.2033	cotton
	0.0655	0.0821	0.1442	0.4591	0.4877	0.7058	0.632	0.3072	0.2102	cotton
	0.0841	0.0634	0.1282	0.3604	0.447	0.6795	0.6079	0.3199	0.2154	cotton
	0.0777	0.0737	0.1472	0.5339	0.6026	0.7185	0.6243	0.254	0.1883	cotton
	0.1033	0.0893	0.1342	0.4602	0.5407	0.7069	0.6039	0.2854	0.2031	cotton
[truncated: 2,992 more rows]
