# Supplementary material for: Comparison of Hybrid Classifiers for Crop Classification Using Normalized Difference Vegetation Index Time Series: A Case Study for Major Crops in North Xinjiang, China
Source: PLoS One. 2015 Sep 11;10(9):e0137748. doi: 10.1371/journal.pone.0137748 (PMC4567051; doi:10.1371/journal.pone.0137748)
Supplement: S1 Dataset — (ZIP) [file pone.0137748.s001.zip › Training and validation samples/readme.txt]

All value in the tables are NDVI values extracted from the NDVI time series image
